# Supplementary material for: Structures of the sulfite detoxifying F420-dependent enzyme from Methanococcales
Source: Nat Chem Biol. 2023 Jan 19;19(6):695–702. doi: 10.1038/s41589-022-01232-y (PMC10229431; doi:10.1038/s41589-022-01232-y)
Supplement: Supplementary file 3 — Statistical source data for the nitrite/sulfite Km measurements for MtFsr. [file 41589_2022_1232_MOESM3_ESM.xlsx]

## Sheet: Sulfite Km Vmax
User: USER
Path: C:\Program Files (x86)\BMG\Omega\User\Data
Test ID: 287
Test Name: fsr
Date: 8/20/2021
Time: 1:43:57 PM
Absorbance			Absorbance values are displayed as OD				Absorbance values are pathlength corrected based on waterpeak!
Well	Content	Raw Data (420)	Raw Data (420)	Raw Data (420)	Raw Data (420)	Raw Data (420)	Raw Data (420)	Raw Data (420)	Raw Data (420)	Raw Data (420)	Raw Data (420)	Raw Data (420)	Raw Data (420)	Raw Data (420)	Raw Data (420)	Raw Data (420)	Raw Data (420)	Raw Data (420)	Raw Data (420)	Raw Data (420)	Raw Data (420)	Raw Data (420)	Raw Data (420)	Raw Data (420)	Raw Data (420)	Raw Data (420)	Raw Data (420)	Raw Data (420)	Raw Data (420)	Raw Data (420)	Raw Data (420)	Raw Data (420)	Raw Data (420)	Raw Data (420)	Raw Data (420)	Raw Data (420)	Raw Data (420)	Raw Data (420)	Raw Data (420)	Raw Data (420)	Raw Data (420)	Raw Data (420)	Raw Data (420)	Raw Data (420)	Raw Data (420)	Raw Data (420)	Raw Data (420)	Raw Data (420)	Raw Data (420)
	Time	0	34	68	102	136	170	204	238	272	306	340	374	408	442	476	510	544	578	612	646	680	714	748	782	816	850	884	918	952	986	1020	1054	1088	1122	1156	1190	1224	1258	1292	1326	1360	1394	1428	1462	1496	1530	1564	1598
A01	Sample X1	0.075	0.076	0.074	0.074	0.072	0.071	0.073	0.074	0.075	0.078	0.076	0.074	0.071	0.073	0.075	0.071	0.075	0.071	0.076	0.073	0.078	0.071	0.074	0.073	0.077	0.077	0.075	0.076	0.072	0.074	0.072	0.075	0.079	0.072	0.072	0.078	0.076	0.077	0.076	0.077	0.075	0.077	0.079	0.075	0.077	0.074	0.073	0.078
A02	Sample X4	0.089	0.089	0.092	0.092	0.094	0.089	0.095	0.094	0.097	0.098	0.099	0.099	0.098	0.097	0.102	0.103	0.102	0.1	0.104	0.105	0.111	0.107	0.107	0.106	0.109	0.116	0.109	0.11	0.11	0.113	0.115	0.111	0.117	0.113	0.114	0.118	0.118	0.117	0.118	0.118	0.118	0.122	0.125	0.124	0.122	0.121	0.124	0.126
A03	Sample X7	0.08	0.081	0.084	0.088	0.09	0.084	0.093	0.089	0.092	0.095	0.095	0.096	0.095	0.098	0.097	0.101	0.103	0.102	0.106	0.105	0.109	0.105	0.11	0.112	0.113	0.115	0.117	0.114	0.115	0.121	0.121	0.118	0.125	0.122	0.123	0.123	0.127	0.125	0.126	0.128	0.132	0.136	0.138	0.132	0.134	0.133	0.139	0.143
A04	Sample X10	0.092	0.094	0.094	0.097	0.102	0.096	0.103	0.105	0.107	0.112	0.11	0.11	0.112	0.115	0.115	0.122	0.122	0.122	0.125	0.128	0.133	0.126	0.133	0.133	0.137	0.139	0.137	0.141	0.141	0.142	0.145	0.146	0.152	0.149	0.151	0.152	0.156	0.157	0.16	0.161	0.163	0.168	0.168	0.168	0.17	0.166	0.173	0.174
A05	Sample X13	0.097	0.098	0.102	0.106	0.11	0.108	0.117	0.118	0.12	0.122	0.128	0.132	0.131	0.135	0.139	0.144	0.148	0.146	0.15	0.157	0.163	0.156	0.162	0.167	0.17	0.174	0.174	0.179	0.179	0.185	0.182	0.19	0.197	0.192	0.196	0.198	0.202	0.206	0.207	0.211	0.212	0.216	0.217	0.22	0.222	0.222	0.227	0.232
A06	Sample X16	0.099	0.105	0.111	0.124	0.123	0.126	0.136	0.142	0.148	0.157	0.159	0.164	0.169	0.175	0.181	0.186	0.191	0.192	0.2	0.209	0.217	0.21	0.22	0.226	0.233	0.237	0.238	0.248	0.245	0.252	0.258	0.263	0.272	0.267	0.274	0.275	0.284	0.287	0.294	0.293	0.298	0.304	0.305	0.308	0.306	0.311	0.315	0.316
A07	Sample X19	0.116	0.128	0.131	0.141	0.146	0.154	0.166	0.175	0.186	0.194	0.201	0.209	0.215	0.223	0.233	0.244	0.252	0.258	0.263	0.271	0.278	0.278	0.29	0.293	0.302	0.307	0.31	0.314	0.317	0.32	0.324	0.326	0.337	0.335	0.337	0.337	0.344	0.341	0.341	0.346	0.349	0.348	0.355	0.354	0.351	0.35	0.354	0.357
A08	Sample X22	0.115	0.127	0.137	0.15	0.157	0.163	0.178	0.187	0.199	0.209	0.217	0.226	0.232	0.242	0.254	0.264	0.273	0.274	0.284	0.291	0.302	0.299	0.308	0.313	0.321	0.321	0.323	0.327	0.328	0.331	0.335	0.337	0.344	0.337	0.343	0.341	0.345	0.344	0.345	0.347	0.351	0.351	0.353	0.353	0.35	0.351	0.35	0.358
A09	Sample X25	0.148	0.158	0.168	0.181	0.192	0.197	0.212	0.221	0.234	0.245	0.252	0.261	0.272	0.281	0.292	0.302	0.312	0.311	0.324	0.327	0.337	0.34	0.347	0.353	0.354	0.358	0.362	0.366	0.369	0.372	0.373	0.375	0.381	0.378	0.377	0.38	0.383	0.386	0.385	0.384	0.386	0.387	0.393	0.39	0.385	0.386	0.39	0.396
A10	Sample X28	0.116	0.127	0.137	0.146	0.16	0.167	0.18	0.194	0.202	0.218	0.224	0.238	0.247	0.255	0.265	0.281	0.286	0.289	0.298	0.304	0.315	0.313	0.321	0.321	0.327	0.334	0.333	0.337	0.336	0.337	0.341	0.344	0.352	0.343	0.347	0.348	0.353	0.353	0.353	0.352	0.357	0.36	0.364	0.362	0.357	0.357	0.364	0.363
A11	Sample X31	0.104	0.117	0.132	0.143	0.15	0.16	0.174	0.186	0.2	0.211	0.22	0.231	0.24	0.25	0.262	0.274	0.28	0.283	0.295	0.302	0.308	0.312	0.32	0.319	0.328	0.33	0.333	0.334	0.333	0.338	0.338	0.342	0.347	0.344	0.347	0.349	0.351	0.351	0.353	0.35	0.354	0.356	0.356	0.356	0.355	0.355	0.354	0.357
B01	Sample X2	0.077	0.075	0.075	0.076	0.08	0.071	0.076	0.074	0.076	0.08	0.077	0.075	0.074	0.077	0.073	0.078	0.077	0.077	0.075	0.077	0.08	0.074	0.078	0.076	0.075	0.08	0.076	0.078	0.077	0.076	0.076	0.076	0.083	0.077	0.079	0.08	0.082	0.076	0.077	0.08	0.081	0.082	0.082	0.083	0.081	0.078	0.079	0.082
B02	Sample X5	0.092	0.088	0.09	0.093	0.09	0.09	0.096	0.092	0.097	0.097	0.094	0.098	0.095	0.095	0.1	0.098	0.101	0.098	0.105	0.105	0.109	0.102	0.106	0.105	0.106	0.106	0.107	0.108	0.105	0.111	0.11	0.11	0.116	0.113	0.113	0.116	0.113	0.114	0.118	0.114	0.115	0.118	0.122	0.118	0.119	0.118	0.116	0.123
B03	Sample X8	0.092	0.092	0.092	0.092	0.094	0.092	0.096	0.098	0.1	0.103	0.1	0.101	0.101	0.103	0.105	0.105	0.107	0.105	0.11	0.108	0.116	0.107	0.113	0.11	0.116	0.117	0.117	0.12	0.12	0.121	0.119	0.122	0.125	0.122	0.125	0.129	0.126	0.127	0.128	0.128	0.129	0.134	0.137	0.132	0.136	0.134	0.133	0.141
B04	Sample X11	0.093	0.094	0.098	0.098	0.1	0.096	0.106	0.104	0.107	0.111	0.108	0.113	0.11	0.112	0.114	0.118	0.118	0.118	0.122	0.122	0.128	0.122	0.125	0.128	0.133	0.133	0.134	0.134	0.134	0.138	0.138	0.137	0.145	0.142	0.146	0.146	0.147	0.147	0.149	0.15	0.152	0.154	0.162	0.16	0.161	0.159	0.163	0.165
B05	Sample X14	0.092	0.099	0.103	0.106	0.109	0.106	0.115	0.119	0.119	0.124	0.122	0.128	0.127	0.135	0.135	0.138	0.144	0.142	0.147	0.149	0.155	0.151	0.158	0.156	0.165	0.167	0.168	0.17	0.17	0.174	0.176	0.176	0.189	0.184	0.19	0.19	0.194	0.196	0.2	0.197	0.204	0.207	0.219	0.211	0.214	0.214	0.218	0.22
B06	Sample X17	0.098	0.104	0.112	0.119	0.119	0.12	0.134	0.134	0.14	0.148	0.152	0.157	0.16	0.168	0.174	0.18	0.186	0.185	0.193	0.199	0.208	0.204	0.214	0.218	0.225	0.231	0.232	0.235	0.24	0.243	0.246	0.253	0.265	0.258	0.266	0.269	0.272	0.278	0.279	0.281	0.286	0.288	0.299	0.297	0.297	0.3	0.306	0.309
B07	Sample X20	0.117	0.122	0.132	0.144	0.151	0.152	0.166	0.176	0.184	0.192	0.197		0.216	0.226	0.232	0.241	0.25	0.253	0.259	0.268	0.277	0.275	0.284	0.29	0.296	0.306	0.305	0.31	0.311	0.316	0.322	0.322	0.332	0.329	0.334	0.335	0.337	0.338	0.338	0.339	0.342	0.346	0.346	0.346	0.348	0.345	0.348	0.352
B08	Sample X23	0.113	0.12	0.135	0.145	0.153	0.156	0.171	0.179	0.191	0.201	0.206	0.216	0.226	0.233	0.242	0.253	0.263	0.262	0.272	0.277	0.288	0.287	0.297	0.304	0.307	0.314	0.314	0.318	0.316	0.325	0.326	0.33	0.34	0.331	0.335	0.339	0.342	0.337	0.342	0.339	0.341	0.348	0.351	0.348	0.344	0.348	0.346	0.352
B09	Sample X26	0.117	0.127	0.137	0.148	0.16	0.159	0.176	0.184	0.196	0.209	0.214	0.223	0.233	0.241	0.254	0.264	0.274	0.276	0.287	0.293	0.303	0.301	0.31	0.313	0.326	0.332	0.332	0.338	0.338	0.346	0.347	0.351	0.358	0.354	0.359	0.357	0.36	0.36	0.365	0.361	0.366	0.372	0.37	0.368	0.367	0.371	0.369	0.374
B10	Sample X29	0.107	0.118	0.13	0.138	0.149	0.155	0.169	0.181	0.189	0.202	0.211	0.219	0.232	0.241	0.252	0.26	0.271	0.275	0.286	0.293	0.3	0.303	0.313	0.32	0.324	0.332	0.33	0.336	0.339	0.341	0.344	0.349	0.354	0.35	0.356	0.354	0.358	0.36	0.361	0.36	0.36	0.365	0.368	0.367	0.366	0.365	0.37	0.37
B11	Sample X32	0.107	0.121	0.128	0.142	0.153	0.157	0.171	0.182	0.195	0.204	0.214	0.22	0.234	0.242	0.255	0.265	0.277	0.278	0.289	0.293	0.306	0.304	0.311	0.318	0.325	0.329	0.328	0.334	0.332	0.34	0.342	0.346	0.351	0.347	0.351	0.348	0.351	0.354	0.352	0.354	0.355	0.362	0.361	0.359	0.357	0.359	0.359	0.362
C01	Sample X3	0.08	0.081	0.08	0.079	0.082	0.077	0.08	0.08	0.078	0.079	0.08	0.078	0.077	0.08	0.08	0.081	0.081	0.076	0.078	0.079	0.083	0.078	0.08	0.079	0.085	0.083	0.081	0.084	0.08	0.082	0.08	0.082	0.085	0.079	0.079	0.081	0.083	0.081	0.083	0.081	0.083	0.086	0.089	0.086	0.085	0.083	0.086	0.088
C02	Sample X6	0.088	0.085	0.09	0.087	0.088	0.086	0.092	0.09	0.09	0.098	0.095	0.094	0.094	0.096	0.098	0.098	0.101	0.098	0.102	0.099	0.105	0.1	0.104	0.103	0.107	0.11	0.106	0.11	0.108	0.11	0.109	0.11	0.115	0.11	0.112	0.113	0.114	0.112	0.115	0.113	0.116	0.119	0.12	0.119	0.119	0.115	0.117	0.122
C03	Sample X9	0.085	0.086	0.088	0.089	0.091	0.088	0.094	0.096	0.092	0.096	0.094	0.096	0.095	0.099	0.1	0.101	0.106	0.101	0.107	0.106	0.111	0.106	0.11	0.109	0.113	0.116	0.113	0.118	0.114	0.116	0.12	0.121	0.127	0.121	0.125	0.127	0.127	0.126	0.126	0.128	0.132	0.133	0.135	0.133	0.133	0.135	0.136	0.139
C04	Sample X12	0.087	0.089	0.093	0.094	0.099	0.094	0.096	0.102	0.101	0.103	0.105	0.106	0.11	0.111	0.113	0.116	0.117	0.116	0.121	0.122	0.129	0.122	0.129	0.13	0.131	0.138	0.134	0.137	0.135	0.142	0.142	0.144	0.151	0.146	0.146	0.15	0.151	0.154	0.156	0.158	0.16	0.161	0.164	0.164	0.163	0.166	0.169	0.169
C05	Sample X15	0.094	0.097	0.101	0.103	0.107	0.101	0.114	0.112	0.118	0.121	0.122	0.123	0.128	0.131	0.134	0.139	0.141	0.14	0.149	0.149	0.155	0.152	0.157	0.161	0.164	0.17	0.165	0.174	0.172	0.177	0.178	0.183	0.187	0.188	0.194	0.193	0.197	0.195	0.203	0.204	0.206	0.211	0.215	0.214	0.215	0.22	0.221	0.228
C06	Sample X18	0.095	0.102	0.109	0.113	0.121	0.121	0.131	0.136	0.138	0.146	0.148	0.151	0.154	0.162	0.17	0.177	0.18	0.183	0.193	0.2	0.206	0.205	0.213	0.218	0.224	0.23	0.233	0.238	0.241	0.248	0.249	0.255	0.262	0.264	0.266	0.269	0.277	0.28	0.283	0.283	0.287	0.298	0.299	0.298	0.303	0.301	0.308	0.312
C07	Sample X21	0.119	0.127	0.138	0.143	0.157	0.156	0.168	0.174	0.188	0.196	0.207	0.211	0.22	0.23	0.239	0.249	0.259	0.258	0.268	0.274	0.288	0.283	0.29	0.296	0.302	0.307	0.308	0.315	0.316	0.32	0.324	0.327	0.329	0.33	0.335	0.336	0.339	0.339	0.341	0.342	0.343	0.346	0.35	0.348	0.35	0.348	0.354	0.353
C08	Sample X24	0.105	0.117	0.13	0.136	0.146	0.148	0.163	0.173	0.183	0.194	0.201	0.206	0.217	0.226	0.235	0.247	0.257	0.255	0.27	0.274	0.283	0.284	0.29	0.295	0.303	0.31	0.309	0.313	0.318	0.317	0.32	0.324	0.329	0.326	0.328	0.334	0.332	0.334	0.335	0.336	0.334	0.339	0.342	0.341	0.341	0.336	0.34	0.344
C09	Sample X27	0.117	0.125	0.138	0.147	0.155	0.164	0.176	0.185	0.194	0.204	0.21	0.221	0.228	0.238	0.25	0.259	0.268	0.273	0.279	0.284	0.295	0.294	0.302	0.306	0.31	0.319	0.318	0.318	0.322	0.326	0.324	0.329	0.338	0.33	0.338	0.335	0.337	0.337	0.335	0.335	0.341	0.344	0.349	0.343	0.343	0.342	0.346	0.35
C10	Sample X30	0.124	0.137	0.149	0.162	0.173	0.177	0.194	0.202	0.214	0.224	0.233	0.241	0.253	0.266	0.274	0.284	0.292	0.295	0.305	0.314	0.322	0.323	0.33	0.331	0.34	0.347	0.346	0.352	0.349	0.356	0.356	0.36	0.365	0.361	0.366	0.364	0.368	0.371	0.369	0.371	0.368	0.373	0.376	0.372	0.373	0.373	0.374	0.379
C11	Sample X33	0.104	0.114	0.126	0.136	0.148	0.155	0.174	0.181	0.193	0.206	0.215	0.226	0.236	0.248	0.258	0.27	0.276	0.28	0.289	0.294	0.302	0.303	0.31	0.314	0.322	0.328	0.326	0.33	0.33	0.332	0.336	0.34	0.34	0.338	0.343	0.341	0.345	0.346	0.345	0.345	0.347	0.35	0.35	0.352	0.349	0.348	0.352	0.354
	Time	0	34	68	102	136	170	204	238	272	306	340	374	408	442	476	510	544	578	612	646	680	714	748	782	816	850	884	918	952	986	1020	1054	1088	1122	1156	1190	1224	1258	1292	1326	1360	1394	1428	1462	1496	1530	1564	1598
A01	Sample X1	0.075	0.076	0.074	0.074	0.072	0.071	0.073	0.074	0.075	0.078	0.076	0.074	0.071	0.073	0.075	0.071	0.075	0.071	0.076	0.073	0.078	0.071	0.074	0.073	0.077	0.077	0.075	0.076	0.072	0.074	0.072	0.075	0.079	0.072	0.072	0.078	0.076	0.077	0.076	0.077	0.075	0.077	0.079	0.075	0.077	0.074	0.073	0.078
B01	Sample X2	0.077	0.075	0.075	0.076	0.08	0.071	0.076	0.074	0.076	0.08	0.077	0.075	0.074	0.077	0.073	0.078	0.077	0.077	0.075	0.077	0.08	0.074	0.078	0.076	0.075	0.08	0.076	0.078	0.077	0.076	0.076	0.076	0.083	0.077	0.079	0.08	0.082	0.076	0.077	0.08	0.081	0.082	0.082	0.083	0.081	0.078	0.079	0.082
C01	Sample X3	0.08	0.081	0.08	0.079	0.082	0.077	0.08	0.08	0.078	0.079	0.08	0.078	0.077	0.08	0.08	0.081	0.081	0.076	0.078	0.079	0.083	0.078	0.08	0.079	0.085	0.083	0.081	0.084	0.08	0.082	0.08	0.082	0.085	0.079	0.079	0.081	0.083	0.081	0.083	0.081	0.083	0.086	0.089	0.086	0.085	0.083	0.086	0.088
		0.0773333	0.0773333	0.0763333	0.0763333	0.078	0.073	0.0763333	0.076	0.0763333	0.079	0.0776667	0.0756667	0.074	0.0766667	0.076	0.0766667	0.0776667	0.0746667	0.0763333	0.0763333	0.0803333	0.0743333	0.0773333	0.076	0.079	0.08	0.0773333	0.0793333	0.0763333	0.0773333	0.076	0.0776667	0.0823333	0.076	0.0766667	0.0796667	0.0803333	0.078	0.0786667	0.0793333	0.0796667	0.0816667	0.0833333	0.0813333	0.081	0.0783333	0.0793333	0.0826667
		0.00251661	0.00321455	0.00321455	0.00251661	0.0052915	0.0034641	0.00351188	0.0034641	0.00152753	0.001	0.00208167	0.00208167	0.003	0.00351188	0.00360555	0.0051316	0.00305505	0.00321455	0.00152753	0.00305505	0.00251661	0.00351188	0.00305505	0.003	0.0052915	0.003	0.00321455	0.00416333	0.00404145	0.00416333	0.004	0.00378594	0.00305505	0.00360555	0.00404145	0.00152753	0.00378594	0.00264575	0.00378594	0.00208167	0.00416333	0.00450925	0.0051316	0.00568624	0.004	0.00450925	0.00650641	0.00503322
A02	Sample X4	0.089	0.089	0.092	0.092	0.094	0.089	0.095	0.094	0.097	0.098	0.099	0.099	0.098	0.097	0.102	0.103	0.102	0.1	0.104	0.105	0.111	0.107	0.107	0.106	0.109	0.116	0.109	0.11	0.11	0.113	0.115	0.111	0.117	0.113	0.114	0.118	0.118	0.117	0.118	0.118	0.118	0.122	0.125	0.124	0.122	0.121	0.124	0.126
B02	Sample X5	0.092	0.088	0.09	0.093	0.09	0.09	0.096	0.092	0.097	0.097	0.094	0.098	0.095	0.095	0.1	0.098	0.101	0.098	0.105	0.105	0.109	0.102	0.106	0.105	0.106	0.106	0.107	0.108	0.105	0.111	0.11	0.11	0.116	0.113	0.113	0.116	0.113	0.114	0.118	0.114	0.115	0.118	0.122	0.118	0.119	0.118	0.116	0.123
C02	Sample X6	0.088	0.085	0.09	0.087	0.088	0.086	0.092	0.09	0.09	0.098	0.095	0.094	0.094	0.096	0.098	0.098	0.101	0.098	0.102	0.099	0.105	0.1	0.104	0.103	0.107	0.11	0.106	0.11	0.108	0.11	0.109	0.11	0.115	0.11	0.112	0.113	0.114	0.112	0.115	0.113	0.116	0.119	0.12	0.119	0.119	0.115	0.117	0.122
		0.0896667	0.0873333	0.0906667	0.0906667	0.0906667	0.0883333	0.0943333	0.092	0.0946667	0.0976667	0.096	0.097	0.0956667	0.096	0.1	0.0996667	0.101333	0.0986667	0.103667	0.103	0.108333	0.103	0.105667	0.104667	0.107333	0.110667	0.107333	0.109333	0.107667	0.111333	0.111333	0.110333	0.116	0.112	0.113	0.115667	0.115	0.114333	0.117	0.115	0.116333	0.119667	0.122333	0.120333	0.12	0.118	0.119	0.123667
		0.00208167	0.00208167	0.0011547	0.00321455	0.00305505	0.00208167	0.00208167	0.002	0.00404145	0.00057735	0.00264575	0.00264575	0.00208167	0.001	0.002	0.00288675	0.00057735	0.0011547	0.00152753	0.0034641	0.00305505	0.00360555	0.00152753	0.00152753	0.00152753	0.00503322	0.00152753	0.0011547	0.00251661	0.00152753	0.00321455	0.00057735	0.001	0.00173205	0.001	0.00251661	0.00264575	0.00251661	0.00173205	0.00264575	0.00152753	0.00208167	0.00251661	0.00321455	0.00173205	0.003	0.0043589	0.00208167
A03	Sample X7	0.08	0.081	0.084	0.088	0.09	0.084	0.093	0.089	0.092	0.095	0.095	0.096	0.095	0.098	0.097	0.101	0.103	0.102	0.106	0.105	0.109	0.105	0.11	0.112	0.113	0.115	0.117	0.114	0.115	0.121	0.121	0.118	0.125	0.122	0.123	0.123	0.127	0.125	0.126	0.128	0.132	0.136	0.138	0.132	0.134	0.133	0.139	0.143
B03	Sample X8	0.092	0.092	0.092	0.092	0.094	0.092	0.096	0.098	0.1	0.103	0.1	0.101	0.101	0.103	0.105	0.105	0.107	0.105	0.11	0.108	0.116	0.107	0.113	0.11	0.116	0.117	0.117	0.12	0.12	0.121	0.119	0.122	0.125	0.122	0.125	0.129	0.126	0.127	0.128	0.128	0.129	0.134	0.137	0.132	0.136	0.134	0.133	0.141
C03	Sample X9	0.085	0.086	0.088	0.089	0.091	0.088	0.094	0.096	0.092	0.096	0.094	0.096	0.095	0.099	0.1	0.101	0.106	0.101	0.107	0.106	0.111	0.106	0.11	0.109	0.113	0.116	0.113	0.118	0.114	0.116	0.12	0.121	0.127	0.121	0.125	0.127	0.127	0.126	0.126	0.128	0.132	0.133	0.135	0.133	0.133	0.135	0.136	0.139
		0.0856667	0.0863333	0.088	0.0896667	0.0916667	0.088	0.0943333	0.0943333	0.0946667	0.098	0.0963333	0.0976667	0.097	0.1	0.100667	0.102333	0.105333	0.102667	0.107667	0.106333	0.112	0.106	0.111	0.110333	0.114	0.116	0.115667	0.117333	0.116333	0.119333	0.12	0.120333	0.125667	0.121667	0.124333	0.126333	0.126667	0.126	0.126667	0.128	0.131	0.134333	0.136667	0.132333	0.134333	0.134	0.136	0.141
		0.00602771	0.00550757	0.004	0.00208167	0.00208167	0.004	0.00152753	0.00472582	0.0046188	0.0043589	0.00321455	0.00288675	0.0034641	0.00264575	0.00404145	0.0023094	0.00208167	0.00208167	0.00208167	0.00152753	0.00360555	0.001	0.00173205	0.00152753	0.00173205	0.001	0.0023094	0.00305505	0.00321455	0.00288675	0.001	0.00208167	0.0011547	0.00057735	0.0011547	0.00305505	0.00057735	0.001	0.0011547	0	0.00173205	0.00152753	0.00152753	0.00057735	0.00152753	0.001	0.003	0.002
A04	Sample X10	0.092	0.094	0.094	0.097	0.102	0.096	0.103	0.105	0.107	0.112	0.11	0.11	0.112	0.115	0.115	0.122	0.122	0.122	0.125	0.128	0.133	0.126	0.133	0.133	0.137	0.139	0.137	0.141	0.141	0.142	0.145	0.146	0.152	0.149	0.151	0.152	0.156	0.157	0.16	0.161	0.163	0.168	0.168	0.168	0.17	0.166	0.173	0.174
B04	Sample X11	0.093	0.094	0.098	0.098	0.1	0.096	0.106	0.104	0.107	0.111	0.108	0.113	0.11	0.112	0.114	0.118	0.118	0.118	0.122	0.122	0.128	0.122	0.125	0.128	0.133	0.133	0.134	0.134	0.134	0.138	0.138	0.137	0.145	0.142	0.146	0.146	0.147	0.147	0.149	0.15	0.152	0.154	0.162	0.16	0.161	0.159	0.163	0.165
C04	Sample X12	0.087	0.089	0.093	0.094	0.099	0.094	0.096	0.102	0.101	0.103	0.105	0.106	0.11	0.111	0.113	0.116	0.117	0.116	0.121	0.122	0.129	0.122	0.129	0.13	0.131	0.138	0.134	0.137	0.135	0.142	0.142	0.144	0.151	0.146	0.146	0.15	0.151	0.154	0.156	0.158	0.16	0.161	0.164	0.164	0.163	0.166	0.169	0.169
		0.0906667	0.0923333	0.095	0.0963333	0.100333	0.0953333	0.101667	0.103667	0.105	0.108667	0.107667	0.109667	0.110667	0.112667	0.114	0.118667	0.119	0.118667	0.122667	0.124	0.13	0.123333	0.129	0.130333	0.133667	0.136667	0.135	0.137333	0.136667	0.140667	0.141667	0.142333	0.149333	0.145667	0.147667	0.149333	0.151333	0.152667	0.155	0.156333	0.158333	0.161	0.164667	0.164	0.164667	0.163667	0.168333	0.169333
		0.00321455	0.00288675	0.00264575	0.00208167	0.00152753	0.0011547	0.0051316	0.00152753	0.0034641	0.00493288	0.00251661	0.00351188	0.0011547	0.00208167	0.001	0.00305505	0.00264575	0.00305505	0.00208167	0.0034641	0.00264575	0.0023094	0.004	0.00251661	0.00305505	0.00321455	0.00173205	0.00351188	0.00378594	0.0023094	0.00351188	0.00472582	0.00378594	0.00351188	0.00288675	0.00305505	0.00450925	0.0051316	0.00556776	0.00568624	0.00568624	0.007	0.00305505	0.004	0.00472582	0.00404145	0.00503322	0.00450925
A05	Sample X13	0.097	0.098	0.102	0.106	0.11	0.108	0.117	0.118	0.12	0.122	0.128	0.132	0.131	0.135	0.139	0.144	0.148	0.146	0.15	0.157	0.163	0.156	0.162	0.167	0.17	0.174	0.174	0.179	0.179	0.185	0.182	0.19	0.197	0.192	0.196	0.198	0.202	0.206	0.207	0.211	0.212	0.216	0.217	0.22	0.222	0.222	0.227	0.232
B05	Sample X14	0.092	0.099	0.103	0.106	0.109	0.106	0.115	0.119	0.119	0.124	0.122	0.128	0.127	0.135	0.135	0.138	0.144	0.142	0.147	0.149	0.155	0.151	0.158	0.156	0.165	0.167	0.168	0.17	0.17	0.174	0.176	0.176	0.189	0.184	0.19	0.19	0.194	0.196	0.2	0.197	0.204	0.207	0.219	0.211	0.214	0.214	0.218	0.22
C05	Sample X15	0.094	0.097	0.101	0.103	0.107	0.101	0.114	0.112	0.118	0.121	0.122	0.123	0.128	0.131	0.134	0.139	0.141	0.14	0.149	0.149	0.155	0.152	0.157	0.161	0.164	0.17	0.165	0.174	0.172	0.177	0.178	0.183	0.187	0.188	0.194	0.193	0.197	0.195	0.203	0.204	0.206	0.211	0.215	0.214	0.215	0.22	0.221	0.228
		0.0943333	0.098	0.102	0.105	0.108667	0.105	0.115333	0.116333	0.119	0.122333	0.124	0.127667	0.128667	0.133667	0.136	0.140333	0.144333	0.142667	0.148667	0.151667	0.157667	0.153	0.159	0.161333	0.166333	0.170333	0.169	0.174333	0.173667	0.178667	0.178667	0.183	0.191	0.188	0.193333	0.193667	0.197667	0.199	0.203333	0.204	0.207333	0.211333	0.217	0.215	0.217	0.218667	0.222	0.226667
		0.00251661	0.001	0.001	0.00173205	0.00152753	0.00360555	0.00152753	0.00378594	0.001	0.00152753	0.0034641	0.00450925	0.00208167	0.0023094	0.00264575	0.00321455	0.00351188	0.00305505	0.00152753	0.0046188	0.0046188	0.00264575	0.00264575	0.00550757	0.00321455	0.00351188	0.00458258	0.00450925	0.00472582	0.00568624	0.00305505	0.007	0.0052915	0.004	0.00305505	0.00404145	0.00404145	0.00608276	0.00351188	0.007	0.00416333	0.00450925	0.002	0.00458258	0.0043589	0.00416333	0.00458258	0.0061101
A06	Sample X16	0.099	0.105	0.111	0.124	0.123	0.126	0.136	0.142	0.148	0.157	0.159	0.164	0.169	0.175	0.181	0.186	0.191	0.192	0.2	0.209	0.217	0.21	0.22	0.226	0.233	0.237	0.238	0.248	0.245	0.252	0.258	0.263	0.272	0.267	0.274	0.275	0.284	0.287	0.294	0.293	0.298	0.304	0.305	0.308	0.306	0.311	0.315	0.316
B06	Sample X17	0.098	0.104	0.112	0.119	0.119	0.12	0.134	0.134	0.14	0.148	0.152	0.157	0.16	0.168	0.174	0.18	0.186	0.185	0.193	0.199	0.208	0.204	0.214	0.218	0.225	0.231	0.232	0.235	0.24	0.243	0.246	0.253	0.265	0.258	0.266	0.269	0.272	0.278	0.279	0.281	0.286	0.288	0.299	0.297	0.297	0.3	0.306	0.309
C06	Sample X18	0.095	0.102	0.109	0.113	0.121	0.121	0.131	0.136	0.138	0.146	0.148	0.151	0.154	0.162	0.17	0.177	0.18	0.183	0.193	0.2	0.206	0.205	0.213	0.218	0.224	0.23	0.233	0.238	0.241	0.248	0.249	0.255	0.262	0.264	0.266	0.269	0.277	0.28	0.283	0.283	0.287	0.298	0.299	0.298	0.303	0.301	0.308	0.312
		0.0973333	0.103667	0.110667	0.118667	0.121	0.122333	0.133667	0.137333	0.142	0.150333	0.153	0.157333	0.161	0.168333	0.175	0.181	0.185667	0.186667	0.195333	0.202667	0.210333	0.206333	0.215667	0.220667	0.227333	0.232667	0.234333	0.240333	0.242	0.247667	0.251	0.257	0.266333	0.263	0.268667	0.271	0.277667	0.281667	0.285333	0.285667	0.290333	0.296667	0.301	0.301	0.302	0.304	0.309667	0.312333
		0.00208167	0.00152753	0.00152753	0.00550757	0.002	0.00321455	0.00251661	0.00416333	0.0052915	0.00585947	0.00556776	0.00650641	0.00754983	0.00650641	0.00556776	0.00458258	0.00550757	0.00472582	0.00404145	0.00550757	0.00585947	0.00321455	0.00378594	0.0046188	0.00493288	0.00378594	0.00321455	0.00680686	0.00264575	0.00450925	0.006245	0.0052915	0.0051316	0.00458258	0.0046188	0.0034641	0.00602771	0.00472582	0.00776745	0.0064291	0.00665833	0.0080829	0.0034641	0.00608276	0.00458258	0.00608276	0.00472582	0.00351188
A07	Sample X19	0.116	0.128	0.131	0.141	0.146	0.154	0.166	0.175	0.186	0.194	0.201	0.209	0.215	0.223	0.233	0.244	0.252	0.258	0.263	0.271	0.278	0.278	0.29	0.293	0.302	0.307	0.31	0.314	0.317	0.32	0.324	0.326	0.337	0.335	0.337	0.337	0.344	0.341	0.341	0.346	0.349	0.348	0.355	0.354	0.351	0.35	0.354	0.357
B07	Sample X20	0.117	0.122	0.132	0.144	0.151	0.152	0.166	0.176	0.184	0.192	0.197		0.216	0.226	0.232	0.241	0.25	0.253	0.259	0.268	0.277	0.275	0.284	0.29	0.296	0.306	0.305	0.31	0.311	0.316	0.322	0.322	0.332	0.329	0.334	0.335	0.337	0.338	0.338	0.339	0.342	0.346	0.346	0.346	0.348	0.345	0.348	0.352
C07	Sample X21	0.119	0.127	0.138	0.143	0.157	0.156	0.168	0.174	0.188	0.196	0.207	0.211	0.22	0.23	0.239	0.249	0.259	0.258	0.268	0.274	0.288	0.283	0.29	0.296	0.302	0.307	0.308	0.315	0.316	0.32	0.324	0.327	0.329	0.33	0.335	0.336	0.339	0.339	0.341	0.342	0.343	0.346	0.35	0.348	0.35	0.348	0.354	0.353
		0.117333	0.125667	0.133667	0.142667	0.151333	0.154	0.166667	0.175	0.186	0.194	0.201667	0.21	0.217	0.226333	0.234667	0.244667	0.253667	0.256333	0.263333	0.271	0.281	0.278667	0.288	0.293	0.3	0.306667	0.307667	0.313	0.314667	0.318667	0.323333	0.325	0.332667	0.331333	0.335333	0.336	0.34	0.339333	0.34	0.342333	0.344667	0.346667	0.350333	0.349333	0.349667	0.347667	0.352	0.354
		0.00152753	0.00321455	0.00378594	0.00152753	0.00550757	0.002	0.0011547	0.001	0.002	0.002	0.00503322	0.00141421	0.00264575	0.00351188	0.00378594	0.00404145	0.00472582	0.00288675	0.00450925	0.003	0.00608276	0.00404145	0.0034641	0.003	0.0034641	0.00057735	0.00251661	0.00264575	0.00321455	0.0023094	0.0011547	0.00264575	0.00404145	0.00321455	0.00152753	0.001	0.00360555	0.00152753	0.00173205	0.00351188	0.00378594	0.0011547	0.00450925	0.00416333	0.00152753	0.00251661	0.0034641	0.00264575
A08	Sample X22	0.115	0.127	0.137	0.15	0.157	0.163	0.178	0.187	0.199	0.209	0.217	0.226	0.232	0.242	0.254	0.264	0.273	0.274	0.284	0.291	0.302	0.299	0.308	0.313	0.321	0.321	0.323	0.327	0.328	0.331	0.335	0.337	0.344	0.337	0.343	0.341	0.345	0.344	0.345	0.347	0.351	0.351	0.353	0.353	0.35	0.351	0.35	0.358
B08	Sample X23	0.113	0.12	0.135	0.145	0.153	0.156	0.171	0.179	0.191	0.201	0.206	0.216	0.226	0.233	0.242	0.253	0.263	0.262	0.272	0.277	0.288	0.287	0.297	0.304	0.307	0.314	0.314	0.318	0.316	0.325	0.326	0.33	0.34	0.331	0.335	0.339	0.342	0.337	0.342	0.339	0.341	0.348	0.351	0.348	0.344	0.348	0.346	0.352
C08	Sample X24	0.105	0.117	0.13	0.136	0.146	0.148	0.163	0.173	0.183	0.194	0.201	0.206	0.217	0.226	0.235	0.247	0.257	0.255	0.27	0.274	0.283	0.284	0.29	0.295	0.303	0.31	0.309	0.313	0.318	0.317	0.32	0.324	0.329	0.326	0.328	0.334	0.332	0.334	0.335	0.336	0.334	0.339	0.342	0.341	0.341	0.336	0.34	0.344
		0.111	0.121333	0.134	0.143667	0.152	0.155667	0.170667	0.179667	0.191	0.201333	0.208	0.216	0.225	0.233667	0.243667	0.254667	0.264333	0.263667	0.275333	0.280667	0.291	0.29	0.298333	0.304	0.310333	0.315	0.315333	0.319333	0.320667	0.324333	0.327	0.330333	0.337667	0.331333	0.335333	0.338	0.339667	0.338333	0.340667	0.340667	0.342	0.346	0.348667	0.347333	0.345	0.345	0.345333	0.351333
		0.0052915	0.0051316	0.00360555	0.0070946	0.00556776	0.00750555	0.00750555	0.00702377	0.008	0.00750555	0.00818535	0.01	0.00754983	0.00802081	0.00960902	0.00862168	0.0080829	0.00960902	0.00757188	0.00907377	0.00984886	0.00793725	0.00907377	0.009	0.00945163	0.00556776	0.0070946	0.0070946	0.0064291	0.00702377	0.00754983	0.00650641	0.00776745	0.00550757	0.00750555	0.00360555	0.00680686	0.0051316	0.0051316	0.00568624	0.008544	0.006245	0.00585947	0.00602771	0.00458258	0.00793725	0.00503322	0.00702377
A09	Sample X25	0.148	0.158	0.168	0.181	0.192	0.197	0.212	0.221	0.234	0.245	0.252	0.261	0.272	0.281	0.292	0.302	0.312	0.311	0.324	0.327	0.337	0.34	0.347	0.353	0.354	0.358	0.362	0.366	0.369	0.372	0.373	0.375	0.381	0.378	0.377	0.38	0.383	0.386	0.385	0.384	0.386	0.387	0.393	0.39	0.385	0.386	0.39	0.396
B09	Sample X26	0.117	0.127	0.137	0.148	0.16	0.159	0.176	0.184	0.196	0.209	0.214	0.223	0.233	0.241	0.254	0.264	0.274	0.276	0.287	0.293	0.303	0.301	0.31	0.313	0.326	0.332	0.332	0.338	0.338	0.346	0.347	0.351	0.358	0.354	0.359	0.357	0.36	0.36	0.365	0.361	0.366	0.372	0.37	0.368	0.367	0.371	0.369	0.374
C09	Sample X27	0.117	0.125	0.138	0.147	0.155	0.164	0.176	0.185	0.194	0.204	0.21	0.221	0.228	0.238	0.25	0.259	0.268	0.273	0.279	0.284	0.295	0.294	0.302	0.306	0.31	0.319	0.318	0.318	0.322	0.326	0.324	0.329	0.338	0.33	0.338	0.335	0.337	0.337	0.335	0.335	0.341	0.344	0.349	0.343	0.343	0.342	0.346	0.35
		0.127333	0.136667	0.147667	0.158667	0.169	0.173333	0.188	0.196667	0.208	0.219333	0.225333	0.235	0.244333	0.253333	0.265333	0.275	0.284667	0.286667	0.296667	0.301333	0.311667	0.311667	0.319667	0.324	0.33	0.336333	0.337333	0.340667	0.343	0.348	0.348	0.351667	0.359	0.354	0.358	0.357333	0.36	0.361	0.361667	0.36	0.364333	0.367667	0.370667	0.367	0.365	0.366333	0.368333	0.373333
		0.0178979	0.0185023	0.0176163	0.0193477	0.0200749	0.0206478	0.0207846	0.0210792	0.0225389	0.0223681	0.0231805	0.0225389	0.0240901	0.0240069	0.0231805	0.023516	0.0238607	0.0211266	0.0240069	0.0226789	0.022301	0.0247857	0.0240069	0.0253574	0.0222711	0.0198578	0.0224796	0.0241109	0.0238956	0.0230651	0.0245153	0.0230072	0.0215174	0.024	0.0195192	0.0225019	0.023	0.0245153	0.0251661	0.0245153	0.0225462	0.0218251	0.0220076	0.023516	0.0210713	0.0223681	0.0220076	0.0230072
A10	Sample X28	0.116	0.127	0.137	0.146	0.16	0.167	0.18	0.194	0.202	0.218	0.224	0.238	0.247	0.255	0.265	0.281	0.286	0.289	0.298	0.304	0.315	0.313	0.321	0.321	0.327	0.334	0.333	0.337	0.336	0.337	0.341	0.344	0.352	0.343	0.347	0.348	0.353	0.353	0.353	0.352	0.357	0.36	0.364	0.362	0.357	0.357	0.364	0.363
B10	Sample X29	0.107	0.118	0.13	0.138	0.149	0.155	0.169	0.181	0.189	0.202	0.211	0.219	0.232	0.241	0.252	0.26	0.271	0.275	0.286	0.293	0.3	0.303	0.313	0.32	0.324	0.332	0.33	0.336	0.339	0.341	0.344	0.349	0.354	0.35	0.356	0.354	0.358	0.36	0.361	0.36	0.36	0.365	0.368	0.367	0.366	0.365	0.37	0.37
C10	Sample X30	0.124	0.137	0.149	0.162	0.173	0.177	0.194	0.202	0.214	0.224	0.233	0.241	0.253	0.266	0.274	0.284	0.292	0.295	0.305	0.314	0.322	0.323	0.33	0.331	0.34	0.347	0.346	0.352	0.349	0.356	0.356	0.36	0.365	0.361	0.366	0.364	0.368	0.371	0.369	0.371	0.368	0.373	0.376	0.372	0.373	0.373	0.374	0.379
		0.115667	0.127333	0.138667	0.148667	0.160667	0.166333	0.181	0.192333	0.201667	0.214667	0.222667	0.232667	0.244	0.254	0.263667	0.275	0.283	0.286333	0.296333	0.303667	0.312333	0.313	0.321333	0.324	0.330333	0.337667	0.336333	0.341667	0.341333	0.344667	0.347	0.351	0.357	0.351333	0.356333	0.355333	0.359667	0.361333	0.361	0.361	0.361667	0.366	0.369333	0.367	0.365333	0.365	0.369333	0.370667
		0.0085049	0.00950438	0.00960902	0.0122202	0.0120139	0.0110151	0.01253	0.0105987	0.0125033	0.0113725	0.0110604	0.0119304	0.0108167	0.01253	0.0110604	0.0130767	0.0108167	0.0102632	0.00960902	0.010504	0.0112398	0.01	0.0085049	0.00608276	0.0085049	0.00814453	0.0085049	0.00896289	0.00680686	0.0100167	0.00793725	0.00818535	0.007	0.00907377	0.00950438	0.0080829	0.00763763	0.00907377	0.008	0.00953939	0.00568624	0.00655744	0.0061101	0.005	0.00802081	0.008	0.00503322	0.00802081
A11	Sample X31	0.104	0.117	0.132	0.143	0.15	0.16	0.174	0.186	0.2	0.211	0.22	0.231	0.24	0.25	0.262	0.274	0.28	0.283	0.295	0.302	0.308	0.312	0.32	0.319	0.328	0.33	0.333	0.334	0.333	0.338	0.338	0.342	0.347	0.344	0.347	0.349	0.351	0.351	0.353	0.35	0.354	0.356	0.356	0.356	0.355	0.355	0.354	0.357
B11	Sample X32	0.107	0.121	0.128	0.142	0.153	0.157	0.171	0.182	0.195	0.204	0.214	0.22	0.234	0.242	0.255	0.265	0.277	0.278	0.289	0.293	0.306	0.304	0.311	0.318	0.325	0.329	0.328	0.334	0.332	0.34	0.342	0.346	0.351	0.347	0.351	0.348	0.351	0.354	0.352	0.354	0.355	0.362	0.361	0.359	0.357	0.359	0.359	0.362
C11	Sample X33	0.104	0.114	0.126	0.136	0.148	0.155	0.174	0.181	0.193	0.206	0.215	0.226	0.236	0.248	0.258	0.27	0.276	0.28	0.289	0.294	0.302	0.303	0.31	0.314	0.322	0.328	0.326	0.33	0.33	0.332	0.336	0.34	0.34	0.338	0.343	0.341	0.345	0.346	0.345	0.345	0.347	0.35	0.35	0.352	0.349	0.348	0.352	0.354
		0.105	0.117333	0.128667	0.140333	0.150333	0.157333	0.173	0.183	0.196	0.207	0.216333	0.225667	0.236667	0.246667	0.258333	0.269667	0.277667	0.280333	0.291	0.296333	0.305333	0.306333	0.313667	0.317	0.325	0.329	0.329	0.332667	0.331667	0.336667	0.338667	0.342667	0.346	0.343	0.347	0.346	0.349	0.350333	0.35	0.349667	0.352	0.356	0.355667	0.355667	0.353667	0.354	0.355	0.357667
		0.00173205	0.00351188	0.00305505	0.00378594	0.00251661	0.00251661	0.00173205	0.00264575	0.00360555	0.00360555	0.00321455	0.00550757	0.00305505	0.00416333	0.00351188	0.00450925	0.00208167	0.00251661	0.0034641	0.00493288	0.00305505	0.00493288	0.00550757	0.00264575	0.003	0.001	0.00360555	0.0023094	0.00152753	0.00416333	0.00305505	0.00305505	0.00556776	0.00458258	0.004	0.0043589	0.0034641	0.00404145	0.0043589	0.00450925	0.0043589	0.006	0.00550757	0.00351188	0.00416333	0.00556776	0.00360555	0.00404145
		Fsr mg	slope	e F420		10^6	vt		nmol F420/min	µmol F420/min/mol of Fsr
Blank		3.8e-06	0.000252101	33820.1	7.45417e-09	0.00745417	200	1.49083	0.00149083	0.392325
0 µM		3.8e-06	0.00139562	33820.1	4.12659e-08	0.0412659	200	8.25318	0.00825318	2.17189		2.17189
1 µM		3.8e-06	0.00180459	33820.1	5.33584e-08	0.0533584	200	10.6717	0.0106717	2.80834	0.636446
2.5 µM		3.8e-06	0.0030805	33820.1	9.10847e-08	0.0910847	200	18.2169	0.0182169	4.79393	2.62204
5 µM		3.8e-06	0.00478796	33820.1	1.41571e-07	0.141571	200	28.3143	0.0283143	7.45113	5.27924
10 µM		3.8e-06	0.00866782	33820.1	2.56292e-07	0.256292	200	51.2584	0.0512584	13.4891	11.3172
25 µM		3.8e-06	0.0141544	33820.1	4.18521e-07	0.418521	200	83.7041	0.0837041	22.0274	19.8555
50 µM		3.8e-06	0.0163801	33820.1	4.8433e-07	0.48433	200	96.866	0.096866	25.4911	23.3192
100 µM		3.8e-06	0.0174661	33820.1	5.1644e-07	0.51644	200	103.288	0.103288	27.1811	25.0092
250 µM		3.8e-06	0.0186134	33820.1	5.50366e-07	0.550366	200	110.073	0.110073	28.9667	26.7948
500 µM		3.8e-06	0.0191403	33820.1	5.65944e-07	0.565944	200	113.189	0.113189	29.7865	27.6146
Blank		408	3264	Fsr mg	dA	e	Conc						Average	Std			25 µM	102	646
		0.071	0.085	3.8e-06	0.000294118	33820.1	8.69653e-09	0.00869653	200	1.73931	0.00173931	0.457712	0.392314	0.0653923				0.141	0.271	3.8e-06	0.0143382	33820.1	4.23956e-07	0.423956	200	84.7912	0.0847912	22.3135	22.0268	0.649719
		0.074	0.084	3.8e-06	0.000210084	33821.1	6.21163e-09	0.00621163	200	1.24233	0.00124233	0.326928						0.144	0.268	3.8e-06	0.0136765	33821.1	4.04377e-07	0.404377	200	80.8754	0.0808754	21.283
		0.077	0.089	3.8e-06	0.000252101	33822.1	7.45373e-09	0.00745373	200	1.49075	0.00149075	0.392302						0.143	0.274	3.8e-06	0.0144485	33822.1	4.27192e-07	0.427192	200	85.4384	0.0854384	22.4838
0 µM		170	1904														50 µM	68	510
		0.089	0.13	3.8e-06	0.00141869	33820.1	4.1948e-08	0.041948	200	8.3896	0.0083896	2.20779	2.17183	0.112075				0.137	0.264	3.8e-06	0.0172398	33820.1	5.09751e-07	0.509751	200	101.95	0.10195	26.829	25.4903	1.16415
		0.09	0.128	3.8e-06	0.00131488	33821.1	3.88775e-08	0.0388775	200	7.77549	0.00777549	2.04618						0.135	0.253	3.8e-06	0.0160181	33821.1	4.73613e-07	0.473613	200	94.7225	0.0947225	24.927
		0.086	0.128	3.8e-06	0.00145329	33822.1	4.29686e-08	0.0429686	200	8.59371	0.00859371	2.2615						0.13	0.247	3.8e-06	0.0158824	33822.1	4.69585e-07	0.469585	200	93.917	0.093917	24.715
1 µM		578	2584														100 µM	34	476
		0.102	0.164	3.8e-06	0.00185444	33820.1	5.48324e-08	0.0548324	200	10.9665	0.0109665	2.88591	2.69965	0.213327				0.158	0.292	3.8e-06	0.01819	33820.1	5.37847e-07	0.537847	200	107.569	0.107569	28.3077	27.1803	0.999083
		0.105	0.158	3.8e-06	0.00158524	33821.1	4.68715e-08	0.0468715	200	9.37429	0.00937429	2.46692						0.127	0.254	3.8e-06	0.0172398	33821.1	5.09736e-07	0.509736	200	101.947	0.101947	26.8282
		0.101	0.16	3.8e-06	0.00176471	33822.1	5.21761e-08	0.0521761	200	10.4352	0.0104352	2.74611						0.125	0.25	3.8e-06	0.0169683	33822.1	5.01693e-07	0.501693	200	100.339	0.100339	26.4049
2.5 µM		408	1700														250 µM	34	510
		0.112	0.181	3.8e-06	0.00320433	33820.1	9.47464e-08	0.0947464	200	18.9493	0.0189493	4.98666	4.79379	0.220832				0.127	0.281	3.8e-06	0.0194118	33820.1	5.73971e-07	0.573971	200	114.794	0.114794	30.209	28.9658	1.18289
		0.11	0.173	3.8e-06	0.0029257	33821.1	8.65051e-08	0.0865051	200	17.301	0.017301	4.5529						0.118	0.26	3.8e-06	0.0178992	33821.1	5.29231e-07	0.529231	200	105.846	0.105846	27.8542
		0.11	0.177	3.8e-06	0.00311146	33822.1	9.19947e-08	0.0919947	200	18.3989	0.0183989	4.84183						0.137	0.284	3.8e-06	0.0185294	33822.1	5.47849e-07	0.547849	200	109.57	0.10957	28.8342
5 µM		272	1734
		0.12	0.24	3.8e-06	0.00492476	33820.1	1.45616e-07	0.145616	200	29.1233	0.0291233	7.66402	7.45091	0.224383			500 µM	34	476
		0.119	0.232	3.8e-06	0.00463748	33821.1	1.37118e-07	0.137118	200	27.4236	0.0274236	7.21674						0.117	0.262	3.8e-06	0.0196833	33820.1	5.81999e-07	0.581999	200	116.4	0.1164	30.6315	29.7856	1.28503
		0.118	0.235	3.8e-06	0.00480164	33822.1	1.41968e-07	0.141968	200	28.3935	0.0283935	7.47198						0.121	0.255	3.8e-06	0.01819	33821.1	5.37831e-07	0.537831	200	107.566	0.107566	28.3069
																		0.114	0.258	3.8e-06	0.0195475	33822.1	5.77951e-07	0.577951	200	115.59	0.11559	30.4185
10 µM		68	1224
		0.111	0.284	3.8e-06	0.00897924	33820.1	2.655e-07	0.2655	200	53.1	0.0531	13.9737	13.4887	0.529805
		0.112	0.272	3.8e-06	0.0083045	33821.1	2.45542e-07	0.245542	200	49.1084	0.0491084	12.9233
		0.109	0.277	3.8e-06	0.00871972	33822.1	2.57811e-07	0.257811	200	51.5623	0.0515623	13.569
				Aver	std
			Blank	0.392314	0.0653923
			0	2.17183	0.112075	0
			1	2.69965	0.213327	0.527823
			2.5	4.79379	0.220832	2.62197
			5	7.45091	0.224383	5.27909
			10	13.4887	0.529805	11.3168
			25	22.0268	0.649719	19.8549
			50	25.4903	1.16415	23.3185
			100	27.1803	0.999083	25.0085
			250	28.9658	1.18289	26.794
			500	29.7856	1.28503	27.6138
			Km	15.5537	+/- 1.998	0.1285
			Vmax	27.6138	+/- 0.8902	0.03059
			Blank
			0	0
			1	0.527823
			2.5	2.62197
			5	5.27909
			10	11.3168
			25	19.8549
			50	23.3185
			100	25.0085
			250	26.794
			500	27.6138
		408	3264										Average	Std
		0.071	0.085	3.8e-06	0.000294118	33820.1	8.69653e-09	0.00869653	200	1.73931	0.00173931	0.457712	0.392314	0.0653923
		0.074	0.084	3.8e-06	0.000210084	33821.1	6.21163e-09	0.00621163	200	1.24233	0.00124233	0.326928	0	0
		0.077	0.089	3.8e-06	0.000252101	33822.1	7.45373e-09	0.00745373	200	1.49075	0.00149075	0.392302	0	0
[truncated: 99 more columns]

## Sheet:  Nitrite Km Vmax
User: USER
Path: C:\Program Files (x86)\BMG\Omega\User\Data
Test ID: 288
Test Name: fsr
Date: 8/20/2021
Time: 3:10:59 PM
Absorbance			Absorbance values are displayed as OD				Absorbance values are pathlength corrected based on waterpeak!
Well	Content	Raw Data (420)	Raw Data (420)	Raw Data (420)	Raw Data (420)	Raw Data (420)	Raw Data (420)	Raw Data (420)	Raw Data (420)	Raw Data (420)	Raw Data (420)	Raw Data (420)	Raw Data (420)	Raw Data (420)	Raw Data (420)	Raw Data (420)	Raw Data (420)	Raw Data (420)	Raw Data (420)	Raw Data (420)	Raw Data (420)	Raw Data (420)	Raw Data (420)	Raw Data (420)	Raw Data (420)	Raw Data (420)	Raw Data (420)	Raw Data (420)	Raw Data (420)	Raw Data (420)	Raw Data (420)	Raw Data (420)	Raw Data (420)	Raw Data (420)	Raw Data (420)	Raw Data (420)	Raw Data (420)	Raw Data (420)	Raw Data (420)	Raw Data (420)	Raw Data (420)	Raw Data (420)	Raw Data (420)	Raw Data (420)	Raw Data (420)	Raw Data (420)	Raw Data (420)	Raw Data (420)	Raw Data (420)
	Time	0	34	68	102	136	170	204	238	272	306	340	374	408	442	476	510	544	578	612	646	680	714	748	782	816	850	884	918	952	986	1020	1054	1088	1122	1156	1190	1224	1258	1292	1326	1360	1394	1428	1462	1496	1530	1564	1598
F01	Sample X1	0.127	0.129	0.124	0.127	0.126	0.126	0.127	0.13	0.128	0.127	0.126	0.127	0.127	0.131	0.127	0.13	0.128	0.13	0.126	0.131	0.126	0.128	0.128	0.126	0.13	0.131	0.13	0.126	0.126	0.127	0.13	0.127	0.128	0.131	0.13	0.13	0.133	0.131	0.132	0.134	0.136	0.13	0.132	0.135	0.135	0.135	0.136	0.136
F02	Sample X4	0.147	0.142	0.137	0.143	0.142	0.143	0.14	0.147	0.14	0.142	0.143	0.147	0.147	0.147	0.145	0.147	0.147	0.147	0.148	0.151	0.148	0.152	0.149	0.148	0.155	0.157	0.154	0.151	0.153	0.152	0.153	0.153	0.156	0.156	0.157	0.16	0.161	0.157	0.162	0.158	0.16	0.157	0.158	0.158	0.162	0.161	0.159	0.162
F03	Sample X7	0.142	0.144	0.142	0.15	0.148	0.154	0.155	0.159	0.16	0.163	0.165	0.173	0.171	0.178	0.177	0.179	0.181	0.185	0.191	0.191	0.189	0.193	0.196	0.197	0.2	0.206	0.203	0.203	0.205	0.21	0.21	0.213	0.217	0.213	0.216	0.22	0.223	0.221	0.22	0.225	0.227	0.228	0.23	0.23	0.23	0.235	0.233	0.23
F04	Sample X10	0.147	0.154	0.151	0.158	0.164	0.167	0.175	0.182	0.186	0.189	0.196	0.206	0.207	0.217	0.216	0.222	0.229	0.234	0.238	0.245	0.25	0.25	0.256	0.259	0.268	0.273	0.275	0.275	0.282	0.286	0.292	0.291	0.298	0.304	0.304	0.31	0.313	0.316	0.321	0.324	0.326	0.33	0.333	0.334	0.337	0.342	0.341	0.348
F05	Sample X13	0.15	0.153	0.153	0.163	0.169	0.176	0.184	0.191	0.197	0.206	0.213	0.22	0.228	0.236	0.242	0.248	0.255	0.261	0.271	0.279	0.282	0.293	0.299	0.304	0.312	0.318	0.322	0.325	0.329	0.335	0.341	0.346	0.35	0.359	0.361	0.364	0.37	0.369	0.378	0.38	0.383	0.385	0.39	0.392	0.395	0.399	0.398	0.401
F06	Sample X16	0.155	0.162	0.167	0.181	0.189	0.192	0.205	0.212	0.219	0.23	0.238	0.25	0.261	0.267	0.274	0.28	0.292	0.3	0.308	0.319	0.319	0.33	0.339	0.343	0.355	0.36	0.362	0.37	0.375	0.379	0.386	0.387	0.395	0.404	0.401	0.406	0.411	0.412	0.414	0.418	0.419	0.42	0.424	0.425	0.429	0.428	0.427	0.425
F07	Sample X19	0.151	0.161	0.163	0.174	0.183	0.19	0.202	0.209	0.219	0.227	0.238	0.25	0.26	0.271	0.275	0.286	0.296	0.306	0.317	0.326	0.328	0.332	0.342	0.35	0.358	0.364	0.366	0.372	0.377	0.379	0.384	0.381	0.392	0.394	0.396	0.398	0.404	0.403	0.407	0.406	0.411	0.41	0.414	0.415	0.416	0.418	0.413	0.416
F08	Sample X22	0.162	0.163	0.165	0.174	0.187	0.193	0.207	0.216	0.221	0.233	0.24	0.255	0.266	0.275	0.278	0.292	0.301	0.307	0.316	0.324	0.329	0.338	0.343	0.352	0.359	0.367	0.368	0.37	0.375	0.382	0.382	0.385	0.392	0.393	0.396	0.397	0.406	0.405	0.409	0.411	0.41	0.416	0.417	0.413	0.416	0.419	0.42	0.422
F09	Sample X25	0.16	0.164	0.172	0.182	0.191	0.198	0.212	0.22	0.23	0.239	0.249	0.26	0.273	0.282	0.287	0.3	0.307	0.316	0.322	0.335	0.337	0.345	0.351	0.359	0.367	0.37	0.37	0.378	0.385	0.386	0.388	0.393	0.392	0.4	0.401	0.404	0.408	0.405	0.408	0.414	0.416	0.414	0.42	0.419	0.419	0.424	0.424	0.427
F10	Sample X28	0.158	0.169	0.169	0.183	0.193	0.2	0.212	0.229	0.233	0.242	0.252	0.263	0.275	0.29	0.289	0.301	0.31	0.322	0.329	0.342	0.346	0.353	0.36	0.37	0.377	0.384	0.387	0.392	0.398	0.4	0.408	0.411	0.415	0.419	0.423	0.426	0.437	0.434	0.44	0.442	0.447	0.45	0.452	0.453	0.46	0.462	0.461	0.462
F11	Sample X31	0.147	0.155	0.16	0.173	0.182	0.19	0.203	0.215	0.22	0.234	0.239	0.249	0.262	0.274	0.276	0.289	0.294	0.303	0.312	0.321	0.327	0.33	0.339	0.343	0.354	0.357	0.361	0.366	0.366	0.372	0.378	0.383	0.388	0.39	0.391	0.394	0.4	0.401	0.405	0.41	0.414	0.414	0.42	0.421	0.424	0.425	0.425	0.429
G01	Sample X2	0.124	0.128	0.124	0.127	0.127	0.125	0.125	0.129	0.127	0.126	0.123	0.128	0.125	0.129	0.123	0.126	0.125	0.125	0.128	0.128	0.125	0.126	0.128	0.128	0.129	0.129	0.124	0.128	0.125	0.127	0.128	0.125	0.129	0.13	0.13	0.129	0.133	0.129	0.131	0.129	0.132	0.131	0.133	0.132	0.13	0.134	0.131	0.132
G02	Sample X5	0.145	0.149	0.149	0.148	0.147	0.146	0.153	0.158	0.151	0.154	0.15	0.158	0.157	0.153	0.151	0.154	0.152	0.15	0.154	0.16	0.15	0.157	0.156	0.152	0.163	0.158	0.159	0.159	0.158	0.157	0.158	0.156	0.158	0.159	0.161	0.159	0.16	0.162	0.165	0.164	0.164	0.159	0.165	0.163	0.166	0.167	0.161	0.164
G03	Sample X8	0.133	0.139	0.136	0.144	0.143	0.142	0.146	0.153	0.155	0.161	0.163	0.164	0.168	0.173	0.171	0.176	0.176	0.176	0.18	0.183	0.181	0.187	0.189	0.194	0.194	0.199	0.2	0.199	0.201	0.202	0.203	0.203	0.206	0.211	0.21	0.209	0.215	0.214	0.22	0.219	0.221	0.22	0.223	0.223	0.226	0.228	0.225	0.226
G04	Sample X11	0.143	0.147	0.153	0.155	0.164	0.167	0.171	0.182	0.179	0.188	0.192	0.2	0.207	0.212	0.213	0.219	0.223	0.228	0.232	0.24	0.237	0.248	0.252	0.254	0.264	0.268	0.271	0.27	0.277	0.28	0.284	0.286	0.294	0.298	0.299	0.304	0.311	0.313	0.316	0.321	0.322	0.325	0.327	0.331	0.337	0.34	0.339	0.346
G05	Sample X14	0.146	0.157	0.16	0.167	0.172	0.178	0.191	0.199	0.202	0.21	0.215	0.227	0.236	0.245	0.247	0.254	0.259	0.262	0.275	0.285	0.283	0.296	0.3	0.306	0.316	0.323	0.325	0.332	0.335	0.345	0.345	0.351	0.36	0.364	0.366	0.372	0.38	0.379	0.386	0.39	0.398	0.396	0.399	0.406	0.411	0.41	0.414	0.417
G06	Sample X17	0.156	0.163	0.166	0.174	0.182	0.187	0.2	0.212	0.216	0.229	0.237	0.243	0.252	0.264	0.267	0.278	0.286	0.292	0.303	0.312	0.315	0.322	0.334	0.337	0.348	0.354	0.361	0.366	0.371	0.378	0.382	0.384	0.387	0.395	0.397	0.4	0.404	0.402	0.409	0.412	0.41	0.417	0.42	0.421	0.423	0.427	0.426	0.425
G07	Sample X20	0.153	0.161	0.165	0.176	0.184	0.191	0.204	0.216	0.219	0.225	0.232	0.244	0.252	0.265	0.269	0.283	0.289	0.297	0.305	0.316	0.315	0.325	0.335	0.339	0.349	0.355	0.359	0.366	0.371	0.37	0.378	0.379	0.381	0.388	0.391	0.394	0.398	0.396	0.402	0.4	0.405	0.406	0.407	0.41	0.415	0.414	0.416	0.418
G08	Sample X23	0.166	0.173	0.179	0.186	0.194	0.204	0.216	0.23	0.232	0.242	0.252	0.258	0.268	0.282	0.287	0.298	0.308	0.312	0.324	0.335	0.334	0.343	0.354	0.358	0.368	0.371	0.377	0.385	0.391	0.389	0.395	0.394	0.402	0.404	0.411	0.413	0.415	0.417	0.418	0.423	0.424	0.428	0.429	0.427	0.43	0.435	0.435	0.435
G09	Sample X26	0.16	0.17	0.174	0.185	0.192	0.198	0.212	0.222	0.227	0.239	0.244	0.256	0.262	0.277	0.281	0.293	0.3	0.306	0.316	0.325	0.327	0.336	0.344	0.348	0.358	0.363	0.365	0.368	0.373	0.378	0.386	0.385	0.393	0.398	0.396	0.4	0.407	0.406	0.408	0.41	0.414	0.416	0.416	0.418	0.419	0.421	0.422	0.423
G10	Sample X29	0.17	0.177	0.175	0.192	0.201	0.206	0.222	0.238	0.243	0.254	0.261	0.276	0.287	0.298	0.299	0.311	0.315	0.331	0.346	0.353	0.35	0.361	0.364	0.369	0.393	0.398	0.403	0.405	0.405	0.415	0.417	0.426	0.427	0.436	0.442	0.448	0.453	0.461	0.463	0.462	0.449	0.441	0.452	0.457	0.475	0.474	0.474	0.477
G11	Sample X32	0.196	0.217	0.224	0.234	0.245	0.252	0.266	0.282	0.282	0.296	0.302	0.317	0.323	0.336	0.336	0.349	0.356	0.36	0.368	0.379	0.378	0.388	0.393	0.395	0.407	0.405	0.408	0.414	0.419	0.422	0.424	0.43	0.433	0.44	0.433	0.434	0.44	0.444	0.443	0.449	0.447	0.449	0.454	0.453	0.454	0.457	0.456	0.459
H01	Sample X3	0.12	0.124	0.123	0.122	0.124	0.121	0.123	0.128	0.122	0.123	0.122	0.125	0.125	0.129	0.122	0.124	0.125	0.123	0.123	0.127	0.123	0.124	0.124	0.127	0.128	0.13	0.128	0.13	0.127	0.131	0.129	0.129	0.132	0.128	0.13	0.132	0.132	0.129	0.131	0.13	0.132	0.132	0.132	0.131	0.13	0.133	0.132	0.132
H02	Sample X6	0.141	0.147	0.14	0.144	0.146	0.144	0.146	0.148	0.146	0.15	0.148	0.152	0.153	0.154	0.152	0.15	0.155	0.15	0.152	0.151	0.151	0.153	0.151	0.152	0.157	0.158	0.155	0.152	0.153	0.153	0.154	0.152	0.158	0.156	0.158	0.158	0.162	0.157	0.16	0.163	0.166	0.16	0.162	0.161	0.164	0.165	0.16	0.159
H03	Sample X9	0.14	0.145	0.141	0.149	0.148	0.153	0.154	0.16	0.161	0.166	0.167	0.172	0.172	0.181	0.178	0.181	0.186	0.187	0.188	0.192	0.191	0.199	0.198	0.203	0.208	0.211	0.21	0.207	0.212	0.211	0.213	0.216	0.216	0.219	0.225	0.225	0.231	0.229	0.229	0.232	0.233	0.235	0.235	0.235	0.238	0.242	0.239	0.24
H04	Sample X12	0.141	0.149	0.146	0.154	0.162	0.167	0.169	0.181	0.18	0.189	0.19	0.2	0.206	0.21	0.212	0.217	0.221	0.23	0.235	0.242	0.239	0.247	0.251	0.255	0.264	0.268	0.268	0.272	0.276	0.279	0.285	0.286	0.292	0.3	0.302	0.307	0.312	0.31	0.315	0.318	0.322	0.323	0.328	0.33	0.334	0.334	0.338	0.341
H05	Sample X15	0.15	0.161	0.16	0.171	0.179	0.185	0.188	0.204	0.207	0.216	0.224	0.234	0.239	0.246	0.249	0.258	0.263	0.273	0.279	0.29	0.29	0.302	0.308	0.313	0.32	0.326	0.329	0.335	0.342	0.348	0.354	0.356	0.363	0.37	0.369	0.377	0.378	0.382	0.386	0.394	0.394	0.401	0.404	0.404	0.411	0.413	0.417	0.42
H06	Sample X18	0.158	0.166	0.167	0.179	0.189	0.197	0.203	0.221	0.225	0.236	0.239	0.252	0.263	0.274	0.279	0.289	0.298	0.306	0.315	0.322	0.326	0.344	0.344	0.348	0.359	0.365	0.368	0.378	0.375	0.388	0.39	0.391	0.4	0.405	0.406	0.41	0.411	0.414	0.42	0.422	0.424	0.423	0.427	0.433	0.433	0.434	0.434	0.434
H07	Sample X21	0.189	0.194	0.196	0.21	0.22	0.226	0.236	0.258	0.256	0.269	0.278	0.291	0.298	0.312	0.316	0.325	0.334	0.345	0.351	0.362	0.361	0.368	0.378	0.381	0.393	0.398	0.403	0.408	0.408	0.412	0.419	0.416	0.424	0.425	0.427	0.429	0.433	0.433	0.434	0.435	0.439	0.437	0.446	0.442	0.445	0.445	0.448	0.447
H08	Sample X24	0.159	0.166	0.17	0.181	0.197	0.204	0.211	0.234	0.235	0.248	0.256	0.265	0.279	0.29	0.296	0.306	0.317	0.322	0.334	0.347	0.346	0.357	0.366	0.37	0.383	0.383	0.388	0.392	0.389	0.394	0.398	0.396	0.404	0.405	0.406	0.408	0.417	0.416	0.42	0.424	0.434	0.43	0.432	0.432	0.438	0.439	0.436	0.44
H09	Sample X27	0.156	0.165	0.169	0.185	0.194	0.204	0.214	0.232	0.237	0.247	0.256	0.269	0.279	0.289	0.298	0.307	0.316	0.324	0.333	0.341	0.341	0.354	0.358	0.365	0.371	0.374	0.383	0.388	0.387	0.395	0.397	0.398	0.406	0.41	0.41	0.413	0.418	0.418	0.421	0.426	0.428	0.431	0.43	0.43	0.433	0.434	0.435	0.433
H10	Sample X30	0.158	0.167	0.171	0.189	0.194	0.207	0.216	0.238	0.243	0.249	0.263	0.274	0.284	0.298	0.311	0.315	0.323	0.329	0.336	0.351	0.349	0.357	0.366	0.37	0.38	0.385	0.386	0.391	0.391	0.401	0.407	0.405	0.415	0.418	0.419	0.427	0.431	0.426	0.432	0.44	0.442	0.442	0.45	0.447	0.448	0.454	0.451	0.454
H11	Sample X33	0.149	0.158	0.163	0.181	0.19	0.198	0.212	0.231	0.233	0.248	0.258	0.271	0.281	0.291	0.299	0.309	0.317	0.322	0.329	0.341	0.339	0.352	0.354	0.358	0.368	0.371	0.378	0.38	0.38	0.383	0.389	0.394	0.394	0.399	0.4	0.406	0.41	0.41	0.414	0.42	0.418	0.421	0.426	0.427	0.428	0.431	0.431	0.431
	Time	0	34	68	102	136	170	204	238	272	306	340	374	408	442	476	510	544	578	612	646	680	714	748	782	816	850	884	918	952	986	1020	1054	1088	1122	1156	1190	1224	1258	1292	1326	1360	1394	1428	1462	1496	1530	1564	1598
F01	Sample X1	0.127	0.129	0.124	0.127	0.126	0.126	0.127	0.13	0.128	0.127	0.126	0.127	0.127	0.131	0.127	0.13	0.128	0.13	0.126	0.131	0.126	0.128	0.128	0.126	0.13	0.131	0.13	0.126	0.126	0.127	0.13	0.127	0.128	0.131	0.13	0.13	0.133	0.131	0.132	0.134	0.136	0.13	0.132	0.135	0.135	0.135	0.136	0.136
G01	Sample X2	0.124	0.128	0.124	0.127	0.127	0.125	0.125	0.129	0.127	0.126	0.123	0.128	0.125	0.129	0.123	0.126	0.125	0.125	0.128	0.128	0.125	0.126	0.128	0.128	0.129	0.129	0.124	0.128	0.125	0.127	0.128	0.125	0.129	0.13	0.13	0.129	0.133	0.129	0.131	0.129	0.132	0.131	0.133	0.132	0.13	0.134	0.131	0.132
H01	Sample X3	0.12	0.124	0.123	0.122	0.124	0.121	0.123	0.128	0.122	0.123	0.122	0.125	0.125	0.129	0.122	0.124	0.125	0.123	0.123	0.127	0.123	0.124	0.124	0.127	0.128	0.13	0.128	0.13	0.127	0.131	0.129	0.129	0.132	0.128	0.13	0.132	0.132	0.129	0.131	0.13	0.132	0.132	0.132	0.131	0.13	0.133	0.132	0.132
		0.123667	0.127	0.123667	0.125333	0.125667	0.124	0.125	0.129	0.125667	0.125333	0.123667	0.126667	0.125667	0.129667	0.124	0.126667	0.126	0.126	0.125667	0.128667	0.124667	0.126	0.126667	0.127	0.129	0.13	0.127333	0.128	0.126	0.128333	0.129	0.127	0.129667	0.129667	0.13	0.130333	0.132667	0.129667	0.131333	0.131	0.133333	0.131	0.132333	0.132667	0.131667	0.134	0.133	0.133333
		0.00351188	0.00264575	0.00057735	0.00288675	0.00152753	0.00264575	0.002	0.001	0.00321455	0.00208167	0.00208167	0.00152753	0.0011547	0.0011547	0.00264575	0.00305505	0.00173205	0.00360555	0.00251661	0.00208167	0.00152753	0.002	0.0023094	0.001	0.001	0.001	0.00305505	0.002	0.001	0.0023094	0.001	0.002	0.00208167	0.00152753	0	0.00152753	0.00057735	0.0011547	0.00057735	0.00264575	0.0023094	0.001	0.00057735	0.00208167	0.00288675	0.001	0.00264575	0.0023094
F02	Sample X4	0.147	0.142	0.137	0.143	0.142	0.143	0.14	0.147	0.14	0.142	0.143	0.147	0.147	0.147	0.145	0.147	0.147	0.147	0.148	0.151	0.148	0.152	0.149	0.148	0.155	0.157	0.154	0.151	0.153	0.152	0.153	0.153	0.156	0.156	0.157	0.16	0.161	0.157	0.162	0.158	0.16	0.157	0.158	0.158	0.162	0.161	0.159	0.162
G02	Sample X5	0.145	0.149	0.149	0.148	0.147	0.146	0.153	0.158	0.151	0.154	0.15	0.158	0.157	0.153	0.151	0.154	0.152	0.15	0.154	0.16	0.15	0.157	0.156	0.152	0.163	0.158	0.159	0.159	0.158	0.157	0.158	0.156	0.158	0.159	0.161	0.159	0.16	0.162	0.165	0.164	0.164	0.159	0.165	0.163	0.166	0.167	0.161	0.164
H02	Sample X6	0.141	0.147	0.14	0.144	0.146	0.144	0.146	0.148	0.146	0.15	0.148	0.152	0.153	0.154	0.152	0.15	0.155	0.15	0.152	0.151	0.151	0.153	0.151	0.152	0.157	0.158	0.155	0.152	0.153	0.153	0.154	0.152	0.158	0.156	0.158	0.158	0.162	0.157	0.16	0.163	0.166	0.16	0.162	0.161	0.164	0.165	0.16	0.159
		0.144333	0.146	0.142	0.145	0.145	0.144333	0.146333	0.151	0.145667	0.148667	0.147	0.152333	0.152333	0.151333	0.149333	0.150333	0.151333	0.149	0.151333	0.154	0.149667	0.154	0.152	0.150667	0.158333	0.157667	0.156	0.154	0.154667	0.154	0.155	0.153667	0.157333	0.157	0.158667	0.159	0.161	0.158667	0.162333	0.161667	0.163333	0.158667	0.161667	0.160667	0.164	0.164333	0.16	0.161667
		0.00305505	0.00360555	0.006245	0.00264575	0.00264575	0.00152753	0.00650641	0.00608276	0.00550757	0.0061101	0.00360555	0.00550757	0.00503322	0.00378594	0.00378594	0.00351188	0.00404145	0.00173205	0.00305505	0.00519615	0.00152753	0.00264575	0.00360555	0.0023094	0.00416333	0.00057735	0.00264575	0.0043589	0.00288675	0.00264575	0.00264575	0.00208167	0.0011547	0.00173205	0.00208167	0.001	0.001	0.00288675	0.00251661	0.00321455	0.00305505	0.00152753	0.00351188	0.00251661	0.002	0.00305505	0.001	0.00251661
F03	Sample X7	0.142	0.144	0.142	0.15	0.148	0.154	0.155	0.159	0.16	0.163	0.165	0.173	0.171	0.178	0.177	0.179	0.181	0.185	0.191	0.191	0.189	0.193	0.196	0.197	0.2	0.206	0.203	0.203	0.205	0.21	0.21	0.213	0.217	0.213	0.216	0.22	0.223	0.221	0.22	0.225	0.227	0.228	0.23	0.23	0.23	0.235	0.233	0.23
G03	Sample X8	0.133	0.139	0.136	0.144	0.143	0.142	0.146	0.153	0.155	0.161	0.163	0.164	0.168	0.173	0.171	0.176	0.176	0.176	0.18	0.183	0.181	0.187	0.189	0.194	0.194	0.199	0.2	0.199	0.201	0.202	0.203	0.203	0.206	0.211	0.21	0.209	0.215	0.214	0.22	0.219	0.221	0.22	0.223	0.223	0.226	0.228	0.225	0.226
H03	Sample X9	0.14	0.145	0.141	0.149	0.148	0.153	0.154	0.16	0.161	0.166	0.167	0.172	0.172	0.181	0.178	0.181	0.186	0.187	0.188	0.192	0.191	0.199	0.198	0.203	0.208	0.211	0.21	0.207	0.212	0.211	0.213	0.216	0.216	0.219	0.225	0.225	0.231	0.229	0.229	0.232	0.233	0.235	0.235	0.235	0.238	0.242	0.239	0.24
		0.138333	0.142667	0.139667	0.147667	0.146333	0.149667	0.151667	0.157333	0.158667	0.163333	0.165	0.169667	0.170333	0.177333	0.175333	0.178667	0.181	0.182667	0.186333	0.188667	0.187	0.193	0.194333	0.198	0.200667	0.205333	0.204333	0.203	0.206	0.207667	0.208667	0.210667	0.213	0.214333	0.217	0.218	0.223	0.221333	0.223	0.225333	0.227	0.227667	0.229333	0.229333	0.231333	0.235	0.232333	0.232
		0.00472582	0.00321455	0.00321455	0.00321455	0.00288675	0.00665833	0.00493288	0.00378594	0.00321455	0.00251661	0.002	0.00493288	0.00208167	0.00404145	0.00378594	0.00251661	0.005	0.00585947	0.00568624	0.00493288	0.0052915	0.006	0.00472582	0.00458258	0.00702377	0.00602771	0.0051316	0.004	0.00556776	0.00493288	0.0051316	0.00680686	0.00608276	0.00416333	0.00754983	0.00818535	0.008	0.00750555	0.00519615	0.00650641	0.006	0.00750555	0.00602771	0.00602771	0.0061101	0.007	0.00702377	0.0072111
F04	Sample X10	0.147	0.154	0.151	0.158	0.164	0.167	0.175	0.182	0.186	0.189	0.196	0.206	0.207	0.217	0.216	0.222	0.229	0.234	0.238	0.245	0.25	0.25	0.256	0.259	0.268	0.273	0.275	0.275	0.282	0.286	0.292	0.291	0.298	0.304	0.304	0.31	0.313	0.316	0.321	0.324	0.326	0.33	0.333	0.334	0.337	0.342	0.341	0.348
G04	Sample X11	0.143	0.147	0.153	0.155	0.164	0.167	0.171	0.182	0.179	0.188	0.192	0.2	0.207	0.212	0.213	0.219	0.223	0.228	0.232	0.24	0.237	0.248	0.252	0.254	0.264	0.268	0.271	0.27	0.277	0.28	0.284	0.286	0.294	0.298	0.299	0.304	0.311	0.313	0.316	0.321	0.322	0.325	0.327	0.331	0.337	0.34	0.339	0.346
H04	Sample X12	0.141	0.149	0.146	0.154	0.162	0.167	0.169	0.181	0.18	0.189	0.19	0.2	0.206	0.21	0.212	0.217	0.221	0.23	0.235	0.242	0.239	0.247	0.251	0.255	0.264	0.268	0.268	0.272	0.276	0.279	0.285	0.286	0.292	0.3	0.302	0.307	0.312	0.31	0.315	0.318	0.322	0.323	0.328	0.33	0.334	0.334	0.338	0.341
		0.143667	0.15	0.15	0.155667	0.163333	0.167	0.171667	0.181667	0.181667	0.188667	0.192667	0.202	0.206667	0.213	0.213667	0.219333	0.224333	0.230667	0.235	0.242333	0.242	0.248333	0.253	0.256	0.265333	0.269667	0.271333	0.272333	0.278333	0.281667	0.287	0.287667	0.294667	0.300667	0.301667	0.307	0.312	0.313	0.317333	0.321	0.323333	0.326	0.329333	0.331667	0.336	0.338667	0.339333	0.345
		0.00305505	0.00360555	0.00360555	0.00208167	0.0011547	0	0.00305505	0.00057735	0.00378594	0.00057735	0.00305505	0.0034641	0.00057735	0.00360555	0.00208167	0.00251661	0.00416333	0.00305505	0.003	0.00251661	0.007	0.00152753	0.00264575	0.00264575	0.0023094	0.00288675	0.00351188	0.00251661	0.00321455	0.00378594	0.0043589	0.00288675	0.00305505	0.00305505	0.00251661	0.003	0.001	0.003	0.00321455	0.003	0.0023094	0.00360555	0.00321455	0.00208167	0.00173205	0.00416333	0.00152753	0.00360555
F05	Sample X13	0.15	0.153	0.153	0.163	0.169	0.176	0.184	0.191	0.197	0.206	0.213	0.22	0.228	0.236	0.242	0.248	0.255	0.261	0.271	0.279	0.282	0.293	0.299	0.304	0.312	0.318	0.322	0.325	0.329	0.335	0.341	0.346	0.35	0.359	0.361	0.364	0.37	0.369	0.378	0.38	0.383	0.385	0.39	0.392	0.395	0.399	0.398	0.401
G05	Sample X14	0.146	0.157	0.16	0.167	0.172	0.178	0.191	0.199	0.202	0.21	0.215	0.227	0.236	0.245	0.247	0.254	0.259	0.262	0.275	0.285	0.283	0.296	0.3	0.306	0.316	0.323	0.325	0.332	0.335	0.345	0.345	0.351	0.36	0.364	0.366	0.372	0.38	0.379	0.386	0.39	0.398	0.396	0.399	0.406	0.411	0.41	0.414	0.417
H05	Sample X15	0.15	0.161	0.16	0.171	0.179	0.185	0.188	0.204	0.207	0.216	0.224	0.234	0.239	0.246	0.249	0.258	0.263	0.273	0.279	0.29	0.29	0.302	0.308	0.313	0.32	0.326	0.329	0.335	0.342	0.348	0.354	0.356	0.363	0.37	0.369	0.377	0.378	0.382	0.386	0.394	0.394	0.401	0.404	0.404	0.411	0.413	0.417	0.42
		0.148667	0.157	0.157667	0.167	0.173333	0.179667	0.187667	0.198	0.202	0.210667	0.217333	0.227	0.234333	0.242333	0.246	0.253333	0.259	0.265333	0.275	0.284667	0.285	0.297	0.302333	0.307667	0.316	0.322333	0.325333	0.330667	0.335333	0.342667	0.346667	0.351	0.357667	0.364333	0.365333	0.371	0.376	0.376667	0.383333	0.388	0.391667	0.394	0.397667	0.400667	0.405667	0.407333	0.409667	0.412667
		0.0023094	0.004	0.00404145	0.004	0.0051316	0.00472582	0.00351188	0.00655744	0.005	0.00503322	0.00585947	0.007	0.00568624	0.00550757	0.00360555	0.00503322	0.004	0.00665833	0.004	0.00550757	0.0043589	0.00458258	0.00493288	0.00472582	0.004	0.00404145	0.00351188	0.0051316	0.00650641	0.00680686	0.00665833	0.005	0.00680686	0.00550757	0.00404145	0.00655744	0.0052915	0.00680686	0.0046188	0.0072111	0.00776745	0.00818535	0.0070946	0.00757188	0.0092376	0.00737111	0.0102144	0.0102144
F06	Sample X16	0.155	0.162	0.167	0.181	0.189	0.192	0.205	0.212	0.219	0.23	0.238	0.25	0.261	0.267	0.274	0.28	0.292	0.3	0.308	0.319	0.319	0.33	0.339	0.343	0.355	0.36	0.362	0.37	0.375	0.379	0.386	0.387	0.395	0.404	0.401	0.406	0.411	0.412	0.414	0.418	0.419	0.42	0.424	0.425	0.429	0.428	0.427	0.425
G06	Sample X17	0.156	0.163	0.166	0.174	0.182	0.187	0.2	0.212	0.216	0.229	0.237	0.243	0.252	0.264	0.267	0.278	0.286	0.292	0.303	0.312	0.315	0.322	0.334	0.337	0.348	0.354	0.361	0.366	0.371	0.378	0.382	0.384	0.387	0.395	0.397	0.4	0.404	0.402	0.409	0.412	0.41	0.417	0.42	0.421	0.423	0.427	0.426	0.425
H06	Sample X18	0.158	0.166	0.167	0.179	0.189	0.197	0.203	0.221	0.225	0.236	0.239	0.252	0.263	0.274	0.279	0.289	0.298	0.306	0.315	0.322	0.326	0.344	0.344	0.348	0.359	0.365	0.368	0.378	0.375	0.388	0.39	0.391	0.4	0.405	0.406	0.41	0.411	0.414	0.42	0.422	0.424	0.423	0.427	0.433	0.433	0.434	0.434	0.434
		0.156333	0.163667	0.166667	0.178	0.186667	0.192	0.202667	0.215	0.22	0.231667	0.238	0.248333	0.258667	0.268333	0.273333	0.282333	0.292	0.299333	0.308667	0.317667	0.32	0.332	0.339	0.342667	0.354	0.359667	0.363667	0.371333	0.373667	0.381667	0.386	0.387333	0.394	0.401333	0.401333	0.405333	0.408667	0.409333	0.414333	0.417333	0.417667	0.42	0.423667	0.426333	0.428333	0.429667	0.429	0.428
		0.00152753	0.00208167	0.00057735	0.00360555	0.00404145	0.005	0.00251661	0.00519615	0.00458258	0.00378594	0.001	0.00472582	0.00585947	0.0051316	0.00602771	0.00585947	0.006	0.00702377	0.00602771	0.0051316	0.00556776	0.0111355	0.005	0.00550757	0.00556776	0.00550757	0.00378594	0.0061101	0.0023094	0.00550757	0.004	0.00351188	0.00655744	0.00550757	0.00450925	0.00503322	0.00404145	0.0064291	0.00550757	0.00503322	0.0070946	0.003	0.00351188	0.0061101	0.00503322	0.00378594	0.0043589	0.00519615
F07	Sample X19	0.151	0.161	0.163	0.174	0.183	0.19	0.202	0.209	0.219	0.227	0.238	0.25	0.26	0.271	0.275	0.286	0.296	0.306	0.317	0.326	0.328	0.332	0.342	0.35	0.358	0.364	0.366	0.372	0.377	0.379	0.384	0.381	0.392	0.394	0.396	0.398	0.404	0.403	0.407	0.406	0.411	0.41	0.414	0.415	0.416	0.418	0.413	0.416
G07	Sample X20	0.153	0.161	0.165	0.176	0.184	0.191	0.204	0.216	0.219	0.225	0.232	0.244	0.252	0.265	0.269	0.283	0.289	0.297	0.305	0.316	0.315	0.325	0.335	0.339	0.349	0.355	0.359	0.366	0.371	0.37	0.378	0.379	0.381	0.388	0.391	0.394	0.398	0.396	0.402	0.4	0.405	0.406	0.407	0.41	0.415	0.414	0.416	0.418
H07	Sample X21	0.189	0.194	0.196	0.21	0.22	0.226	0.236	0.258	0.256	0.269	0.278	0.291	0.298	0.312	0.316	0.325	0.334	0.345	0.351	0.362	0.361	0.368	0.378	0.381	0.393	0.398	0.403	0.408	0.408	0.412	0.419	0.416	0.424	0.425	0.427	0.429	0.433	0.433	0.434	0.435	0.439	0.437	0.446	0.442	0.445	0.445	0.448	0.447
		0.164333	0.172	0.174667	0.186667	0.195667	0.202333	0.214	0.227667	0.231333	0.240333	0.249333	0.261667	0.27	0.282667	0.286667	0.298	0.306333	0.316	0.324333	0.334667	0.334667	0.341667	0.351667	0.356667	0.366667	0.372333	0.376	0.382	0.385333	0.387	0.393667	0.392	0.399	0.402333	0.404667	0.407	0.411667	0.410667	0.414333	0.413667	0.418333	0.417667	0.422333	0.422333	0.425333	0.425667	0.425667	0.427
		0.0213854	0.0190526	0.0185023	0.020232	0.0210792	0.020502	0.0190788	0.0265016	0.021362	0.0248462	0.0250067	0.0255799	0.0245764	0.0255799	0.0255799	0.0234307	0.0242143	0.0255147	0.0238607	0.0241937	0.0237136	0.0230723	0.0230723	0.0217792	0.0232451	0.0226789	0.0236432	0.0227156	0.0198578	0.0221133	0.0221435	0.0208087	0.0223383	0.0198578	0.0195021	0.0191572	0.0187172	0.0196554	0.0172143	0.0187172	0.0181475	0.0168622	0.0207926	0.0172143	0.0170392	0.0168622	0.0193993	0.0173494
F08	Sample X22	0.162	0.163	0.165	0.174	0.187	0.193	0.207	0.216	0.221	0.233	0.24	0.255	0.266	0.275	0.278	0.292	0.301	0.307	0.316	0.324	0.329	0.338	0.343	0.352	0.359	0.367	0.368	0.37	0.375	0.382	0.382	0.385	0.392	0.393	0.396	0.397	0.406	0.405	0.409	0.411	0.41	0.416	0.417	0.413	0.416	0.419	0.42	0.422
G08	Sample X23	0.166	0.173	0.179	0.186	0.194	0.204	0.216	0.23	0.232	0.242	0.252	0.258	0.268	0.282	0.287	0.298	0.308	0.312	0.324	0.335	0.334	0.343	0.354	0.358	0.368	0.371	0.377	0.385	0.391	0.389	0.395	0.394	0.402	0.404	0.411	0.413	0.415	0.417	0.418	0.423	0.424	0.428	0.429	0.427	0.43	0.435	0.435	0.435
H08	Sample X24	0.159	0.166	0.17	0.181	0.197	0.204	0.211	0.234	0.235	0.248	0.256	0.265	0.279	0.29	0.296	0.306	0.317	0.322	0.334	0.347	0.346	0.357	0.366	0.37	0.383	0.383	0.388	0.392	0.389	0.394	0.398	0.396	0.404	0.405	0.406	0.408	0.417	0.416	0.42	0.424	0.434	0.43	0.432	0.432	0.438	0.439	0.436	0.44
		0.162333	0.167333	0.171333	0.180333	0.192667	0.200333	0.211333	0.226667	0.229333	0.241	0.249333	0.259333	0.271	0.282333	0.287	0.298667	0.308667	0.313667	0.324667	0.335333	0.336333	0.346	0.354333	0.36	0.37	0.373667	0.377667	0.382333	0.385	0.388333	0.391667	0.391667	0.399333	0.400667	0.404333	0.406	0.412667	0.412667	0.415667	0.419333	0.422667	0.424667	0.426	0.424	0.428	0.431	0.430333	0.432333
		0.00351188	0.0051316	0.0070946	0.00602771	0.0051316	0.00635085	0.00450925	0.00945163	0.00737111	0.00754983	0.00832666	0.0051316	0.007	0.00750555	0.009	0.00702377	0.00802081	0.00763763	0.0090185	0.0115036	0.00873689	0.00984886	0.0115036	0.00916515	0.0121244	0.00832666	0.0100167	0.0112398	0.0087178	0.00602771	0.0085049	0.00585947	0.0064291	0.00665833	0.00763763	0.00818535	0.00585947	0.00665833	0.00585947	0.00723418	0.0120554	0.00757188	0.00793725	0.00984886	0.0111355	0.010583	0.00896289	0.00929157
F09	Sample X25	0.16	0.164	0.172	0.182	0.191	0.198	0.212	0.22	0.23	0.239	0.249	0.26	0.273	0.282	0.287	0.3	0.307	0.316	0.322	0.335	0.337	0.345	0.351	0.359	0.367	0.37	0.37	0.378	0.385	0.386	0.388	0.393	0.392	0.4	0.401	0.404	0.408	0.405	0.408	0.414	0.416	0.414	0.42	0.419	0.419	0.424	0.424	0.427
G09	Sample X26	0.16	0.17	0.174	0.185	0.192	0.198	0.212	0.222	0.227	0.239	0.244	0.256	0.262	0.277	0.281	0.293	0.3	0.306	0.316	0.325	0.327	0.336	0.344	0.348	0.358	0.363	0.365	0.368	0.373	0.378	0.386	0.385	0.393	0.398	0.396	0.4	0.407	0.406	0.408	0.41	0.414	0.416	0.416	0.418	0.419	0.421	0.422	0.423
H09	Sample X27	0.156	0.165	0.169	0.185	0.194	0.204	0.214	0.232	0.237	0.247	0.256	0.269	0.279	0.289	0.298	0.307	0.316	0.324	0.333	0.341	0.341	0.354	0.358	0.365	0.371	0.374	0.383	0.388	0.387	0.395	0.397	0.398	0.406	0.41	0.41	0.413	0.418	0.418	0.421	0.426	0.428	0.431	0.43	0.43	0.433	0.434	0.435	0.433
		0.158667	0.166333	0.171667	0.184	0.192333	0.2	0.212667	0.224667	0.231333	0.241667	0.249667	0.261667	0.271333	0.282667	0.288667	0.3	0.307667	0.315333	0.323667	0.333667	0.335	0.345	0.351	0.357333	0.365333	0.369	0.372667	0.378	0.381667	0.386333	0.390333	0.392	0.397	0.402667	0.402333	0.405667	0.411	0.409667	0.412333	0.416667	0.419333	0.420333	0.422	0.422333	0.423667	0.426333	0.427	0.427667
		0.0023094	0.00321455	0.00251661	0.00173205	0.00152753	0.0034641	0.0011547	0.0064291	0.0051316	0.0046188	0.00602771	0.00665833	0.00862168	0.00602771	0.00862168	0.007	0.00802081	0.0090185	0.00862168	0.0080829	0.0072111	0.009	0.007	0.00862168	0.00665833	0.00556776	0.00929157	0.01	0.00757188	0.0085049	0.00585947	0.00655744	0.00781025	0.0064291	0.0070946	0.00665833	0.00608276	0.00723418	0.00750555	0.00832666	0.00757188	0.00929157	0.0072111	0.00665833	0.0080829	0.00680686	0.007	0.00503322
F10	Sample X28	0.158	0.169	0.169	0.183	0.193	0.2	0.212	0.229	0.233	0.242	0.252	0.263	0.275	0.29	0.289	0.301	0.31	0.322	0.329	0.342	0.346	0.353	0.36	0.37	0.377	0.384	0.387	0.392	0.398	0.4	0.408	0.411	0.415	0.419	0.423	0.426	0.437	0.434	0.44	0.442	0.447	0.45	0.452	0.453	0.46	0.462	0.461	0.462
G10	Sample X29	0.17	0.177	0.175	0.192	0.201	0.206	0.222	0.238	0.243	0.254	0.261	0.276	0.287	0.298	0.299	0.311	0.315	0.331	0.346	0.353	0.35	0.361	0.364	0.369	0.393	0.398	0.403	0.405	0.405	0.415	0.417	0.426	0.427	0.436	0.442	0.448	0.453	0.461	0.463	0.462	0.449	0.441	0.452	0.457	0.475	0.474	0.474	0.477
H10	Sample X30	0.158	0.167	0.171	0.189	0.194	0.207	0.216	0.238	0.243	0.249	0.263	0.274	0.284	0.298	0.311	0.315	0.323	0.329	0.336	0.351	0.349	0.357	0.366	0.37	0.38	0.385	0.386	0.391	0.391	0.401	0.407	0.405	0.415	0.418	0.419	0.427	0.431	0.426	0.432	0.44	0.442	0.442	0.45	0.447	0.448	0.454	0.451	0.454
		0.162	0.171	0.171667	0.188	0.196	0.204333	0.216667	0.235	0.239667	0.248333	0.258667	0.271	0.282	0.295333	0.299667	0.309	0.316	0.327333	0.337	0.348667	0.348333	0.357	0.363333	0.369667	0.383333	0.389	0.392	0.396	0.398	0.405333	0.410667	0.414	0.419	0.424333	0.428	0.433667	0.440333	0.440333	0.445	0.448	0.446	0.444333	0.451333	0.452333	0.461	0.463333	0.462	0.464333
		0.0069282	0.0052915	0.00305505	0.00458258	0.0043589	0.00378594	0.00503322	0.00519615	0.0057735	0.00602771	0.00585947	0.007	0.006245	0.0046188	0.0110151	0.0072111	0.00655744	0.00472582	0.008544	0.00585947	0.00208167	0.004	0.00305505	0.00057735	0.0085049	0.00781025	0.00953939	0.00781025	0.007	0.0083865	0.00550757	0.0108167	0.0069282	0.010116	0.0122882	0.0124231	0.0113725	0.0183394	0.0160935	0.0121655	0.00360555	0.00493288	0.0011547	0.00503322	0.0135277	0.0100664	0.0115326	0.0116762
F11	Sample X31	0.147	0.155	0.16	0.173	0.182	0.19	0.203	0.215	0.22	0.234	0.239	0.249	0.262	0.274	0.276	0.289	0.294	0.303	0.312	0.321	0.327	0.33	0.339	0.343	0.354	0.357	0.361	0.366	0.366	0.372	0.378	0.383	0.388	0.39	0.391	0.394	0.4	0.401	0.405	0.41	0.414	0.414	0.42	0.421	0.424	0.425	0.425	0.429
G11	Sample X32	0.196	0.217	0.224	0.234	0.245	0.252	0.266	0.282	0.282	0.296	0.302	0.317	0.323	0.336	0.336	0.349	0.356	0.36	0.368	0.379	0.378	0.388	0.393	0.395	0.407	0.405	0.408	0.414	0.419	0.422	0.424	0.43	0.433	0.44	0.433	0.434	0.44	0.444	0.443	0.449	0.447	0.449	0.454	0.453	0.454	0.457	0.456	0.459
H11	Sample X33	0.149	0.158	0.163	0.181	0.19	0.198	0.212	0.231	0.233	0.248	0.258	0.271	0.281	0.291	0.299	0.309	0.317	0.322	0.329	0.341	0.339	0.352	0.354	0.358	0.368	0.371	0.378	0.38	0.38	0.383	0.389	0.394	0.394	0.399	0.4	0.406	0.41	0.41	0.414	0.42	0.418	0.421	0.426	0.427	0.428	0.431	0.431	0.431
		0.164	0.176667	0.182333	0.196	0.205667	0.213333	0.227	0.242667	0.245	0.259333	0.266333	0.279	0.288667	0.300333	0.303667	0.315667	0.322333	0.328333	0.336333	0.347	0.348	0.356667	0.362	0.365333	0.376333	0.377667	0.382333	0.386667	0.388333	0.392333	0.397	0.402333	0.405	0.409667	0.408	0.411333	0.416667	0.418333	0.420667	0.426333	0.426333	0.428	0.433333	0.433667	0.435333	0.437667	0.437333	0.439667
		0.0277308	0.0349619	0.0361156	0.0331512	0.0342977	0.0337244	0.0340735	0.0349905	0.0326956	0.0325167	0.0323161	0.0346987	0.0312143	0.0320364	0.030271	0.0305505	0.0313422	0.029023	0.0287112	0.0294618	0.0266646	0.0292803	0.0278747	0.0267644	0.0274651	0.0246847	0.0237978	0.0246847	0.0274651	0.0262742	0.0240208	0.0245832	0.0244336	0.0266521	0.0221133	0.0205264	0.0208167	0.0226789	0.0198578	0.0202567	0.0180093	0.0185203	0.0181475	0.0170098	0.0162891	0.0170098	0.0164418	0.016773
																								Average	Std
			102	1088										Average	Std								Blank	0.410342	0.467109
		Blank	0.127	0.128	3.8e-06	6.08519e-05	33820.1	1.79928e-09	0.00179928	200	0.359857	0.000359857	0.0946991	0.410342	0.467109								0	1.21229	0.260694	0	1.21229
			0.127	0.129	3.8e-06	0.000121704	33821.1	3.59846e-09	0.00359846	200	0.719692	0.000719692	0.189393										1	7.91549	0.32296	6.7032
			0.122	0.132	3.8e-06	0.000608519	33822.1	1.79918e-08	0.0179918	200	3.59835	0.00359835	0.946935										2.5	14.9156	0.763313	13.7033
																							5	19.6157	0.471337	18.4034
		0	34	1292																			10	24.585	1.07993	23.3727
			0.142	0.162	3.8e-06	0.000953895	33820.1	2.8205e-08	0.028205	200	5.64099	0.00564099	1.48447	1.21229	0.260694								25	25.8465	1.28204	24.6342
			0.149	0.165	3.8e-06	0.000763116	33821.1	2.25633e-08	0.0225633	200	4.51266	0.00451266	1.18754										50	26.6037	1.63663	25.3914
			0.147	0.16	3.8e-06	0.000620032	33822.1	1.83321e-08	0.0183321	200	3.66643	0.00366643	0.96485										100	27.1098	2.00731	25.8975
																							250	27.2788	0.797936	26.0666
		1	68	646																			500	29.4591	2.1757	28.2468
			0.142	0.191	3.8e-06	0.00508651	33820.1	1.50399e-07	0.150399	200	30.0798	0.0300798	7.91573	7.91549	0.32296
			0.136	0.183	3.8e-06	0.00487889	33821.1	1.44256e-07	0.144256	200	28.8512	0.0288512	7.59242
			0.141	0.192	3.8e-06	0.00529412	33822.1	1.56528e-07	0.156528	200	31.3057	0.0313057	8.23833
		2.5	68	646
			0.151	0.245	3.8e-06	0.00975779	33820.1	2.8852e-07	0.28852	200	57.7041	0.0577041	15.1853	14.9156	0.763313
			0.153	0.24	3.8e-06	0.00903114	33821.1	2.67027e-07	0.267027	200	53.4054	0.0534054	14.054
			0.146	0.242	3.8e-06	0.0099654	33822.1	2.94642e-07	0.294642	200	58.9283	0.0589283	15.5075										0	0
																							1	6.7032
																							2.5	13.7033
		5	68	782																			5	18.4034
			0.153	0.304	3.8e-06	0.0126891	33820.1	3.75193e-07	0.375193	200	75.0387	0.0750387	19.747	19.6157	0.471337								10	23.3727
			0.16	0.306	3.8e-06	0.0122689	33821.1	3.62759e-07	0.362759	200	72.5518	0.0725518	19.0926										25	24.6342
			0.16	0.313	3.8e-06	0.0128571	33822.1	3.8014e-07	0.38014	200	76.0281	0.0760281	20.0074										50	25.3914
																							100	25.8975
		10	68	544																			250	26.0666
			0.167	0.292	3.8e-06	0.0157563	33820.1	4.65886e-07	0.465886	200	93.1771	0.0931771	24.5203	24.585	1.07993								500	28.2468		KM	2.47085	+/- 0.2326	0.09415
			0.166	0.286	3.8e-06	0.0151261	33821.1	4.47237e-07	0.447237	200	89.4474	0.0894474	23.5388													Vmax	27.2238	+/- 0.4505	0.01655
			0.167	0.298	3.8e-06	0.0165126	33822.1	4.88219e-07	0.488219	200	97.6439	0.0976439	25.6958
		25	68	646
			0.163	0.326	3.8e-06	0.0169204	33820.1	5.00306e-07	0.500306	200	100.061	0.100061	26.3319	25.8465	1.28204
			0.165	0.316	3.8e-06	0.0156747	33821.1	4.6346e-07	0.46346	200	92.6921	0.0926921	24.3927													K0.5	2.43828 +/- 0.1786 (7.325%)
			0.196	0.362	3.8e-06	0.0172318	33822.1	5.09484e-07	0.509484	200	101.897	0.101897	26.815													Vmax	26.7032 +/- 0.4466 (1.672%)
																										Hill coeff.	1.19512 +/- 0.112 (9.374%)
		50	102	646
			0.174	0.324	3.8e-06	0.0165441	33820.1	4.8918e-07	0.48918	200	97.836	0.097836	25.7463	26.6037	1.63663
			0.186	0.335	3.8e-06	0.0164338	33821.1	4.85904e-07	0.485904	200	97.1809	0.0971809	25.5739
			0.181	0.347	3.8e-06	0.0183088	33822.1	5.41327e-07	0.541327	200	108.265	0.108265	28.4909
		100	68	510
			0.172	0.3	3.8e-06	0.0173756	33820.1	5.13764e-07	0.513764	200	102.753	0.102753	27.0402	27.1098	2.00731
			0.174	0.293	3.8e-06	0.0161538	33821.1	4.77626e-07	0.477626	200	95.5253	0.0955253	25.1382
			0.169	0.307	3.8e-06	0.018733	33822.1	5.5387e-07	0.55387	200	110.774	0.110774	29.151
		250	102	612
			0.183	0.329	3.8e-06	0.0171765	33820.1	5.07878e-07	0.507878	200	101.576	0.101576	26.7304	27.2788	0.797936
			0.192	0.346	3.8e-06	0.0181176	33821.1	5.35691e-07	0.535691	200	107.138	0.107138	28.1942
			0.189	0.336	3.8e-06	0.0172941	33822.1	5.11326e-07	0.511326	200	102.265	0.102265	26.9119
		500	68	442
			0.16	0.274	3.8e-06	0.0182888	33820.1	5.40766e-07	0.540766	200	108.153	0.108153	28.4614	29.4591	2.1757
			0.224	0.336	3.8e-06	0.0179679	33821.1	5.31263e-07	0.531263	200	106.253	0.106253	27.9612
			0.163	0.291	3.8e-06	0.0205348	33822.1	6.0714e-07	0.60714	200	121.428	0.121428	31.9548
[truncated: 39 more columns]
