# Supplementary material for: Structures of the sulfite detoxifying F420-dependent enzyme from Methanococcales
Source: Nat Chem Biol. 2023 Jan 19;19(6):695–702. doi: 10.1038/s41589-022-01232-y (PMC10229431; doi:10.1038/s41589-022-01232-y)
Supplement: Supplementary file 4 — Unprocessed gels for Extended Data Fig. 2. [file 41589_2022_1232_MOESM4_ESM.xlsx]

## Sheet: Ex_Fig2a
Extended Data Fig 2a
2 mM S2-	6.02	6.16333
	6.32	0.150444
	6.15										Average	Std		2 mM S2-	2 mM SO32-	10 mM SO32-	20 mM SO32-	30 mM SO32-	40 mM SO32-
													Average	6.16333	4.65	4.54667	4.71	4.64667	3.25333
2 mM SO32-	4.54	4.65												6.02	4.54	4.83	4.92	4.73	3.39
	4.68	0.0984886												6.32	4.68	4.19	4.45	4.56	3.21
	4.73													6.15	4.73	4.62	4.76	4.65	3.16
10 mM SO32-	4.83	4.54667											Std	0.150444	0.0984886	0.326241	0.238956	0.085049	0.120968
	4.19	0.326241
	4.62
20 mM SO32-	4.92	4.71
	4.45	0.238956
	4.76
30 mM SO32-	4.73	4.64667
	4.56	0.085049
	4.65
40 mM SO32-	3.39	3.25333
	3.21	0.120968
	3.16

## Sheet: Ex_Fig2f
Baseline 100%T		Mt_Fsr_fresh_3.33mgml1
Wavelength (nm)	Abs	Wavelength (nm)	Abs
750.002	0.0365777	700.015	0.095375	700.015	0.0513536
749.508	0.0362426	699.511	0.094839	699.511	0.0502511
749.013	0.0362121	699.008	0.0954537	699.008	0.050789
748.483	0.0360554	698.505	0.0959563	698.505	0.0506483
747.988	0.0360347	698.002	0.0969011	698.002	0.0518373
747.493	0.0357578	697.498	0.096424	697.498	0.0509329
746.998	0.0357556	696.995	0.0959895	696.995	0.0501551
746.503	0.0357248	696.491	0.0963097	696.491	0.05032
746.008	0.0354479	695.987	0.095867	695.987	0.0498148
745.513	0.0353901	695.484	0.0962555	695.484	0.0499006
745.018	0.0353536	695.016	0.0954798	695.016	0.0489091
744.487	0.0348531	694.512	0.0953015	694.512	0.0481901
743.991	0.0350615	694.008	0.0956032	694.008	0.0487125
743.496	0.0347048	693.504	0.0961566	693.504	0.0491206
743	0.0343865	693	0.0954144	693	0.0476959
742.504	0.0344709	692.496	0.0957883	692.496	0.0482746
742.008	0.0340903	691.991	0.0952904	691.991	0.0473188
741.513	0.0338043	691.487	0.0953052	691.487	0.0473541
741.017	0.0338806	690.982	0.0956706	690.982	0.0474735
740.485	0.0336487	690.514	0.0952232	690.514	0.0471488
739.989	0.0334608	690.009	0.0946023	690.009	0.0457838
739.492	0.0332315	689.504	0.0954844	689.504	0.0468824
738.996	0.0330605	689	0.095054	689	0.046322
738.5	0.033064	688.495	0.0955833	688.495	0.0467159
738.003	0.0324598	687.99	0.0954145	687.99	0.0464599
737.506	0.0324514	687.485	0.0949182	687.485	0.0457389
737.01	0.0320136	687.016	0.0954947	687.016	0.0462204
736.513	0.0319852	686.51	0.0954671	686.51	0.0460589
736.016	0.0317896	686.005	0.0951551	686.005	0.0454118
735.484	0.0317445	685.5	0.0950389	685.5	0.0452686
734.987	0.0313367	684.994	0.0948916	684.994	0.0447675
734.489	0.0309388	684.489	0.095163	684.489	0.045207
733.992	0.0307583	683.983	0.095941	683.983	0.0459883
733.495	0.0303276	683.514	0.095572	683.514	0.0455485
732.997	0.0301519	683.008	0.0959401	683.008	0.0457485
732.5	0.0298991	682.502	0.096166	682.502	0.0456499
732.002	0.0297206	681.996	0.0955332	681.996	0.0448844
731.504	0.0294332	681.49	0.0955198	681.49	0.0449849
731.007	0.02912	680.984	0.0953684	680.984	0.044655
730.509	0.0291019	680.514	0.0953267	680.514	0.0444473
730.011	0.028809	680.008	0.0955702	680.008	0.044547
729.513	0.0284372	679.501	0.0956102	679.501	0.0446744
729.015	0.0284135	678.995	0.0960059	678.995	0.0453836
728.517	0.028383	678.489	0.0958706	678.489	0.0448904
727.983	0.0281009	677.982	0.095856	677.982	0.0448849
727.484	0.0282285	677.512	0.0957779	677.512	0.0444538
726.986	0.0281053	677.005	0.0965316	677.005	0.0456398
726.487	0.0280532	676.498	0.096204	676.498	0.0447793
725.989	0.0280363	675.991	0.0966764	675.991	0.045355
725.49	0.0282984	675.484	0.0959618	675.484	0.0442709
724.991	0.0279995	675.013	0.0962947	675.013	0.0450823
724.492	0.0280243	674.506	0.0971823	674.506	0.0460937
723.993	0.0280595	673.999	0.0962764	673.999	0.0449864
723.494	0.0285133	673.492	0.0963108	673.492	0.0450239
722.995	0.0285213	672.984	0.0965978	672.984	0.0450721
722.496	0.0285038	672.513	0.0967562	672.513	0.0454296
721.996	0.0286858	672.006	0.0969359	672.006	0.0454445
721.497	0.0288122	671.498	0.0971632	671.498	0.0456146
720.998	0.0292047	670.99	0.0965598	670.99	0.044668
720.498	0.0291312	670.483	0.096475	670.483	0.0444468
719.998	0.0295565	670.011	0.0964913	670.011	0.0447105
719.499	0.0296383	669.503	0.0968038	669.503	0.0450849
718.999	0.030103	668.995	0.0972836	668.995	0.0457945
718.499	0.0302369	668.487	0.0969708	668.487	0.0454715
717.999	0.0303666	668.015	0.0963426	668.015	0.0449227
717.499	0.0308382	667.507	0.0971827	667.507	0.0461862
716.999	0.031083	666.999	0.0973872	666.999	0.0464974
716.498	0.0313429	666.491	0.09711	666.491	0.0463062
715.998	0.0316156	665.982	0.0971611	665.982	0.0465146
715.497	0.0319653	665.51	0.0979955	665.51	0.0475409
714.997	0.0322034	665.001	0.0979895	665.001	0.0473881
714.496	0.0325529	664.493	0.0979829	664.493	0.0476985
713.996	0.0333438	663.984	0.0977241	663.984	0.0470804
713.495	0.0336611	663.512	0.0980917	663.512	0.0477303
712.994	0.0340492	663.003	0.0983105	663.003	0.0479984
712.493	0.0343535	662.494	0.0983306	662.494	0.0478385
711.992	0.034675	661.985	0.0986535	661.985	0.048205
711.491	0.0351405	661.512	0.0983252	661.512	0.0479704
710.99	0.035609	661.003	0.0986038	661.003	0.0483922
710.489	0.0361376	660.493	0.0981996	660.493	0.0478781
709.987	0.0366535	659.984	0.0975529	659.984	0.0473758
709.486	0.0371557	659.511	0.098312	659.511	0.0482067
708.984	0.0372554	659.001	0.0989122	659.001	0.0487
708.483	0.0377721	658.492	0.0986598	658.492	0.0487157
708.017	0.038172	657.982	0.0981812	657.982	0.0481255
707.515	0.0388346	657.509	0.098992	657.509	0.0486264
707.013	0.0390222	656.999	0.0991956	656.999	0.0491497
706.511	0.0396442	656.489	0.0990682	656.489	0.0489338
706.009	0.0398912	656.015	0.0993955	656.015	0.0493424
705.507	0.0401512	655.505	0.0995501	655.505	0.0493462
705.005	0.0406979	654.995	0.0994276	654.995	0.0491798
704.503	0.0410364	654.485	0.0992845	654.485	0.0492288
704	0.041554	654.011	0.0992785	654.011	0.0491685
703.498	0.0418728	653.501	0.0993546	653.501	0.0492512
702.995	0.0422727	652.99	0.0998868	652.99	0.0497368
702.493	0.0424925	652.516	0.0996498	652.516	0.0496043
701.99	0.0429064	652.006	0.0994656	652.006	0.049436
701.487	0.0432748	651.495	0.099607	651.495	0.0493071
700.984	0.043426	650.984	0.0995246	650.984	0.0491882
700.518	0.0438834	650.51	0.100094	650.51	0.0500105
700.015	0.0440214	649.999	0.0999964	649.999	0.049858
699.511	0.0445879	649.488	0.100355	649.488	0.0502333
699.008	0.0446647	649.014	0.100493	649.014	0.050313
698.505	0.045308	648.503	0.100388	648.503	0.0501133
698.002	0.0450638	647.991	0.100542	647.991	0.0502861
697.498	0.045491	647.517	0.100634	647.517	0.0504383
696.995	0.0458344	647.005	0.100844	647.005	0.0508015
696.491	0.0459897	646.494	0.101082	646.494	0.0508036
695.987	0.0460522	645.983	0.100695	645.983	0.0503042
695.484	0.0463549	645.508	0.101194	645.508	0.0510956
695.016	0.0465707	644.996	0.101454	644.996	0.05112
694.512	0.0471114	644.484	0.101792	644.484	0.0518474
694.008	0.0468907	644.009	0.10161	644.009	0.051163
693.504	0.047036	643.497	0.102165	643.497	0.0519624
693	0.0477185	642.985	0.101924	642.985	0.0514293
692.496	0.0475137	642.51	0.102451	642.51	0.0519923
691.991	0.0479716	641.998	0.102792	641.998	0.0527549
691.487	0.0479511	641.486	0.102648	641.486	0.052374
690.982	0.0481972	641.01	0.103233	641.01	0.052952
690.514	0.0480744	640.498	0.102788	640.498	0.0525985
690.009	0.0488186	639.985	0.103202	639.985	0.0529497
689.504	0.048602	639.509	0.103105	639.509	0.0529019
689	0.048732	638.997	0.103734	638.997	0.0535003
688.495	0.0488674	638.484	0.103585	638.484	0.0532174
687.99	0.0489547	638.008	0.1041	638.008	0.0536981
687.485	0.0491793	637.495	0.104542	637.495	0.0544321
687.016	0.0492743	636.983	0.104359	636.983	0.0539645
686.51	0.0494082	636.506	0.104155	636.506	0.0537332
686.005	0.0497433	635.993	0.104549	635.993	0.0541612
685.5	0.0497703	635.517	0.104549	635.517	0.0541951
684.994	0.0501241	635.004	0.104943	635.004	0.0546799
684.489	0.049956	634.491	0.10516	634.491	0.054748
683.983	0.0499527	634.014	0.105427	634.014	0.055196
683.514	0.0500235	633.501	0.105637	633.501	0.0552315
683.008	0.0501916	632.987	0.106031	632.987	0.0556793
682.502	0.0505161	632.511	0.106505	632.511	0.0561869
681.996	0.0506488	631.997	0.106305	631.997	0.0557596
681.49	0.0505349	631.483	0.106762	631.483	0.0564386
680.984	0.0507135	631.006	0.107103	631.006	0.0566891
680.514	0.0508794	630.493	0.107525	630.493	0.0570636
680.008	0.0510232	630.016	0.107485	630.016	0.0572723
679.501	0.0509358	629.502	0.107783	629.502	0.0573806
678.995	0.0506223	628.988	0.108515	628.988	0.0582305
678.489	0.0509802	628.51	0.108221	628.51	0.057762
677.982	0.0509712	627.996	0.108463	627.996	0.0580483
677.512	0.0513241	627.482	0.108483	627.482	0.0579971
677.005	0.0508918	627.004	0.109011	627.004	0.058619
676.498	0.0514247	626.49	0.109502	626.49	0.0591486
675.991	0.0513214	626.012	0.110004	626.012	0.0595229
675.484	0.051691	625.498	0.11015	625.498	0.0598515
675.013	0.0512124	624.983	0.110541	624.983	0.0598991
674.506	0.0510887	624.506	0.110623	624.506	0.0600864
673.999	0.0512899	623.991	0.111057	623.991	0.0607007
673.492	0.051287	623.513	0.111569	623.513	0.0610993
672.984	0.0515257	622.998	0.111806	622.998	0.0611431
672.513	0.0513266	622.483	0.112105	622.483	0.0616898
672.006	0.0514914	622.005	0.112154	622.005	0.0614766
671.498	0.0515487	621.49	0.112841	621.49	0.0623868
670.99	0.0518918	621.011	0.113123	621.011	0.0624169
670.483	0.0520282	620.496	0.113696	620.496	0.063158
670.011	0.0517808	620.018	0.11365	620.018	0.0630609
669.503	0.0517189	619.502	0.11457	619.502	0.0639999
668.995	0.0514892	618.987	0.114719	618.987	0.0640327
668.487	0.0514993	618.508	0.115409	618.508	0.0646385
668.015	0.0514198	617.993	0.116203	617.993	0.0655759
667.507	0.0509965	617.514	0.1166	617.514	0.0660736
666.999	0.0508898	616.998	0.117711	616.998	0.0670989
666.491	0.0508037	616.483	0.117948	616.483	0.0674183
665.982	0.0506466	616.004	0.118555	616.004	0.0678894
665.51	0.0504546	615.488	0.119549	615.488	0.069129
665.001	0.0506014	615.009	0.119756	615.009	0.0690924
664.493	0.0502844	614.492	0.120447	614.492	0.0699217
663.984	0.0506437	614.013	0.120921	614.013	0.0703465
663.512	0.0503614	613.497	0.121716	613.497	0.071265
663.003	0.0503121	613.018	0.122757	613.018	0.0722702
662.494	0.0504921	612.501	0.12315	612.501	0.0726525
661.985	0.0504485	611.985	0.124329	611.985	0.0739427
661.512	0.0503548	611.505	0.124757	611.505	0.0744871
661.003	0.0502116	610.989	0.125018	610.989	0.0745779
660.493	0.0503215	610.509	0.125296	610.509	0.0748574
659.984	0.0501771	609.992	0.125666	609.992	0.0753553
659.511	0.0501053	609.513	0.126935	609.513	0.0764493
659.001	0.0502122	608.996	0.12822	608.996	0.0778242
658.492	0.0499442	608.516	0.129407	608.516	0.0792283
657.982	0.0500557	607.999	0.130466	607.999	0.0802089
657.509	0.0503657	607.482	0.131337	607.482	0.0809656
656.999	0.0500458	607.002	0.132448	607.002	0.0821373
656.489	0.0501345	606.484	0.132743	606.484	0.0824059
656.015	0.0500531	606.004	0.133082	606.004	0.0827039
655.505	0.050204	605.487	0.133146	605.487	0.0827103
654.995	0.0502478	605.006	0.134451	605.006	0.0841134
654.485	0.0500557	604.489	0.135051	604.489	0.084658
654.011	0.0501099	604.008	0.136086	604.008	0.085855
653.501	0.0501034	603.491	0.137193	603.491	0.0871365
652.99	0.05015	603.01	0.137959	603.01	0.0878468
652.516	0.0500455	602.492	0.138844	602.492	0.0888467
652.006	0.0500296	602.012	0.139824	602.012	0.0897963
651.495	0.0502999	601.494	0.140698	601.494	0.0907861
650.984	0.0503364	601.013	0.141091	601.013	0.0911366
650.51	0.0500834	600.495	0.141882	600.495	0.0919591
649.999	0.0501384	600.014	0.142909	600.014	0.0930544
649.488	0.050122	599.496	0.143249	599.496	0.0934343
649.014	0.0501802	599.015	0.143977	599.015	0.0942276
648.503	0.0502744	598.496	0.144124	598.496	0.094401
647.991	0.0502561	598.015	0.143611	598.015	0.0938031
647.517	0.0501959	597.497	0.144016	597.497	0.0942227
647.005	0.0500423	597.015	0.144484	597.015	0.0948867
646.494	0.0502781	596.497	0.145186	596.497	0.0956697
645.983	0.0503907	596.015	0.145257	596.015	0.0958591
645.508	0.0500988	595.496	0.145301	595.496	0.0958596
644.996	0.050334	595.015	0.145095	595.015	0.0955079
644.484	0.0499442	594.496	0.145214	594.496	0.0959092
644.009	0.0504465	594.014	0.145282	594.014	0.0959864
643.497	0.0502027	593.495	0.145607	593.495	0.0963646
642.985	0.050495	593.013	0.144826	593.013	0.0955396
642.51	0.050459	592.494	0.144849	592.494	0.0955205
641.998	0.0500368	592.012	0.144583	592.012	0.0952531
641.486	0.0502736	591.493	0.144542	591.493	0.0953854
641.01	0.0502811	591.01	0.144278	591.01	0.095103
640.498	0.0501899	590.491	0.143593	590.491	0.0945517
639.985	0.0502527	590.009	0.143392	590.009	0.0942935
639.509	0.0502028	589.489	0.143108	589.489	0.0941487
638.997	0.0502339	589.007	0.14278	589.007	0.0937835
638.484	0.0503681	588.487	0.142905	588.487	0.0941932
638.008	0.0504016	588.005	0.142331	588.005	0.0936863
637.495	0.0501095	587.485	0.141869	587.485	0.0931798
636.983	0.0503943	587.002	0.141477	587.002	0.0926548
636.506	0.0504214	586.482	0.141242	586.482	0.09253
635.993	0.050388	586	0.141094	586	0.0926789
635.517	0.0503536	585.517	0.140644	585.517	0.0920697
635.004	0.0502627	584.997	0.140196	584.997	0.0917809
634.491	0.0504122	584.514	0.139819	584.514	0.0914008
634.014	0.0502312	583.993	0.139553	583.993	0.0913811
633.501	0.0504052	583.51	0.139406	583.51	0.0912599
632.987	0.0503513	582.99	0.139059	582.99	0.0910157
632.511	0.0503185	582.507	0.138519	582.507	0.0904189
631.997	0.050545	581.986	0.138362	581.986	0.0904122
631.483	0.0503233	581.503	0.137898	581.503	0.0899911
631.006	0.0504139	580.982	0.137647	580.982	0.0898887
630.493	0.0504615	580.499	0.137395	580.499	0.0896266
630.016	0.0502122	580.015	0.137022	580.015	0.0893002
629.502	0.0504028	579.494	0.136952	579.494	0.0893362
628.988	0.0502843	579.011	0.136669	579.011	0.0891271
628.51	0.0504586	578.49	0.136319	578.49	0.0887951
627.996	0.0504142	578.006	0.136017	578.006	0.0886093
627.482	0.0504862	577.485	0.135528	577.485	0.0881515
627.004	0.0503924	577.001	0.135722	577.001	0.0885279
626.49	0.0503535	576.517	0.135362	576.517	0.0881571
626.012	0.0504814	575.996	0.134874	575.996	0.0878346
625.498	0.0502989	575.512	0.134717	575.512	0.0877554
624.983	0.0506419	574.99	0.134818	574.99	0.087989
624.506	0.0505362	574.506	0.13435	574.506	0.0874165
623.991	0.0503568	573.984	0.134567	573.984	0.0878232
623.513	0.05047	573.5	0.134327	573.5	0.0876728
622.998	0.0506631	573.016	0.13401	573.016	0.0873888
622.483	0.0504149	572.494	0.133097	572.494	0.0864327
622.005	0.0506775	572.009	0.133089	572.009	0.0866198
621.49	0.0504538	571.488	0.133367	571.488	0.0871069
621.011	0.050706	571.003	0.133359	571.003	0.0870273
620.496	0.0505382	570.518	0.133097	570.518	0.0869055
620.018	0.050589	569.996	0.133152	569.996	0.0871135
619.502	0.0505705	569.511	0.133297	569.511	0.0872569
618.987	0.0506862	568.989	0.13313	568.989	0.0871755
618.508	0.0507704	568.504	0.132781	568.504	0.0869308
617.993	0.0506273	567.982	0.133005	567.982	0.0872059
617.514	0.0505261	567.497	0.132782	567.497	0.087121
616.998	0.0506117	567.012	0.132273	567.012	0.0866189
616.483	0.0505299	566.489	0.132315	566.489	0.0867361
616.004	0.050666	566.004	0.132023	566.004	0.0864061
615.488	0.0504196	565.519	0.132234	565.519	0.0867251
615.009	0.0506635	564.996	0.132533	564.996	0.0872338
614.492	0.0505253	564.511	0.132445	564.511	0.0870515
614.013	0.0505745	563.988	0.132662	563.988	0.0873984
613.497	0.0504511	563.502	0.132581	563.502	0.0873657
613.018	0.0504872	563.017	0.132543	563.017	0.0872901
612.501	0.0504971	562.494	0.132533	562.494	0.0874755
611.985	0.050386	562.008	0.132744	562.008	0.0877455
611.505	0.0502698	561.485	0.13269	561.485	0.0877736
610.989	0.0504405	560.999	0.132506	560.999	0.0875452
610.509	0.0504387	560.513	0.132898	560.513	0.0880828
609.992	0.0503105	559.99	0.132883	559.99	0.0881246
609.513	0.0504854	559.504	0.13318	559.504	0.0885456
608.996	0.0503961	559.018	0.13297	559.018	0.0881846
608.516	0.0501792	558.494	0.133166	558.494	0.0886486
607.999	0.0502571	558.008	0.133121	558.008	0.0883791
607.482	0.0503717	557.484	0.133435	557.484	0.0887205
607.002	0.0503103	556.998	0.133202	556.998	0.0884718
606.484	0.0503372	556.512	0.133348	556.512	0.0886414
606.004	0.0503784	555.988	0.133716	555.988	0.0891918
605.487	0.0504355	555.501	0.133867	555.501	0.0892223
605.006	0.0503375	555.015	0.134063	555.015	0.0892657
604.489	0.0503931	554.491	0.134053	554.491	0.0893825
604.008	0.0502314	554.004	0.134028	554.004	0.0893333
603.491	0.0500565	553.517	0.133711	553.517	0.0888337
603.01	0.0501119	552.993	0.133762	552.993	0.0889363
602.492	0.0499971	552.506	0.133967	552.506	0.0891254
602.012	0.0500281	551.982	0.134095	551.982	0.0891579
601.494	0.0499123	551.495	0.134688	551.495	0.0896956
601.013	0.0499543	551.008	0.134567	551.008	0.0894747
600.495	0.0499224	550.484	0.134841	550.484	0.089693
600.014	0.0498545	549.996	0.134869	549.996	0.0896889
599.496	0.0498149	549.509	0.135046	549.509	0.0896593
599.015	0.0497492	548.984	0.135465	548.984	0.0900035
598.496	0.0497233	548.497	0.135522	548.497	0.0899578
598.015	0.0498084	548.01	0.134991	548.01	0.0890023
597.497	0.0497932	547.485	0.13503	547.485	0.0888929
597.015	0.0495975	546.998	0.13453	546.998	0.088393
596.497	0.0495163	546.51	0.134645	546.51	0.0884077
596.015	0.0493977	545.985	0.135237	545.985	0.0888532
595.496	0.0494409	545.497	0.135372	545.497	0.0887024
595.015	0.0495872	545.01	0.135912	545.01	0.0888249
594.496	0.049305	544.484	0.135819	544.484	0.0883924
594.014	0.0492955	543.997	0.135994	543.997	0.0885059
593.495	0.0492428	543.509	0.135724	543.509	0.0879265
593.013	0.049286	542.983	0.135696	542.983	0.0875482
592.494	0.0493288	542.495	0.136015	542.495	0.0876684
592.012	0.0493299	542.007	0.135467	542.007	0.0868946
591.493	0.0491561	541.482	0.13487	541.482	0.0859818
591.01	0.0491755	540.993	0.134965	540.993	0.0859702
590.491	0.0490412	540.505	0.13552	540.505	0.0860761
590.009	0.0490988	540.017	0.135819	540.017	0.0860548
589.489	0.0489595	539.491	0.136525	539.491	0.0866226
589.007	0.0489967	539.003	0.136754	539.003	0.0865102
588.487	0.0487114	538.514	0.13723	538.514	0.0866962
588.005	0.0486448	537.988	0.137131	537.988	0.0860767
587.485	0.0486892	537.5	0.136786	537.5	0.0855105
587.002	0.0488225	537.011	0.136309	537.011	0.0846525
586.482	0.0487124	536.485	0.136178	536.485	0.0840901
586	0.0484152	535.996	0.136967	535.996	0.0847041
585.517	0.048574	535.508	0.13767	535.508	0.0850167
584.997	0.0484147	535.019	0.137723	535.019	0.0847169
584.514	0.0484181	534.492	0.138314	534.492	0.084798
583.993	0.0481715	534.003	0.137714	534.003	0.0840184
583.51	0.048146	533.514	0.137284	533.514	0.0832167
582.99	0.0480428	532.988	0.137298	532.988	0.0829328
582.507	0.0480999	532.499	0.137625	532.499	0.0828776
581.986	0.0479501	532.009	0.138638	532.009	0.0836198
581.503	0.0479064	531.483	0.138937	531.483	0.0835406
580.982	0.0477582	530.993	0.139459	530.993	0.0838061
580.499	0.0477689	530.504	0.139649	530.504	0.0835774
580.015	0.0477216	530.015	0.140136	530.015	0.083746
579.494	0.0476161	529.487	0.139621	529.487	0.0826876
579.011	0.0475416	528.998	0.13904	528.998	0.0819635
578.49	0.0475239	528.508	0.138556	528.508	0.081181
578.006	0.0474081	527.981	0.139256	527.981	0.0816791
577.485	0.0473764	527.492	0.140256	527.492	0.0823756
577.001	0.0471945	527.002	0.141046	527.002	0.0829939
576.517	0.0472045	526.512	0.141173	526.512	0.0827358
575.996	0.047039	525.985	0.141139	525.985	0.0825506
575.512	0.0469613	525.495	0.141142	525.495	0.0824179
574.99	0.0468289	525.005	0.141914	525.005	0.0828395
574.506	0.0469333	524.515	0.142435	524.515	0.0831152
573.984	0.0467436	523.987	0.143071	523.987	0.0833831
573.5	0.0466539	523.497	0.14341	523.497	0.0834732
573.016	0.046621	523.007	0.143847	523.007	0.0838267
572.494	0.0466646	522.517	0.144042	522.517	0.0836113
572.009	0.046469	521.989	0.144593	521.989	0.084005
571.488	0.04626	521.499	0.144822	521.499	0.0839455
571.003	0.0463313	521.008	0.145287	521.008	0.0841942
570.518	0.0461912	520.518	0.145705	520.518	0.0844342
569.996	0.0460383	519.99	0.146265	519.99	0.084635
569.511	0.0460404	519.499	0.146597	519.499	0.0850198
568.989	0.0459541	519.008	0.146642	519.008	0.0847851
568.504	0.0458507	518.518	0.14665	518.518	0.0844397
567.982	0.0457987	517.989	0.147036	517.989	0.0848704
567.497	0.0456613	517.499	0.148175	517.499	0.0858117
567.012	0.0456542	517.008	0.148546	517.008	0.0859832
566.489	0.0455789	516.517	0.149144	516.517	0.0865069
566.004	0.0456165	515.988	0.149519	515.988	0.0865642
565.519	0.0455092	515.497	0.150091	515.497	0.0871831
564.996	0.0452994	515.006	0.150569	515.006	0.0873375
564.511	0.0453938	514.515	0.151073	514.515	0.0878123
563.988	0.0452641	513.987	0.15157	513.987	0.0880182
563.502	0.045215	513.495	0.152101	513.495	0.0884907
563.017	0.0452528	513.004	0.152397	513.004	0.0885754
562.494	0.0450579	512.513	0.152815	512.513	0.0889309
562.008	0.0449985	511.984	0.153199	511.984	0.0892746
561.485	0.0449163	511.492	0.153931	511.492	0.0899071
560.999	0.0449612	511.001	0.154041	511.001	0.0897718
560.513	0.044815	510.509	0.154686	510.509	0.09038
559.99	0.0447585	510.018	0.155564	510.018	0.0911812
559.504	0.0446349	509.489	0.156152	509.489	0.0918948
559.018	0.0447849	508.997	0.156542	508.997	0.0921715
558.494	0.044517	508.505	0.157075	508.505	0.092608
558.008	0.044742	508.014	0.157909	508.014	0.0934983
557.484	0.0447146	507.484	0.158762	507.484	0.0942759
556.998	0.0447306	506.992	0.159411	506.992	0.0947959
556.512	0.0447064	506.5	0.160378	506.5	0.0957653
555.988	0.044524	506.008	0.160878	506.008	0.0963038
555.501	0.0446451	505.516	0.161631	505.516	0.0970512
555.015	0.0447975	504.986	0.162528	504.986	0.0981055
554.491	0.044671	504.494	0.163085	504.494	0.0985021
554.004	0.0446948	504.002	0.163688	504.002	0.099131
553.517	0.0448771	503.51	0.164322	503.51	0.0997979
552.993	0.0448257	503.018	0.165092	503.018	0.100454
552.506	0.0448415	502.487	0.166028	502.487	0.101401
551.982	0.0449367	501.995	0.16697	501.995	0.102388
551.495	0.0449923	501.503	0.167627	501.503	0.103194
551.008	0.0450927	501.01	0.168784	501.01	0.104333
550.484	0.0451478	500.518	0.169515	500.518	0.105096
549.996	0.04518	499.987	0.170552	499.987	0.106227
549.509	0.0453863	499.494	0.171497	499.494	0.107091
548.984	0.0454614	499.002	0.172112	499.002	0.107833
548.497	0.0455639	498.509	0.173106	498.509	0.108885
548.01	0.0459886	498.016	0.174203	498.016	0.110066
547.485	0.0461372	497.485	0.175173	497.485	0.111088
546.998	0.0461367	496.993	0.175846	496.993	0.111756
546.51	0.0462369	496.5	0.176465	496.5	0.112384
545.985	0.046384	496.007	0.177657	496.007	0.113669
545.497	0.0466695	495.514	0.178995	495.514	0.115192
545.01	0.0470873	494.983	0.180335	494.983	0.11665
544.484	0.0474262	494.489	0.18165	494.489	0.117997
543.997	0.0474881	493.996	0.182658	493.996	0.118862
543.509	0.0477971	493.503	0.183826	493.503	0.120056
542.983	0.0481481	493.01	0.184874	493.01	0.121094
542.495	0.0483469	492.516	0.185971	492.516	0.122358
542.007	0.0485722	491.985	0.186432	491.985	0.122788
541.482	0.0488884	491.492	0.186341	491.492	0.122692
540.993	0.0489944	490.998	0.1878	490.998	0.124293
540.505	0.0494443	490.505	0.189256	490.505	0.125793
540.017	0.0497643	490.011	0.190901	490.011	0.127579
539.491	0.0499021	489.517	0.192534	489.517	0.129187
539.003	0.0502439	488.986	0.193458	488.986	0.129933
538.514	0.0505334	488.492	0.194293	488.492	0.130719
537.988	0.0510548	487.998	0.194727	487.998	0.131133
537.5	0.0512759	487.504	0.195271	487.504	0.131618
537.011	0.0516563	487.01	0.196206	487.01	0.132682
536.485	0.0520881	486.516	0.197624	486.516	0.134177
535.996	0.0522628	485.984	0.199722	485.984	0.136217
535.508	0.052653	485.49	0.200963	485.49	0.137409
535.019	0.0530064	484.996	0.202808	484.996	0.138883
534.492	0.0535162	484.502	0.202976	484.502	0.138864
534.003	0.0536957	484.008	0.202852	484.008	0.138719
533.514	0.0540673	483.514	0.203176	483.514	0.138784
532.988	0.0543648	482.981	0.204263	482.981	0.139794
532.499	0.0547475	482.487	0.206525	482.487	0.141942
532.009	0.0550186	481.992	0.207703	481.992	0.143016
531.483	0.0553967	481.498	0.209244	481.498	0.144455
530.993	0.0556532	481.003	0.210504	481.003	0.145433
530.504	0.0560713	480.509	0.21192	480.509	0.146701
530.015	0.0563903	480.014	0.213067	480.014	0.147886
529.487	0.0569337	479.482	0.214271	479.482	0.148832
528.998	0.0570762	478.987	0.215993	478.987	0.150061
528.508	0.0573753	478.492	0.216768	478.492	0.150412
527.981	0.0575772	477.997	0.21757	477.997	0.151095
527.492	0.0578805	477.502	0.219086	477.502	0.152237
527.002	0.0580517	477.008	0.220427	477.008	0.15357
526.512	0.0584371	476.513	0.221775	476.513	0.154456
525.985	0.0585887	476.018	0.222815	476.018	0.155105
525.495	0.0587239	475.485	0.224253	475.485	0.156193
525.005	0.0590749	474.989	0.225733	474.989	0.157315
524.515	0.0593193	474.494	0.226795	474.494	0.158103
523.987	0.0596876	473.999	0.228488	473.999	0.159369
523.497	0.0599364	473.504	0.229719	473.504	0.160298
523.007	0.0600207	473.009	0.23109	473.009	0.161405
522.517	0.0604304	472.513	0.232617	472.513	0.162507
521.989	0.060588	472.018	0.233652	472.018	0.163283
521.499	0.0608767	471.484	0.235673	471.484	0.164951
521.008	0.061093	470.989	0.23667	470.989	0.165497
520.518	0.061271	470.493	0.238353	470.493	0.166855
519.99	0.0616301	469.998	0.239838	469.998	0.168094
519.499	0.061577	469.502	0.241062	469.502	0.168947
519.008	0.0618573	469.006	0.242853	469.006	0.170437
518.518	0.0622102	468.511	0.244385	468.511	0.171789
517.989	0.062166	468.015	0.246126	468.015	0.173
517.499	0.0623632	467.519	0.247712	467.519	0.174222
517.008	0.0625626	466.985	0.249235	466.985	0.175481
516.517	0.0626376	466.489	0.251029	466.489	0.176989
515.988	0.0629547	465.993	0.252475	465.993	0.178132
515.497	0.0629076	465.497	0.25461	465.497	0.180002
515.006	0.0632314	465.001	0.255723	465.001	0.181109
514.515	0.0632608	464.505	0.25712	464.505	0.182271
513.987	0.0635523	464.009	0.259222	464.009	0.183828
513.495	0.0636104	463.513	0.260991	463.513	0.185497
513.004	0.0638212	463.016	0.262801	463.016	0.186911
512.513	0.0638842	462.482	0.264725	462.482	0.188738
511.984	0.0639241	461.986	0.266488	461.986	0.190251
511.492	0.0640234	461.489	0.268746	461.489	0.192249
511.001	0.0642689	460.993	0.270289	460.993	0.193601
510.509	0.0643064	460.496	0.272036	460.496	0.194959
510.018	0.0643831	460	0.272776	460	0.195564
509.489	0.0642576	459.503	0.274032	459.503	0.196568
508.997	0.0643706	459.006	0.275932	459.006	0.198342
508.505	0.0644672	458.51	0.277707	458.51	0.199901
508.014	0.0644111	458.013	0.280397	458.013	0.202512
507.484	0.0644859	457.516	0.281866	457.516	0.203716
506.992	0.0646153	456.981	0.284273	456.981	0.205994
506.5	0.0646128	456.484	0.286372	456.484	0.207916
506.008	0.0645741	455.987	0.288073	455.987	0.20946
505.516	0.0645799	455.49	0.290167	455.49	0.211421
504.986	0.0644228	454.993	0.291652	454.993	0.212653
504.494	0.0645828	454.496	0.294032	454.496	0.214977
504.002	0.0645567	453.999	0.295567	453.999	0.21638
503.51	0.0645239	453.502	0.29795	453.502	0.218703
503.018	0.0646379	453.005	0.299886	453.005	0.220361
502.487	0.0646263	452.508	0.301243	452.508	0.221605
501.995	0.0645827	452.01	0.303289	452.01	0.223556
501.503	0.0644322	451.513	0.305372	451.513	0.22552
501.01	0.0644509	451.016	0.307683	451.016	0.227735
500.518	0.0644193	450.518	0.309959	450.518	0.229812
499.987	0.0643255	449.983	0.311796	449.983	0.231651
499.494	0.0644062	449.485	0.314432	449.485	0.234137
499.002	0.0642784	448.988	0.315848	448.988	0.235531
498.509	0.0642202	448.49	0.317895	448.49	0.237346
498.016	0.0641362	447.992	0.319806	447.992	0.239048
497.485	0.0640848	447.495	0.321651	447.495	0.240779
496.993	0.0640905	446.997	0.323905	446.997	0.242947
496.5	0.0640809	446.499	0.32569	446.499	0.24463
496.007	0.063988	446.001	0.328004	446.001	0.246791
495.514	0.0638027	445.503	0.33039	445.503	0.249026
494.983	0.0636852	445.005	0.332825	445.005	0.25147
494.489	0.0636521	444.507	0.335804	444.507	0.254413
493.996	0.0637967	444.009	0.337338	444.009	0.255784
493.503	0.06377	443.511	0.340477	443.511	0.259003
493.01	0.06378	443.013	0.343025	443.013	0.261458
492.516	0.0636129	442.515	0.345167	442.515	0.263478
491.985	0.063644	442.017	0.348384	442.017	0.266589
491.492	0.0636488	441.519	0.35054	441.519	0.268647
490.998	0.0635064	440.982	0.353206	440.982	0.271166
490.505	0.0634622	440.484	0.355268	440.484	0.273195
490.011	0.0633221	439.985	0.358096	439.985	0.275869
489.517	0.0633471	439.487	0.361349	439.487	0.279146
488.986	0.0635241	438.988	0.363629	438.988	0.281301
488.492	0.0635745	438.49	0.367191	438.49	0.284878
487.998	0.0635938	437.991	0.369736	437.991	0.287336
487.504	0.063653	437.493	0.373007	437.493	0.290544
487.01	0.0635237	436.994	0.376739	436.994	0.294271
486.516	0.063447	436.495	0.379541	436.495	0.297065
485.984	0.0635045	435.997	0.38328	435.997	0.300825
485.49	0.0635542	435.498	0.385902	435.498	0.30335
484.996	0.0639248	434.999	0.38939	434.999	0.306829
484.502	0.0641129	434.5	0.392693	434.5	0.310169
484.008	0.064133	434.001	0.395105	434.001	0.312326
483.514	0.0643917	433.502	0.399372	433.502	0.316804
482.981	0.0644689	433.003	0.402161	433.003	0.31948
482.487	0.0645835	432.504	0.405677	432.504	0.322923
481.992	0.0646876	432.005	0.40928	432.005	0.32642
481.498	0.064789	431.506	0.412472	431.506	0.329677
481.003	0.0650709	431.007	0.416473	431.007	0.333726
480.509	0.0652185	430.507	0.419409	430.507	0.336493
480.014	0.0651809	430.008	0.422885	430.008	0.3399
479.482	0.0654397	429.509	0.425473	429.509	0.342403
478.987	0.0659314	429.009	0.428579	429.009	0.345564
478.492	0.0663563	428.51	0.432285	428.51	0.349206
477.997	0.0664749	428.011	0.434758	428.011	0.351807
477.502	0.0668492	427.511	0.437879	427.511	0.35475
477.008	0.0668573	427.012	0.440504	427.012	0.357354
476.513	0.0673194	426.512	0.443249	426.512	0.360002
476.018	0.0677104	426.012	0.446155	426.012	0.362835
475.485	0.0680597	425.513	0.448113	425.513	0.364787
474.989	0.0684177	425.013	0.450878	425.013	0.367504
474.494	0.0686925	424.513	0.452848	424.513	0.369365
473.999	0.0691191	424.013	0.454792	424.013	0.371334
473.504	0.0694206	423.514	0.457577	423.514	0.374114
473.009	0.0696848	423.014	0.459311	423.014	0.375817
472.513	0.0701103	422.514	0.462153	422.514	0.378591
472.018	0.0703683	422.014	0.464688	422.014	0.380899
471.484	0.0707222	421.514	0.466788	421.514	0.382948
470.989	0.0711731	421.014	0.468705	421.014	0.38473
470.493	0.0714977	420.514	0.470209	420.514	0.386274
469.998	0.0717443	420.014	0.472575	420.014	0.388698
469.502	0.0721157	419.513	0.474398	419.513	0.390517
469.006	0.0724155	419.013	0.476704	419.013	0.392808
468.511	0.0725955	418.513	0.478926	418.513	0.395052
468.015	0.0731256	418.013	0.480625	418.013	0.3967
467.519	0.0734905	417.512	0.482884	417.512	0.398852
466.985	0.0737547	417.012	0.484603	417.012	0.400587
466.489	0.0740405	416.511	0.486642	416.511	0.402675
465.993	0.0743431	416.011	0.488744	416.011	0.404667
465.497	0.0746074	415.51	0.490148	415.51	0.406007
465.001	0.0746142	415.01	0.492038	415.01	0.407876
464.505	0.0748498	414.509	0.493504	414.509	0.409378
464.009	0.0753937	414.009	0.49507	414.009	0.410991
463.513	0.0754938	413.508	0.496112	413.508	0.411759
463.016	0.0758892	413.007	0.497764	413.007	0.41364
462.482	0.0759863	412.506	0.499337	412.506	0.415043
461.986	0.0762368	412.006	0.500678	412.006	0.41646
461.489	0.0764973	411.505	0.501956	411.505	0.417577
460.993	0.0766876	411.004	0.503099	411.004	0.418703
460.496	0.077077	410.503	0.503781	410.503	0.419301
460	0.0772125	410.002	0.504547	410.002	0.420073
459.503	0.0774635	409.501	0.505565	409.501	0.421113
459.006	0.0775899	409	0.506936	409	0.422287
458.51	0.0778063	408.499	0.507545	408.499	0.422879
458.013	0.0778849	407.997	0.508771	407.997	0.424189
457.516	0.0781502	407.496	0.509702	407.496	0.425062
456.981	0.0782784	406.995	0.510255	406.995	0.425499
456.484	0.0784555	406.494	0.511412	406.494	0.42664
455.987	0.0786129	405.992	0.512144	405.992	0.427349
455.49	0.0787466	405.491	0.512699	405.491	0.427714
454.993	0.078999	404.99	0.513168	404.99	0.428
454.496	0.0790548	404.488	0.51364	404.488	0.428432
453.999	0.0791876	403.987	0.514297	403.987	0.429044
453.502	0.079247	403.485	0.515098	403.485	0.429885
453.005	0.0795248	402.984	0.516022	402.984	0.430703
452.508	0.0796385	402.482	0.51701	402.482	0.431535
452.01	0.0797328	402.019	0.517316	402.019	0.43183
451.513	0.0798517	401.517	0.518237	401.517	0.432479
451.016	0.0799478	401.016	0.51885	401.016	0.433024
450.518	0.0801474	400.514	0.519368	400.514	0.433419
449.983	0.0801454	400.012	0.519914	400.012	0.433804
449.485	0.0802956	399.51	0.520594	399.51	0.434366
448.988	0.0803173	399.008	0.521075	399.008	0.434669
448.49	0.0805495	398.506	0.521453	398.506	0.43492
447.992	0.0807572	398.004	0.52192	398.004	0.435313
447.495	0.0808724	397.502	0.522273	397.502	0.435348
446.997	0.0809587	397	0.522865	397	0.435881
446.499	0.08106	396.498	0.523107	396.498	0.436024
446.001	0.0812137	395.996	0.523295	395.996	0.435966
445.503	0.0813638	395.494	0.523966	395.494	0.436543
445.005	0.0813551	394.992	0.523787	394.992	0.436072
444.507	0.0813911	394.489	0.522849	394.489	0.43499
444.009	0.0815543	393.987	0.522723	393.987	0.434511
443.511	0.0814738	393.485	0.523039	393.485	0.43478
443.013	0.081567	392.982	0.523169	392.982	0.434719
442.515	0.0816885	392.519	0.523189	392.519	0.434481
442.017	0.0817949	392.016	0.522342	392.016	0.433355
441.519	0.0818926	391.514	0.521073	391.514	0.431868
440.982	0.0820398	391.011	0.520663	391.011	0.431209
440.484	0.0820734	390.509	0.520447	390.509	0.430859
439.985	0.0822261	390.006	0.520071	390.006	0.430188
439.487	0.0822035	389.503	0.519545	389.503	0.429409
438.988	0.0823276	389.001	0.518527	389.001	0.428116
438.49	0.082313	388.498	0.51793	388.498	0.427349
437.991	0.0823998	387.995	0.516813	387.995	0.425848
437.493	0.082463	387.492	0.515511	387.492	0.424257
436.994	0.0824681	386.99	0.514482	386.99	0.423077
436.495	0.0824758	386.487	0.513761	386.487	0.421995
435.997	0.082455	385.984	0.512748	385.984	0.420722
435.498	0.0825523	385.481	0.51131	385.481	0.418909
434.999	0.0825612	385.016	0.510575	385.016	0.417949
434.5	0.0825235	384.513	0.509237	384.513	0.416245
434.001	0.0827783	384.01	0.507419	384.01	0.414001
433.502	0.082568	383.507	0.506242	383.507	0.41262
433.003	0.0826812	383.004	0.504738	383.004	0.410912
432.504	0.0827538	382.501	0.503894	382.501	0.409753
432.005	0.0828601	381.998	0.502688	381.998	0.408161
431.506	0.0827954	381.494	0.501033	381.494	0.405966
431.007	0.0827472	380.991	0.500316	380.991	0.405087
430.507	0.0829164	380.488	0.498485	380.488	0.402706
430.008	0.0829849	379.984	0.49708	379.984	0.400922
429.509	0.0830698	379.481	0.495923	379.481	0.399293
429.009	0.0830151	379.016	0.49512	379.016	0.397832
428.51	0.0830787	378.513	0.494034	378.513	0.396308
428.011	0.082951	378.009	0.491839	378.009	0.3935
427.511	0.0831299	377.505	0.490007	377.505	0.391212
427.012	0.0831502	377.002	0.488313	377.002	0.389071
426.512	0.0832464	376.498	0.487658	376.498	0.388148
426.012	0.0833203	375.994	0.485949	375.994	0.386114
425.513	0.0833262	375.491	0.484814	375.491	0.384488
425.013	0.0833743	374.987	0.483468	374.987	0.38276
424.513	0.0834832	374.483	0.481865	374.483	0.38049
424.013	0.0834578	374.018	0.480573	374.018	0.378738
423.514	0.0834631	373.514	0.479463	373.514	0.377298
423.014	0.0834933	373.01	0.478128	373.01	0.375456
422.514	0.0835616	372.506	0.47695	372.506	0.373866
422.014	0.0837884	372.002	0.475603	372.002	0.372056
421.514	0.08384	371.498	0.473699	371.498	0.369599
421.014	0.083975	370.994	0.472347	370.994	0.367751
420.514	0.0839356	370.49	0.471197	370.49	0.366141
420.014	0.0838777	369.986	0.469999	369.986	0.364747
419.513	0.0838805	369.482	0.46857	369.482	0.362635
419.013	0.0838957	369.016	0.467418	369.016	0.361163
418.513	0.0838737	368.512	0.466135	368.512	0.359413
418.013	0.0839246	368.008	0.46459	368.008	0.357571
417.512	0.0840323	367.503	0.4632	367.503	0.355757
417.012	0.0840163	366.999	0.461436	366.999	0.353574
416.511	0.0839675	366.494	0.460344	366.494	0.352098
416.011	0.0840765	365.99	0.459311	365.99	0.350651
415.51	0.0841412	365.486	0.457981	365.486	0.349055
415.01	0.0841625	364.981	0.457157	364.981	0.347484
414.509	0.0841254	364.515	0.455319	364.515	0.345253
414.009	0.08408	364.011	0.454455	364.011	0.344087
413.508	0.0843525	363.506	0.453934	363.506	0.343384
413.007	0.0841238	363.001	0.452887	363.001	0.341853
412.506	0.0842933	362.497	0.451336	362.497	0.340237
412.006	0.0842183	361.992	0.448466	361.992	0.336929
411.505	0.0843782	361.487	0.447854	361.487	0.336036
411.004	0.0843964	360.982	0.44743	360.982	0.335359
410.503	0.0844795	360.516	0.445877	360.516	0.333419
410.002	0.0844733	360.011	0.445055	360.011	0.332303
409.501	0.0844522	359.506	0.444396	359.506	0.33127
409	0.0846491	359.001	0.444338	359.001	0.330896
408.499	0.0846665	358.496	0.443712	358.496	0.330215
407.997	0.0845825	357.991	0.441249	357.991	0.32734
407.496	0.0846396	357.486	0.440291	357.486	0.326217
406.995	0.084756	356.981	0.440324	356.981	0.32604
406.494	0.0847723	356.515	0.440163	356.515	0.32561
405.992	0.0847952	356.01	0.438983	356.01	0.324013
405.491	0.0849849	355.505	0.43841	355.505	0.32336
404.99	0.0851673	354.999	0.437969	354.999	0.322645
404.488	0.0852074	354.494	0.43743	354.494	0.321742
403.987	0.085253	353.989	0.436586	353.989	0.320801
403.485	0.0852132	353.483	0.436121	353.483	0.320088
402.984	0.085319	353.017	0.435845	353.017	0.319815
402.482	0.0854745	352.511	0.435459	352.511	0.319157
402.019	0.0854856	352.006	0.435314	352.006	0.318833
401.517	0.0857585	351.5	0.4352	351.5	0.31861
401.016	0.0858255	350.995	0.434718	350.995	0.317731
400.514	0.0859482	350.489	0.434467	350.489	0.317116
400.012	0.0861104	349.984	0.434366	349.984	0.316989
399.51	0.0862285	349.517	0.434389	349.517	0.31677
399.008	0.0864061	349.011	0.434622	349.011	0.316828
398.506	0.086533	348.506	0.43432	348.506	0.316172
398.004	0.0866076	348	0.435116	348	0.316581
397.502	0.0869251	347.494	0.435229	347.494	0.316412
397	0.0869838	346.988	0.435247	346.988	0.316207
396.498	0.0870826	346.482	0.435377	346.482	0.316089
395.996	0.0873296	346.015	0.435429	346.015	0.315842
395.494	0.087423	345.509	0.435627	345.509	0.315814
394.992	0.087715	345.004	0.4361	345.004	0.316111
394.489	0.0878597	344.497	0.436197	344.497	0.316013
393.987	0.0882115	343.991	0.436557	343.991	0.316089
393.485	0.0882596	343.485	0.437576	343.485	0.316932
392.982	0.0884501	343.018	0.438818	343.018	0.318041
392.519	0.0887083	342.512	0.439198	342.512	0.318202
392.016	0.0889875	342.006	0.439313	342.006	0.318311
391.514	0.089205	341.5	0.440059	341.5	0.318786
391.011	0.089454	340.994	0.441116	340.994	0.319264
390.509	0.0895883	340.487	0.44245	340.487	0.320588
390.006	0.089883	339.981	0.442859	339.981	0.320618
389.503	0.0901365	339.514	0.44399	339.514	0.32144
389.001	0.0904104	339.007	0.44478	339.007	0.322088
388.498	0.0905812	338.501	0.445413	338.501	0.322414
387.995	0.0909655	337.994	0.44656	337.994	0.323315
387.492	0.0912542	337.488	0.44786	337.488	0.324308
386.99	0.091405	336.981	0.449186	336.981	0.325388
386.487	0.0917665	336.514	0.450072	336.514	0.32607
385.984	0.0920262	336.007	0.45117	336.007	0.326874
385.481	0.0924004	335.501	0.452716	335.501	0.328081
385.016	0.0926261	334.994	0.454041	334.994	0.329188
384.513	0.0929917	334.487	0.455656	334.487	0.330574
384.01	0.093418	333.981	0.456585	333.981	0.331077
383.507	0.093622	333.513	0.457385	333.513	0.33164
383.004	0.0938257	333.006	0.458712	333.006	0.332654
382.501	0.0941405	332.499	0.459847	332.499	0.333355
381.998	0.0945267	331.992	0.461738	331.992	0.334852
381.494	0.0950674	331.485	0.463355	331.485	0.33639
380.991	0.0952288	331.018	0.464862	331.018	0.337454
380.488	0.0957794	330.511	0.466747	330.511	0.338883
379.984	0.0961576	330.004	0.467971	330.004	0.339755
379.481	0.0966302	329.497	0.469241	329.497	0.34056
379.016	0.0972885	328.99	0.470958	328.99	0.342003
378.513	0.0977261	328.482	0.472832	328.482	0.3435
378.009	0.0983393	328.014	0.474788	328.014	0.345099
377.505	0.0987945	327.507	0.476085	327.507	0.345982
377.002	0.0992412	327	0.4766	327	0.345956
376.498	0.09951	326.493	0.477661	326.493	0.346615
375.994	0.0998349	325.986	0.48003	325.986	0.34835
375.491	0.100326	325.517	0.482235	325.517	0.35024
374.987	0.100708	325.01	0.483117	325.01	0.350577
374.483	0.101375	324.503	0.483362	324.503	0.350367
374.018	0.101834	323.995	0.484548	323.995	0.351054
373.514	0.102165	323.488	0.48656	323.488	0.352464
373.01	0.102672	323.02	0.488312	323.02	0.353679
372.506	0.103084	322.512	0.489567	322.512	0.354449
372.002	0.103547	322.005	0.491396	322.005	0.355525
371.498	0.104101	321.497	0.492901	321.497	0.356664
370.994	0.104596	320.989	0.495044	320.989	0.358301
370.49	0.105056	320.482	0.496614	320.482	0.359135
369.986	0.105252	320.013	0.496785	320.013	0.358778
369.482	0.105935	319.506	0.497659	319.506	0.358793
369.016	0.106255	318.998	0.499326	318.998	0.360013
368.512	0.106722	318.49	0.501252	318.49	0.36131
368.008	0.107019	317.982	0.502555	317.982	0.361922
367.503	0.107443	317.514	0.503482	317.514	0.362298
366.999	0.107861	317.006	0.505342	317.006	0.36347
366.494	0.108246	316.498	0.507037	316.498	0.364511
365.99	0.108659	315.99	0.508233	315.99	0.365087
365.486	0.108926	315.482	0.507578	315.482	0.363753
364.981	0.109673	315.013	0.508251	315.013	0.363694
364.515	0.110066	314.505	0.510393	314.505	0.364928
364.011	0.110368	313.997	0.512351	313.997	0.366563
363.506	0.11055	313.489	0.51389	313.489	0.367348
363.001	0.111034	312.981	0.515142	312.981	0.367742
362.497	0.111099	312.512	0.515456	312.512	0.367353
361.992	0.111537	312.004	0.516907	312.004	0.367719
361.487	0.111818	311.496	0.518317	311.496	0.368485
360.982	0.112071	310.988	0.519435	310.988	0.368802
360.516	0.112458	310.518	0.520752	310.518	0.369198
360.011	0.112752	310.01	0.522225	310.01	0.36998
359.506	0.113127	309.502	0.523475	309.502	0.370327
359.001	0.113441	308.994	0.524109	308.994	0.370184
358.496	0.113497	308.485	0.525747	308.485	0.37094
357.991	0.113909	308.016	0.527961	308.016	0.372604
357.486	0.114074	307.508	0.52989	307.508	0.373913
356.981	0.114284	306.999	0.531401	306.999	0.374034
356.515	0.114553	306.491	0.533022	306.491	0.374905
356.01	0.114969	305.982	0.535375	305.982	0.376413
355.505	0.11505	305.513	0.537535	305.513	0.37739
354.999	0.115324	305.004	0.53942	305.004	0.378635
354.494	0.115688	304.495	0.542001	304.495	0.380114
353.989	0.115785	303.987	0.54456	303.987	0.381882
353.483	0.116034	303.517	0.547482	303.517	0.383854
353.017	0.116031	303.009	0.549095	303.009	0.384317
352.511	0.116302	302.5	0.550729	302.5	0.385263
352.006	0.116481	301.991	0.554375	301.991	0.38766
351.5	0.116591	301.482	0.556675	301.482	0.389068
350.995	0.116988	301.013	0.559721	301.013	0.391446
350.489	0.117351	300.504	0.562832	300.504	0.393284
349.984	0.117378	299.995	0.565709	299.995	0.395331
349.517	0.117619	299.486	0.569689	299.486	0.397692
349.011	0.117794	299.016	0.57337	299.016	0.400924
348.506	0.118148	298.507	0.576841	298.507	0.403087
348	0.118535	297.998	0.579981	297.998	0.404917
347.494	0.118816	297.489	0.583034	297.489	0.407055
346.988	0.11904	297.019	0.589406	297.019	0.412351
346.482	0.119288	296.51	0.595646	296.51	0.417745
346.015	0.119587	296.001	0.602205	296.001	0.422842
345.509	0.119813	295.492	0.609416	295.492	0.42883
345.004	0.119989	294.983	0.61542	294.983	0.43374
344.497	0.120185	294.513	0.625635	294.513	0.442754
343.991	0.120468	294.004	0.634678	294.004	0.450682
343.485	0.120644	293.494	0.646263	293.494	0.460706
343.018	0.120777	292.985	0.657234	292.985	0.470443
342.512	0.120996	292.515	0.664171	292.515	0.476744
342.006	0.121001	292.005	0.673993	292.005	0.485713
341.5	0.121273	291.496	0.678578	291.496	0.489725
340.994	0.121852	290.987	0.684235	290.987	0.494352
340.487	0.121862	290.516	0.692491	290.516	0.50172
339.981	0.122241	290.007	0.698187	290.007	0.506441
339.514	0.12255	289.497	0.706544	289.497	0.513171
339.007	0.122692	288.988	0.715228	288.988	0.520803
338.501	0.122999	288.518	0.726551	288.518	0.530942
337.994	0.123246	288.008	0.736438	288.008	0.539401
337.488	0.123552	287.498	0.745582	287.498	0.547541
336.981	0.123798	286.989	0.758062	286.989	0.558698
336.514	0.124002	286.518	0.76714	286.518	0.566788
336.007	0.124297	286.009	0.778764	286.009	0.577238
335.501	0.124636	285.499	0.78858	285.499	0.585518
334.994	0.124853	284.989	0.79507	284.989	0.591155
334.487	0.125082	284.518	0.803725	284.518	0.598779
333.981	0.125507	284.009	0.808814	284.009	0.602962
333.513	0.125745	283.499	0.809396	283.499	0.602477
333.006	0.126058	282.989	0.809917	282.989	0.601637
332.499	0.126492	282.518	0.810617	282.518	0.601653
331.992	0.126886	282.008	0.811514	282.008	0.601401
331.485	0.126965	281.498	0.81181	281.498	0.600599
331.018	0.127408	280.988	0.812684	280.988	0.600565
330.511	0.127865	280.518	0.813722	280.518	0.600482
330.004	0.128216	280.008	0.814652	280.008	0.600479
329.497	0.128681	279.498	0.815845	279.498	0.600504
328.99	0.128955	278.987	0.81596	278.987	0.599441
328.482	0.129332	278.517	0.815917	278.517	0.598242
328.014	0.129689	278.006	0.814628	278.006	0.59579
327.507	0.130103	277.496	0.813859	277.496	0.594183
327	0.130644	276.986	0.810169	276.986	0.589135
326.493	0.131046	276.515	0.808336	276.515	0.586621
325.986	0.131681	276.005	0.805763	276.005	0.583063
325.517	0.131995	275.494	0.800705	275.494	0.576867
325.01	0.132539	274.984	0.796556	274.984	0.571907
324.503	0.132996	274.513	0.79103	274.513	0.565549
323.995	0.133494	274.003	0.785782	274.003	0.559226
323.488	0.134095	273.492	0.781147	273.492	0.553591
323.02	0.134632	272.982	0.772928	272.982	0.544354
322.512	0.135117	272.511	0.767142	272.511	0.537916
322.005	0.135872	272	0.762472	272	0.532241
321.497	0.136237	271.49	0.759215	271.49	0.52825
320.989	0.136742	271.018	0.755369	271.018	0.523848
320.482	0.137479	270.508	0.749294	270.508	0.516682
320.013	0.138007	269.997	0.745374	269.997	0.512064
319.506	0.138866	269.487	0.739547	269.487	0.505212
318.998	0.139314	269.015	0.734729	269.015	0.499634
318.49	0.139942	268.505	0.729829	268.505	0.493625
317.982	0.140633	267.994	0.720626	267.994	0.483017
317.514	0.141184	267.483	0.715836	267.483	0.477344
317.006	0.141872	267.012	0.711051	267.012	0.471152
316.498	0.142526	266.501	0.706466	266.501	0.465294
315.99	0.143146	265.99	0.701835	265.99	0.459309
315.482	0.143824	265.519	0.69602	265.519	0.451882
315.013	0.144557	265.008	0.690941	265.008	0.44556
314.505	0.145465	264.497	0.684191	264.497	0.437104
313.997	0.145789	263.986	0.678908	263.986	0.429969
313.489	0.146542	263.514	0.675363	263.514	0.424803
312.981	0.147399	263.003	0.672178	263.003	0.419376
312.512	0.148103	262.492	0.670371	262.492	0.415578
312.004	0.149188	261.981	0.666665	261.981	0.409086
311.496	0.149831	261.51	0.662126	261.51	0.402653
310.988	0.150632	260.999	0.658277	260.999	0.396693
310.518	0.151554	260.487	0.655842	260.487	0.391016
310.01	0.152245	260.016	0.654629	260.016	0.387687
309.502	0.153148	259.504	0.653446	259.504	0.382974
308.994	0.153925	258.993	0.651271	258.993	0.377483
308.485	0.154807	258.482	0.648476	258.482	0.371594
308.016	0.155357	258.01	0.646238	258.01	0.364925
307.508	0.155977	257.499	0.645845	257.499	0.361401
306.999	0.157367	256.988	0.64518	256.988	0.355781
306.491	0.158117	256.516	0.645153	256.516	0.351412
305.982	0.158962	256.004	0.646205	256.004	0.348483
305.513	0.160145	255.493	0.648418	255.493	0.344864
305.004	0.160786	254.982	0.650056	254.982	0.341631
304.495	0.161887	254.51	0.653147	254.51	0.33902
303.987	0.162677	253.998	0.656247	253.998	0.335626
303.517	0.163628	253.487	0.656563	253.487	0.330704
303.009	0.164778	253.015	0.657839	253.015	0.325663
302.5	0.165466	252.503	0.660726	252.503	0.32271
301.991	0.166716	251.992	0.667423	251.992	0.321134
301.482	0.167607	251.519	0.673503	251.519	0.319033
301.013	0.168275	251.008	0.678407	251.008	0.31708
300.504	0.169548	250.496	0.686711	250.496	0.314599
299.995	0.170378
299.486	0.171997
299.016	0.172446
298.507	0.173753
297.998	0.175065
297.489	0.175979
297.019	0.177055
296.51	0.177901
296.001	0.179363
295.492	0.180586
294.983	0.181681
294.513	0.182881
294.004	0.183997
293.494	0.185557
292.985	0.186791
292.515	0.187427
292.005	0.18828
291.496	0.188853
290.987	0.189884
290.516	0.19077
290.007	0.191747
289.497	0.193373
288.988	0.194425
288.518	0.195609
288.008	0.197037
287.498	0.19804
286.989	0.199364
286.518	0.200352
286.009	0.201526
285.499	0.203063
284.989	0.203915
284.518	0.204946
284.009	0.205852
283.499	0.206919
282.989	0.208279
282.518	0.208964
282.008	0.210114
281.498	0.21121
280.988	0.212118
280.518	0.21324
280.008	0.214173
279.498	0.215341
278.987	0.216519
278.517	0.217675
278.006	0.218838
277.496	0.219677
276.986	0.221033
276.515	0.221715
276.005	0.2227
275.494	0.223839
274.984	0.224649
274.513	0.22548
274.003	0.226556
273.492	0.227556
272.982	0.228574
272.511	0.229226
272	0.230231
271.49	0.230965
271.018	0.231522
270.508	0.232612
269.997	0.23331
269.487	0.234335
269.015	0.235096
268.505	0.236204
267.994	0.237608
267.483	0.238492
267.012	0.239899
266.501	0.241172
265.99	0.242526
265.519	0.244138
265.008	0.245382
264.497	0.247087
263.986	0.248939
263.514	0.25056
263.003	0.252803
262.492	0.254793
261.981	0.257579
261.51	0.259473
260.999	0.261584
260.487	0.264826
260.016	0.266942
259.504	0.270473
258.993	0.273788
258.482	0.276882
258.01	0.281313
257.499	0.284444
256.988	0.289399
256.516	0.29374
256.004	0.297722
255.493	0.303554
254.982	0.308424
254.51	0.314127
253.998	0.320622
253.487	0.325858
253.015	0.332177
252.503	0.338016
251.992	0.346289
251.519	0.354469
251.008	0.361327
250.496	0.372112
249.985	0.379686
249.512	0.387999
249.001	0.398953
248.489	0.406595
248.016	0.415848
247.505	0.423378
246.993	0.436405
246.481	0.450168
246.009	0.459334
245.497	0.474933
244.985	0.486189
244.512	0.497885
244	0.511112
243.489	0.521347
243.016	0.53466
242.504	0.547722
241.992	0.563062
241.519	0.578614
241.007	0.590478
240.495	0.609527
239.983	0.624739
Baseline 100%T
Baseline 100%T
Collection Time: 14/08/2020 11:45:32 AM
Operator Name :
Scan Version 5.1.0.1016
Parameter List :
Instrument Cary 60
Instrument Version 2.00
Start (nm) 750.0
Stop (nm) 240.0
X Mode Nanometers
Y Mode Abs
UV-Vis Scan Rate (nm/min) 300.00
UV-Vis Data Interval (nm) 0.50
UV-Vis Ave. Time (sec) 0.1000
Beam Mode Dual Beam
Baseline Correction On
Baseline Type Baseline correction
Baseline File Name
Baseline Std Ref File Name
Cycle Mode Off
Method Log :
Method Name :
Date/Time stamp: 14/08/2020 11:44:58 AM
Method Modifications:
UVVIS SAT Changed: 14/08/2020 11:45:20 AM	Old:0.0125
Common SAT Changed: 14/08/2020 11:45:20 AM	Old:0.0125
X Start nm Changed: 14/08/2020 11:45:27 AM	Old: 800.0
X Stop nm Changed: 14/08/2020 11:45:27 AM	Old: 200.0
Common Interval nm Changed: 14/08/2020 11:45:27 AM	Old: 5.00
Baseline Correction Changed: 14/08/2020 11:45:27 AM	Old:0
End Method Modifications
<Current Wavelength>	242
sample1
sample1
Collection Time: 14/08/2020 11:47:24 AM
Operator Name :
Scan Version 5.1.0.1016
Parameter List :
Instrument Cary 60
Instrument Version 2.00
Start (nm) 750.0
Stop (nm) 240.0
X Mode Nanometers
Y Mode Abs
UV-Vis Scan Rate (nm/min) 300.00
UV-Vis Data Interval (nm) 0.50
UV-Vis Ave. Time (sec) 0.1000
Beam Mode Dual Beam
Baseline Correction On
Baseline Type Baseline correction
Baseline File Name
Baseline Std Ref File Name
Cycle Mode Off
Method Log :
Method Name :
Date/Time stamp: 14/08/2020 11:44:58 AM
Method Modifications:
UVVIS SAT Changed: 14/08/2020 11:45:20 AM	Old:0.0125
Common SAT Changed: 14/08/2020 11:45:20 AM	Old:0.0125
X Start nm Changed: 14/08/2020 11:45:27 AM	Old: 800.0
X Stop nm Changed: 14/08/2020 11:45:27 AM	Old: 200.0
Common Interval nm Changed: 14/08/2020 11:45:27 AM	Old: 5.00
Baseline Correction Changed: 14/08/2020 11:45:27 AM	Old:0
End Method Modifications
<Current Wavelength>	243
MjFsr_diluted
MjFsr_diluted
Collection Time: 14/08/2020 11:49:32 AM
Operator Name :
Scan Version 5.1.0.1016
Parameter List :
Instrument Cary 60
Instrument Version 2.00
Start (nm) 750.0
Stop (nm) 240.0
X Mode Nanometers
Y Mode Abs
UV-Vis Scan Rate (nm/min) 300.00
UV-Vis Data Interval (nm) 0.50
UV-Vis Ave. Time (sec) 0.1000
Beam Mode Dual Beam
Baseline Correction On
Baseline Type Baseline correction
Baseline File Name
Baseline Std Ref File Name
Cycle Mode Off
Method Log :
Method Name :
Date/Time stamp: 14/08/2020 11:44:58 AM
Method Modifications:
UVVIS SAT Changed: 14/08/2020 11:45:20 AM	Old:0.0125
Common SAT Changed: 14/08/2020 11:45:20 AM	Old:0.0125
X Start nm Changed: 14/08/2020 11:45:27 AM	Old: 800.0
X Stop nm Changed: 14/08/2020 11:45:27 AM	Old: 200.0
Common Interval nm Changed: 14/08/2020 11:45:27 AM	Old: 5.00
Baseline Correction Changed: 14/08/2020 11:45:27 AM	Old:0
End Method Modifications
<Current Wavelength>	240
Mt_Fsr_frozen_diluted
Mt_Fsr_frozen_diluted
Collection Time: 14/08/2020 11:51:52 AM
Operator Name :
Scan Version 5.1.0.1016
Parameter List :
Instrument Cary 60
Instrument Version 2.00
Start (nm) 750.0
Stop (nm) 240.0
X Mode Nanometers
Y Mode Abs
UV-Vis Scan Rate (nm/min) 300.00
UV-Vis Data Interval (nm) 0.50
UV-Vis Ave. Time (sec) 0.1000
Beam Mode Dual Beam
Baseline Correction On
Baseline Type Baseline correction
Baseline File Name
Baseline Std Ref File Name
Cycle Mode Off
Method Log :
Method Name :
Date/Time stamp: 14/08/2020 11:44:58 AM
Method Modifications:
UVVIS SAT Changed: 14/08/2020 11:45:20 AM	Old:0.0125
Common SAT Changed: 14/08/2020 11:45:20 AM	Old:0.0125
X Start nm Changed: 14/08/2020 11:45:27 AM	Old: 800.0
X Stop nm Changed: 14/08/2020 11:45:27 AM	Old: 200.0
Common Interval nm Changed: 14/08/2020 11:45:27 AM	Old: 5.00
Baseline Correction Changed: 14/08/2020 11:45:27 AM	Old:0
End Method Modifications
<Current Wavelength>	242
Mt_Fsr_frozen_3.33mgml
Mt_Fsr_frozen_3.33mgml
Collection Time: 14/08/2020 11:54:04 AM
Operator Name :
Scan Version 5.1.0.1016
Parameter List :
Instrument Cary 60
Instrument Version 2.00
Start (nm) 750.0
Stop (nm) 240.0
X Mode Nanometers
Y Mode Abs
UV-Vis Scan Rate (nm/min) 300.00
UV-Vis Data Interval (nm) 0.50
UV-Vis Ave. Time (sec) 0.1000
Beam Mode Dual Beam
Baseline Correction On
Baseline Type Baseline correction
Baseline File Name
Baseline Std Ref File Name
Cycle Mode Off
Method Log :
Method Name :
Date/Time stamp: 14/08/2020 11:44:58 AM
Method Modifications:
UVVIS SAT Changed: 14/08/2020 11:45:20 AM	Old:0.0125
Common SAT Changed: 14/08/2020 11:45:20 AM	Old:0.0125
X Start nm Changed: 14/08/2020 11:45:27 AM	Old: 800.0
X Stop nm Changed: 14/08/2020 11:45:27 AM	Old: 200.0
Common Interval nm Changed: 14/08/2020 11:45:27 AM	Old: 5.00
Baseline Correction Changed: 14/08/2020 11:45:27 AM	Old:0
End Method Modifications
<Current Wavelength>	242.5
Mt_Fsr_fresh_3.33mgml1
Mt_Fsr_fresh_3.33mgml1
Collection Time: 14/08/2020 11:56:09 AM
Operator Name :
Scan Version 5.1.0.1016
Parameter List :
Instrument Cary 60
Instrument Version 2.00
Start (nm) 750.0
Stop (nm) 240.0
X Mode Nanometers
Y Mode Abs
UV-Vis Scan Rate (nm/min) 300.00
UV-Vis Data Interval (nm) 0.50
UV-Vis Ave. Time (sec) 0.1000
Beam Mode Dual Beam
Baseline Correction On
Baseline Type Baseline correction
Baseline File Name
Baseline Std Ref File Name
Cycle Mode Off
Method Log :
Method Name :
Date/Time stamp: 14/08/2020 11:44:58 AM
Method Modifications:
UVVIS SAT Changed: 14/08/2020 11:45:20 AM	Old:0.0125
Common SAT Changed: 14/08/2020 11:45:20 AM	Old:0.0125
X Start nm Changed: 14/08/2020 11:45:27 AM	Old: 800.0
X Stop nm Changed: 14/08/2020 11:45:27 AM	Old: 200.0
Common Interval nm Changed: 14/08/2020 11:45:27 AM	Old: 5.00
Baseline Correction Changed: 14/08/2020 11:45:27 AM	Old:0
End Method Modifications
<Current Wavelength>	242

## Sheet: Ex_Fig2g
Chrom.1		Chrom.1		Chrom.1		Chrom.1		Chrom.1		Chrom.1
UV 1_280		Cond		Conc B		Injection		Fraction		UV 1_280_CUT_TEMP@100,BASEM
ml	mAU	ml	mS/cm	ml	%	ml	Injection	ml	Fraction	ml	mAU
-97.7136	0	-97.7136	0.361475	-97.7136	0	-0.022041		105.79	Frac	0	-0.800026
-97.6403	-1.37829	-97.6403	0.351963	-97.6678	0	162.26		109.799	3	0.073235	-0.800012
-97.5671	-1.44981	-97.5671	0.350422	-97.622	0	471.665		113.798	4	0.146461	-0.799998
-97.4939	-1.23891	-97.4939	0.35402	-97.5763	0	941.961		117.8	5	0.219696	-0.799984
-97.4206	-1.08175	-97.4206	0.354239	-97.5305	0	1333.97		121.801	6	0.292931	-0.799969
-97.3474	-0.702696	-97.3474	0.377309	-97.4847	0	1572.78		122.455	Waste	0.366158	-0.799955
-97.2742	3.56715	-97.2742	0.430006	-97.4389	0	1821.04		122.675	Waste	0.439392	-0.799941
-97.2009	3.39383	-97.2009	0.322461	-97.3932	0	1837.81		131.86	8	0.512627	-0.799927
-97.1277	1.97677	-97.1277	0.163101	-97.3474	0	1855.02		139.874	9	0.585854	-0.799913
-97.0545	0.48088	-97.0545	0.085627	-97.3016	0	1873.62		140.364	Waste	0.659088	-0.799899
-96.9812	0.385031	-96.9812	0.08589	-97.2559	0	1891.85		140.59	Waste	0.732323	-0.799884
-96.908	0.397012	-96.908	0.086046	-97.2101	0			273.376	11	0.80555	-0.799869
-96.8348	0.392619	-96.8348	0.086046	-97.1643	0			273.581	12	0.878784	-0.800026
-96.7615	0.405235	-96.7615	0.086093	-97.1186	0			277.582	13	0.952019	-0.802956
-96.6883	0.418002	-96.6883	0.086154	-97.0728	0			281.581	14	1.02525	-0.804845
-96.6151	0.423179	-96.6151	0.08612	-97.027	0			285.584	15	1.09848	-0.805909
-96.5418	0.431389	-96.5418	0.086174	-96.9813	0			289.583	16	1.17172	-0.801309
-96.4686	0.437202	-96.4686	0.086343	-96.9355	0			293.586	17	1.24494	-0.799779
-96.3954	0.45717	-96.3954	0.085983	-96.8897	0			297.585	18	1.31818	-0.799764
-96.3222	0.074658	-96.3222	0.061736	-96.8439	0			301.584	19	1.39141	-0.799749
-96.2489	-0.843113	-96.2489	0.080581	-96.7982	0			305.587	20	1.46464	-0.799734
-96.1757	-1.32407	-96.1757	0.252389	-96.7524	0			309.586	21	1.53787	-0.79972
-96.1025	-1.43647	-96.1025	0.326079	-96.7066	0			313.589	22	1.61111	-0.799706
-96.0292	-1.4625	-96.0292	0.342622	-96.6609	0			317.588	23	1.68433	-0.799692
-95.956	-1.47657	-95.956	0.347412	-96.6151	0			321.587	24	1.75757	-0.799678
-95.8828	-1.46241	-95.8828	0.34845	-96.5693	0			325.59	25	1.8308	-0.799664
-95.8095	-1.44992	-95.8095	0.347903	-96.5236	0			329.589	26	1.90403	-0.799651
-95.7363	-1.40417	-95.7363	0.348012	-96.4778	0			333.593	27	1.97726	-0.799637
-95.6631	-1.349	-95.6631	0.348508	-96.432	0			337.592	28	2.0505	-0.799623
-95.5898	-1.33876	-95.5898	0.348698	-96.3863	0			341.591	29	2.12373	-0.799609
-95.5166	-1.35904	-95.5166	0.348527	-96.3405	0			345.594	30	2.19696	-0.799595
-95.4434	-1.37795	-95.4434	0.34847	-96.2947	0			349.593	31	2.2702	-0.79958
-95.3701	-1.39488	-95.3701	0.348716	-96.2489	0			353.596	32	2.34342	-0.799564
-95.2969	-1.40904	-95.2969	0.348968	-96.2032	0			357.596	33	2.41666	-0.799549
-95.2237	-1.41375	-95.2237	0.349293	-96.1574	0			361.595	34	2.48989	-0.799534
-95.1504	-1.41818	-95.1504	0.349617	-96.1116	0			365.598	35	2.56312	-0.799518
-95.0772	-1.41641	-95.0772	0.350087	-96.0659	0			369.597	36	2.63635	-0.799503
-95.004	-1.41465	-95.004	0.350571	-96.0201	0			373.596	37	2.70959	-0.799488
-94.9307	-1.42033	-94.9307	0.350988	-95.9743	0			377.6	38	2.78281	-0.799473
-94.8575	-1.42722	-94.8575	0.351379	-95.9286	0			381.599	39	2.85605	-0.799457
-94.7843	-1.4347	-94.7843	0.351802	-95.8828	0			385.598	40	2.92928	-0.799442
-94.7111	-1.44247	-94.7111	0.352252	-95.837	0			389.601	41	3.00251	-0.799427						ml	log(MW)			log(MW)	ml
-94.6378	-1.44919	-94.6378	0.352634	-95.7912	0			393.601	42	3.07574	-0.799413				Ovalbumin		20.5448	1.64345		Conalbumin	1.87506	13.1485
-94.5646	-1.45482	-94.5646	0.352895	-95.7455	0			397.6	43	3.14898	-0.799398				Conalbumin		13.1485	1.87506		Aldolase	2.19866	11.17
-94.4914	-1.4595	-94.4914	0.353161	-95.6997	0			401.603	44	3.22221	-0.799383				Aldolase		11.17	2.19866		Ferritin	2.64345	9.04751
-94.4181	-1.46205	-94.4181	0.353457	-95.6539	0			405.602	45	3.29544	-0.799369				Ferritin		9.04751	2.64345
-94.3449	-1.46505	-94.3449	0.353752	-95.6082	0			409.602	46	3.36868	-0.799354				Thyroglobulin		8.095	2.82543					MW Fsr (kDa)
-94.2717	-1.4712	-94.2717	0.353882	-95.5624	0			413.603	47	3.4419	-0.799339									Fsr	2.44962	10.0057	281.594
-94.1984	-1.47735	-94.1984	0.35401	-95.5166	0			417.606	48	3.51514	-0.799325
-94.1252	-1.48317	-94.1252	0.354102	-95.4709	0			421.605	49	3.58837	-0.79931
-94.052	-1.48897	-94.052	0.354186	-95.4251	0			425.605	50	3.6616	-0.799295
-93.9787	-1.49659	-93.9787	0.354275	-95.3793	0			429.604	51	3.73483	-0.799281						ml	log(MW)
-93.9055	-1.50481	-93.9055	0.354367	-95.3336	0			433.607	52	3.80807	-0.799266				Ovalbumin		72.8	1.64345		Fsr Inj	Fsr elution
-93.8323	-1.51092	-93.8323	0.354458	-95.2878	0			437.607	53	3.88129	-0.799252				Conalbumin		63.7	1.87506		1873.5	1883.51
-93.759	-1.51544	-93.759	0.354546	-95.242	0			441.605	54	3.95453	-0.799237				Aldolase		51.2	2.19866
-93.6858	-1.51947	-93.6858	0.354606	-95.1962	0			445.609	55	4.02776	-0.799223				Ferritin		47.1	2.64345
-93.6126	-1.52269	-93.6126	0.354581	-95.1505	0			448.083	Waste	4.10099	-0.799208				Thyroglobulin		45.1	2.82543				ml	Stockes Radius
-93.5393	-1.52564	-93.5393	0.354555	-95.1047	0			448.309	Waste	4.17422	-0.799194								Stokes radius	Ovalbumin		20.5448	30.5
-93.4661	-1.52756	-93.4661	0.35453	-95.0589	0			525.952	Frac	4.24746	-0.799179									Conalbumin		13.1485
-93.3929	-1.52949	-93.3929	0.354504	-95.0132	0			529.95	3	4.32069	-0.799164									Aldolase		11.17	48.1
-93.3196	-1.53226	-93.3196	0.354131	-94.9674	0			533.953	4	4.39392	-0.79915									Ferritin		9.04751	61
-93.2464	-1.53504	-93.2464	0.353713	-94.9216	0			537.952	5	4.46715	-0.799137									Thyroglobulin		8.095	85
-93.1732	-1.53679	-93.1732	0.353093	-94.8759	0			541.951	6	4.54038	-0.799125
-93.0999	-1.53832	-93.0999	0.352386	-94.8301	0			545.953	7	4.61362	-0.799112
-93.0267	-1.54173	-93.0267	0.3516	-94.7843	0			549.953	8	4.68685	-0.7991
-92.9535	-1.54613	-92.9535	0.35074	-94.7385	0			553.955	9	4.76008	-0.799088
-92.8802	-1.5486	-92.8802	0.349893	-94.6928	0			557.954	10	4.83331	-0.799075
-92.807	-1.54888	-92.807	0.349073	-94.647	0			561.953	11	4.90655	-0.799063
-92.7338	-1.54821	-92.7338	0.348264	-94.6012	0			565.956	12	4.97977	-0.79905
-92.6606	-1.54512	-92.6606	0.347528	-94.5555	0			569.955	13	5.05301	-0.799038
-92.5873	-1.54228	-92.5873	0.346791	-94.5097	0			573.958	14	5.12624	-0.799025
-92.5141	-1.54167	-92.5141	0.346315	-94.4639	0			577.957	15	5.19947	-0.799009
-92.4409	-1.54106	-92.4409	0.345849	-94.4182	0			581.956	16	5.27271	-0.798992
-92.3676	-1.54049	-92.3676	0.34559	-94.3724	0			585.959	17	5.34594	-0.798976
-92.2944	-1.53991	-92.2944	0.345389	-94.3266	0			589.958	18	5.41917	-0.798959
-92.2212	-1.53626	-92.2212	0.345198	-94.2809	0			593.961	19	5.4924	-0.798943
-92.1479	-1.53147	-92.1479	0.345013	-94.2351	0			597.96	20	5.56564	-0.798926
-92.0747	-1.52975	-92.0747	0.344926	-94.1893	0			601.959	21	5.63886	-0.798909
-92.0015	-1.53055	-92.0015	0.344979	-94.1435	0			605.962	22	5.7121	-0.798893
-91.9282	-1.52978	-91.9282	0.345022	-94.0978	0			609.96	23	5.78533	-0.798876
-91.855	-1.52626	-91.855	0.345033	-94.052	0			613.963	24	5.85856	-0.79886
-91.7818	-1.52255	-91.7818	0.34505	-94.0062	0			617.964	25	5.93179	-0.798846
-91.7085	-1.51793	-91.7085	0.345202	-93.9605	0			621.963	26	6.00503	-0.798832
-91.6353	-1.51331	-91.6353	0.345353	-93.9147	0			625.962	27	6.07826	-0.798818
-91.5621	-1.49874	-91.5621	0.345496	-93.8689	0			629.965	28	6.15149	-0.798804
-91.4888	-1.48413	-91.4888	0.345636	-93.8232	0			633.964	29	6.22472	-0.79879
-91.4156	-1.46266	-91.4156	0.345789	-93.7774	0			637.964	30	6.29795	-0.798776
-91.3424	-1.43961	-91.3424	0.345947	-93.7316	0			641.963	31	6.37118	-0.798762
-91.2691	-1.41626	-91.2691	0.346162	-93.6859	0			645.966	32	6.44442	-0.798748
-91.1959	-1.39273	-91.1959	0.346434	-93.6401	0			649.965	33	6.51765	-0.798735
-91.1227	-1.36273	-91.1227	0.34654	-93.5943	0			653.965	34	6.59088	-0.798721
-91.0494	-1.32464	-91.0494	0.34627	-93.5485	0			657.967	35	6.66412	-0.798706
-90.9762	-1.24889	-90.9762	0.345512	-93.5028	0			661.967	36	6.73734	-0.798692
-90.903	-1.06589	-90.903	0.341291	-93.457	0			665.966	37	6.81058	-0.798677
-90.8298	-0.874967	-90.8298	0.337069	-93.4112	0			669.969	38	6.88381	-0.798663
-90.7565	-0.587516	-90.7565	0.324042	-93.3655	0			673.968	39	6.95704	-0.798648
-90.6833	-0.300063	-90.6833	0.310446	-93.3197	0			677.968	40	7.03027	-0.798634
-90.6101	-0.07429	-90.6101	0.293837	-93.2739	0			681.967	41	7.10351	-0.798619
-90.5368	0.144002	-90.5368	0.276252	-93.2282	0			685.97	42	7.17673	-0.798605
-90.4636	0.420099	-90.4636	0.254239	-93.1824	0			689.971	43	7.24997	-0.79859
-90.3904	0.720044	-90.3904	0.228906	-93.1366	0			693.971	44	7.3232	-0.798576
-90.3171	0.966705	-90.3171	0.201145	-93.0909	0			697.97	45	7.39643	-0.798561
-90.2439	1.16493	-90.2439	0.169547	-93.0451	0			701.97	46	7.46967	-0.798546
-90.1707	1.27261	-90.1707	0.13893	-92.9993	0			705.972	47	7.5429	-0.798531
-90.0974	1.20461	-90.0974	0.112148	-92.9535	0			709.972	48	7.61613	-0.798516
-90.0242	1.11091	-90.0242	0.085585	-92.9078	0			713.971	49	7.68936	-0.798501
-89.951	0.87824	-89.951	0.069957	-92.862	0			715.421	Waste	7.7626	-0.798486
-89.8777	0.645567	-89.8777	0.054328	-92.8162	0			715.639	Waste	7.83582	-0.798471
-89.8045	0.386415	-89.8045	0.046269	-92.7705	0			1074.25	Frac	7.90906	-0.798456
-89.7313	0.126504	-89.7313	0.039697	-92.7247	0			1075.45	Waste	7.98229	-0.798441
-89.658	-0.075852	-89.658	0.035562	-92.6789	0			1075.66	Waste	8.05552	-0.798425
-89.5848	-0.262709	-89.5848	0.03273	-92.6332	0			1083.92	4	8.12875	-0.79841
-89.5116	-0.419742	-89.5116	0.030691	-92.5874	0			1085.42	5	8.20199	-0.798395
-89.4383	-0.557237	-89.4383	0.029555	-92.5416	0			1086.92	6	8.27521	-0.798379
-89.3651	-0.676098	-89.3651	0.028635	-92.4959	0			1088.42	7	8.34845	-0.798363
-89.2919	-0.769204	-89.2919	0.028264	-92.4501	0			1089.92	8	8.42168	-0.798348
-89.2186	-0.856166	-89.2186	0.027925	-92.4043	0			1091.42	9	8.49491	-0.798332
-89.1454	-0.923276	-89.1454	0.027875	-92.3585	0			1092.92	10	8.56815	-0.798317
-89.0722	-0.989073	-89.0722	0.027825	-92.3128	0			1094.42	11	8.64138	-0.798301
-88.9989	-1.03082	-88.9989	0.027878	-92.267	0			1095.92	12	8.71461	-0.798286
-88.9257	-1.07257	-88.9257	0.02794	-92.2212	0			1097.42	13	8.78784	-0.79827
-88.8525	-1.11224	-88.8525	0.027914	-92.1755	0			1098.92	14	8.86108	-0.798259
-88.7793	-1.15159	-88.7793	0.027856	-92.1297	0			1100.42	15	8.9343	-0.798247
-88.706	-1.18176	-88.706	0.027862	-92.0839	0			1101.92	16	9.00754	-0.798235
-88.6328	-1.20769	-88.6328	0.027921	-92.0382	0			1103.42	17	9.08077	-0.798223
-88.5596	-1.23229	-88.5596	0.02794	-91.9924	0			1104.92	18	9.154	-0.798211
-88.4863	-1.25557	-88.4863	0.027887	-91.9466	0			1106.42	19	9.22723	-0.798199
-88.4131	-1.27747	-88.4131	0.027835	-91.9008	0			1107.92	20	9.30047	-0.798187
-88.3399	-1.29639	-88.3399	0.02778	-91.8551	0			1109.42	21	9.3737	-0.798175
-88.2666	-1.31525	-88.2666	0.027725	-91.8093	0			1110.92	22	9.44693	-0.798163
-88.1934	-1.33368	-88.1934	0.027774	-91.7635	0			1112.42	23	9.52016	-0.798152
-88.1202	-1.35211	-88.1202	0.027822	-91.7178	0			1113.92	24	9.5934	-0.798135
-88.0469	-1.37086	-88.0469	0.027761	-91.672	0			1115.42	25	9.66663	-0.798119
-87.9737	-1.38962	-87.9737	0.027673	-91.6262	0			1116.92	26	9.73986	-0.798103
-87.9005	-1.40674	-87.9005	0.027692	-91.5805	0			1118.42	27	9.8131	-0.798087
-87.8272	-1.42334	-87.8272	0.027775	-91.5347	0			1119.93	28	9.88632	-0.79807
-87.754	-1.43976	-87.754	0.027795	-91.4889	0			1121.43	29	9.95956	-0.798054
-87.6808	-1.45604	-87.6808	0.027737	-91.4432	0			1122.93	30	10.0328	-0.798038
-87.6075	-1.47204	-87.6075	0.027694	-91.3974	0			1124.43	31	10.106	-0.798022
-87.5343	-1.48763	-87.5343	0.027696	-91.3516	0			1125.93	32	10.1793	-0.798005
-87.4611	-1.50207	-87.4611	0.027703	-91.3058	0			1127.43	33	10.2525	-0.797989
-87.3878	-1.51227	-87.3878	0.027772	-91.2601	0			1128.93	34	10.3257	-0.797973
-87.3146	-1.52271	-87.3146	0.02784	-91.2143	0			1130.43	35	10.3989	-0.797956
-87.2414	-1.54134	-87.2414	0.027903	-91.1685	0			1131.93	36	10.4722	-0.797939
-87.1682	-1.55997	-87.1682	0.027964	-91.1228	0			1133.43	37	10.5454	-0.797923
-87.0949	-1.57516	-87.0949	0.028004	-91.077	0			1134.93	38	10.6186	-0.797906
-87.0217	-1.58971	-87.0217	0.028036	-91.0312	0			1136.43	39	10.6919	-0.797889
-86.9485	-1.6072	-86.9485	0.02805	-90.9855	0			1137.93	40	10.7651	-0.797873
-86.8752	-1.62619	-86.8752	0.028048	-90.9397	0			1139.43	41	10.8383	-0.797856
-86.802	-1.64272	-86.802	0.028073	-90.8939	0			1140.93	42	10.9116	-0.79784
-86.7288	-1.65655	-86.7288	0.028149	-90.8482	0			1142.43	43	10.9848	-0.797823
-86.6555	-1.67202	-86.6555	0.028228	-90.8024	0			1143.93	44	11.058	-0.79781
-86.5823	-1.69141	-86.5823	0.028324	-90.7566	0			1145.43	45	11.1313	-0.797798
-86.5091	-1.7108	-86.5091	0.02842	-90.7108	0			1146.93	46	11.2045	-0.797785
-86.4358	-1.73012	-86.4358	0.028488	-90.6651	0			1148.43	47	11.2777	-0.797772
-86.3626	-1.74944	-86.3626	0.028555	-90.6193	0			1149.93	48	11.351	-0.79776
-86.2894	-1.76537	-86.2894	0.028539	-90.5735	0			1151.43	49	11.4242	-0.797747
-86.2161	-1.78103	-86.2161	0.0285	-90.5278	0			1152.93	50	11.4974	-0.797735
-86.1429	-1.79838	-86.1429	0.028481	-90.482	0			1154.43	51	11.5707	-0.797722
-86.0697	-1.81631	-86.0697	0.028476	-90.4362	0			1155.93	52	11.6439	-0.797709
-85.9964	-1.83269	-85.9964	0.028479	-90.3905	0			1157.43	53	11.7171	-0.797697
-85.9232	-1.84783	-85.9232	0.028494	-90.3447	0			1158.93	54	11.7904	-0.79768
-85.85	-1.86239	-85.85	0.028531	-90.2989	0			1160.43	55	11.8636	-0.797662
-85.7767	-1.87598	-85.7767	0.028637	-90.2532	0			1161.93	56	11.9368	-0.797645
-85.7035	-1.88916	-85.7035	0.028736	-90.2074	0			1163.43	57	12.0101	-0.797628
-85.6303	-1.90057	-85.6303	0.0287	-90.1616	0			1164.93	58	12.0833	-0.797611
-85.557	-1.912	-85.557	0.028664	-90.1158	0			1166.43	59	12.1565	-0.797594
-85.4838	-1.92634	-85.4838	0.028777	-90.0701	0			1167.93	60	12.2298	-0.797577
-85.4106	-1.94067	-85.4106	0.028912	-90.0243	0			1169.43	61	12.303	-0.79756
-85.3373	-1.95329	-85.3373	0.029019	-89.9785	0			1170.93	62	12.3762	-0.797542
-85.2641	-1.96554	-85.2641	0.029113	-89.9328	0			1172.43	63	12.4494	-0.797525
-85.1909	-1.97675	-85.1909	0.029145	-89.887	0			1173.94	64	12.5227	-0.797512
-85.1177	-1.98736	-85.1177	0.029115	-89.8412	0			1175.44	65	12.5959	-0.797499
-85.0444	-1.99662	-85.0444	0.029104	-89.7955	0			1176.94	66	12.6691	-0.797486
-84.9712	-2.00424	-84.9712	0.029131	-89.7497	0			1178.44	67	12.7424	-0.797473
-84.898	-2.01186	-84.898	0.029155	-89.7039	0			1179.94	68	12.8156	-0.79746
-84.8247	-2.01951	-84.8247	0.029157	-89.6582	0			1181.44	69	12.8888	-0.797447
-84.7515	-2.02738	-84.7515	0.029158	-89.6124	0			1182.94	70	12.9621	-0.797435
-84.6783	-2.03764	-84.6783	0.029152	-89.5666	0			1184.44	71	13.0353	-0.797422
-84.605	-2.04791	-84.605	0.029146	-89.5208	0			1185.94	72	13.1085	-0.797409
-84.5318	-2.05613	-84.5318	0.029193	-89.4751	0			1187.44	73	13.1818	-0.797396
-84.4586	-2.06412	-84.4586	0.029257	-89.4293	0			1188.94	74	13.255	-0.797382
-84.3853	-2.06936	-84.3853	0.029316	-89.3835	0			1190.44	75	13.3282	-0.797369
-84.3121	-2.07352	-84.3121	0.02937	-89.3378	0			1191.94	76	13.4015	-0.797356
-84.2389	-2.07995	-84.2389	0.02941	-89.292	0			1193.44	77	13.4747	-0.797343
-84.1656	-2.08838	-84.1656	0.029429	-89.2462	0			1194.94	78	13.5479	-0.79733
-84.0924	-2.0952	-84.0924	0.029443	-89.2005	0			1196.44	79	13.6212	-0.797317
-84.0192	-2.09902	-84.0192	0.029441	-89.1547	0			1197.94	80	13.6944	-0.797304
-83.9459	-2.10338	-83.9459	0.029438	-89.1089	0			1199.44	81	13.7676	-0.797291
-83.8727	-2.11043	-83.8727	0.029375	-89.0631	0			1200.94	82	13.8409	-0.797278
-83.7995	-2.11748	-83.7995	0.029312	-89.0174	0			1202.44	83	13.9141	-0.797265
-83.7262	-2.12026	-83.7262	0.029252	-88.9716	0			1203.94	84	13.9873	-0.797247
-83.653	-2.12296	-83.653	0.029191	-88.9258	0			1205.44	85	14.0605	-0.797229
-83.5798	-2.12664	-83.5798	0.029231	-88.8801	0			1206.94	86	14.1338	-0.797212
-83.5065	-2.13056	-83.5065	0.029321	-88.8343	0			1208.44	87	14.207	-0.797194
-83.4333	-2.13627	-83.4333	0.029421	-88.7885	0			1209.94	88	14.2802	-0.797176
-83.3601	-2.1431	-83.3601	0.029529	-88.7428	0			1211.44	89	14.3535	-0.797159
-83.2869	-2.14603	-83.2869	0.029606	-88.697	0			1211.48	Waste	14.4267	-0.797141
-83.2136	-2.14376	-83.2136	0.029605	-88.6512	0			1211.69	Waste	14.4999	-0.797123
-83.1404	-2.14282	-83.1404	0.029602	-88.6055	0			1214.19	91	14.5732	-0.797105
-83.0672	-2.14593	-83.0672	0.029584	-88.5597	0			1216.2	92	14.6464	-0.797088
-82.9939	-2.14898	-82.9939	0.029566	-88.5139	0			1218.2	93	14.7196	-0.797074
-82.9207	-2.15112	-82.9207	0.029661	-88.4681	0			1220.2	94	14.7929	-0.797061
-82.8475	-2.15326	-82.8475	0.029764	-88.4224	0			1222.2	95	14.8661	-0.797048
-82.7742	-2.15505	-82.7742	0.029738	-88.3766	0			1224.2	96	14.9393	-0.797035
-82.701	-2.1568	-82.701	0.029667	-88.3308	0			1224.5	Waste	15.0126	-0.797021
-82.6278	-2.15791	-82.6278	0.029641	-88.2851	0			1387.85	2	15.0858	-0.797008
-82.5545	-2.15873	-82.5545	0.029651	-88.2393	0			1390.85	3	15.159	-0.796995
-82.4813	-2.16035	-82.4813	0.02969	-88.1935	0			1393.85	4	15.2323	-0.796981
-82.4081	-2.16274	-82.4081	0.029776	-88.1478	0			1396.85	5	15.3055	-0.796968
-82.3348	-2.16548	-82.3348	0.029835	-88.102	0			1399.85	6	15.3787	-0.796955
-82.2616	-2.16893	-82.2616	0.029777	-88.0562	0			1402.85	7	15.452	-0.796941
-82.1884	-2.17199	-82.1884	0.029719	-88.0105	0			1405.85	8	15.5252	-0.796928
-82.1151	-2.17267	-82.1151	0.029734	-87.9647	0			1408.85	9	15.5984	-0.796914
-82.0419	-2.17335	-82.0419	0.02975	-87.9189	0			1411.85	10	15.6717	-0.796901
-81.9687	-2.1725	-81.9687	0.029832	-87.8731	0			1414.85	11	15.7449	-0.796888
-81.8954	-2.17159	-81.8954	0.02993	-87.8274	0			1417.86	12	15.8181	-0.796874
-81.8222	-2.17139	-81.8222	0.02994	-87.7816	0			1420.86	13	15.8913	-0.796861
-81.749	-2.1714	-81.749	0.029901	-87.7358	0			1423.86	14	15.9646	-0.796848
-81.6758	-2.17095	-81.6758	0.029891	-87.6901	0			1426.85	15	16.0378	-0.796834
-81.6025	-2.17018	-81.6025	0.029916	-87.6443	0			1429.86	16	16.111	-0.796821
-81.5293	-2.17027	-81.5293	0.029957	-87.5985	0			1432.86	17	16.1843	-0.796803
-81.4561	-2.17164	-81.4561	0.030041	-87.5528	0			1435.86	18	16.2575	-0.796785
-81.3828	-2.17208	-81.3828	0.03012	-87.507	0			1438.86	19	16.3307	-0.796767
-81.3096	-2.1693	-81.3096	0.030131	-87.4612	0			1441.86	20	16.404	-0.796749
-81.2364	-2.16664	-81.2364	0.030143	-87.4155	0			1444.86	21	16.4772	-0.796731
-81.1631	-2.16707	-81.1631	0.030165	-87.3697	0			1447.86	22	16.5504	-0.796713
-81.0899	-2.16751	-81.0899	0.030188	-87.3239	0			1450.86	23	16.6237	-0.796695
-81.0167	-2.16832	-81.0167	0.030165	-87.2781	0			1453.86	24	16.6969	-0.796677
-80.9434	-2.16919	-80.9434	0.030124	-87.2324	0			1456.86	25	16.7701	-0.796659
-80.8702	-2.16824	-80.8702	0.030128	-87.1866	0			1459.86	26	16.8434	-0.796641
-80.797	-2.16638	-80.797	0.030169	-87.1408	0			1462.86	27	16.9166	-0.796627
-80.7237	-2.16539	-80.7237	0.030214	-87.0951	0			1465.86	28	16.9898	-0.796614
-80.6505	-2.16533	-80.6505	0.030262	-87.0493	0			1468.86	29	17.0631	-0.7966
-80.5773	-2.16547	-80.5773	0.030296	-87.0035	0			1471.87	30	17.1363	-0.796587
-80.504	-2.16607	-80.504	0.03026	-86.9578	0			1474.86	31	17.2095	-0.796573
-80.4308	-2.1664	-80.4308	0.030224	-86.912	0			1477.86	32	17.2828	-0.79656
-80.3576	-2.16467	-80.3576	0.030322	-86.8662	0			1480.87	33	17.356	-0.796546
-80.2843	-2.16294	-80.2843	0.030423	-86.8204	0			1483.4	Waste	17.4292	-0.796533
-80.2111	-2.163	-80.2111	0.030407	-86.7747	0			1483.62	Waste	17.5025	-0.796519
-80.1379	-2.16319	-80.1379	0.030362	-86.7289	0			1663.95	35	17.5757	-0.796506
-80.0646	-2.16152	-80.0646	0.03038	-86.6831	0			1664.95	36	17.6489	-0.796492
-79.9914	-2.15923	-79.9914	0.030439	-86.6374	0			1665.95	37	17.7222	-0.796479
-79.9182	-2.15838	-79.9182	0.030471	-86.5916	0			1666.95	38	17.7954	-0.796465
-79.8449	-2.15862	-79.8449	0.03047	-86.5458	0			1667.52	Waste	17.8686	-0.796452
-79.7717	-2.15695	-79.7717	0.030476	-86.5001	0			1667.7	2	17.9418	-0.796438
-79.6985	-2.15217	-79.6985	0.0305	-86.4543	0			1668.7	3	18.0151	-0.796425
-79.6253	-2.14911	-79.6253	0.030522	-86.4085	0			1669.7	4	18.0883	-0.796411
-79.552	-2.153	-79.552	0.030508	-86.3628	0			1670.7	5	18.1615	-0.796398
-79.4788	-2.15678	-79.4788	0.030494	-86.317	0			1671.7	6	18.2348	-0.796384
-79.4056	-2.15251	-79.4056	0.030456	-86.2712	0			1672.7	7	18.308	-0.796371
-79.3323	-2.14824	-79.3323	0.030414	-86.2254	0			1673.7	8	18.3812	-0.796357
-79.2591	-2.14804	-79.2591	0.03041	-86.1797	0			1674.7	9	18.4545	-0.796344
-79.1859	-2.14867	-79.1859	0.030423	-86.1339	0			1675.7	10	18.5277	-0.79633
-79.1126	-2.14829	-79.1126	0.030469	-86.0881	0			1676.7	11	18.6009	-0.796316
-79.0394	-2.14736	-79.0394	0.030548	-86.0424	0			1677.7	12	18.6742	-0.796303
-78.9662	-2.14525	-78.9662	0.030618	-85.9966	0			1678.7	13	18.7474	-0.796289
-78.8929	-2.14177	-78.8929	0.030671	-85.9508	0			1679.71	14	18.8206	-0.796276
-78.8197	-2.14055	-78.8197	0.03072	-85.9051	0			1680.7	15	18.8939	-0.796262
-78.7465	-2.14524	-78.7465	0.030748	-85.8593	0			1681.71	16	18.9671	-0.796249
-78.6732	-2.14932	-78.6732	0.030776	-85.8135	0			1682.71	17	19.0403	-0.796235
-78.6	-2.14761	-78.6	0.030777	-85.7678	0			1683.71	18	19.1136	-0.796217
-78.5268	-2.14589	-78.5268	0.030777	-85.722	0			1684.71	19	19.1868	-0.796199
-78.4535	-2.14437	-78.4535	0.030801	-85.6762	0			1685.71	20	19.26	-0.796181
-78.3803	-2.14287	-78.3803	0.030833	-85.6304	0			1686.71	21	19.3333	-0.796163
-78.3071	-2.1433	-78.3071	0.030807	-85.5847	0			1687.71	22	19.4065	-0.796145
-78.2338	-2.14447	-78.2338	0.030742	-85.5389	0			1688.71	23	19.4797	-0.796127
-78.1606	-2.14444	-78.1606	0.030704	-85.4931	0			1689.71	24	19.5529	-0.796108
-78.0874	-2.1434	-78.0874	0.030709	-85.4474	0			1690.71	25	19.6262	-0.79609
-78.0141	-2.14326	-78.0141	0.030729	-85.4016	0			1691.71	26	19.6994	-0.796072
-77.9409	-2.14474	-77.9409	0.030804	-85.3558	0			1692.71	27	19.7726	-0.796054
-77.8677	-2.1457	-77.8677	0.030875	-85.3101	0			1693.71	28	19.8459	-0.796041
-77.7944	-2.14424	-77.7944	0.030813	-85.2643	0			1694.71	29	19.9191	-0.796027
-77.7212	-2.14277	-77.7212	0.030752	-85.2185	0			1695.71	30	19.9923	-0.796014
-77.648	-2.13975	-77.648	0.030763	-85.1728	0			1696.71	31	20.0656	-0.796
-77.5748	-2.13672	-77.5748	0.030787	-85.127	0			1697.71	32	20.1388	-0.795986
-77.5015	-2.13674	-77.5015	0.030868	-85.0812	0			1698.71	33	20.212	-0.795973
-77.4283	-2.13749	-77.4283	0.030977	-85.0354	0			1699.71	34	20.2853	-0.795959
-77.3551	-2.13889	-77.3551	0.03105	-84.9897	0			1700.71	35	20.3585	-0.795946
-77.2818	-2.14069	-77.2818	0.031085	-84.9439	0			1701.71	36	20.4317	-0.795932
-77.2086	-2.14149	-77.2086	0.031112	-84.8981	0			1702.71	37	20.505	-0.795919
-77.1354	-2.14099	-77.1354	0.031119	-84.8524	0			1703.71	38	20.5782	-0.79591
-77.0621	-2.13768	-77.0621	0.031129	-84.8066	0			1704.71	39	20.6514	-0.795901
-76.9889	-2.12607	-76.9889	0.03115	-84.7608	0			1705.71	40	20.7247	-0.795892
-76.9157	-2.11538	-76.9157	0.031171	-84.7151	0			1706.71	41	20.7979	-0.795883
-76.8424	-2.11683	-76.8424	0.031128	-84.6693	0			1707.71	42	20.8711	-0.795874
-76.7692	-2.11827	-76.7692	0.03108	-84.6235	0			1708.71	43	20.9444	-0.795865
-76.696	-2.11719	-76.696	0.031084	-84.5778	0			1709.71	44	21.0176	-0.795856
-76.6227	-2.11579	-76.6227	0.031106	-84.532	0			1710.54	Waste	21.0908	-0.795847
-76.5495	-2.1155	-76.5495	0.031107	-84.4862	0			1710.75	Waste	21.1641	-0.795838
-76.4763	-2.11568	-76.4763	0.031092	-84.4404	0			1827.76	2	21.2373	-0.795829
-76.403	-2.11185	-76.403	0.031086	-84.3947	0			1828.16	3	21.3105	-0.795811
-76.3298	-2.10428	-76.3298	0.031094	-84.3489	0			1828.56	4	21.3838	-0.795793
-76.2566	-2.10081	-76.2566	0.031095	-84.3031	0			1828.96	5	21.457	-0.795775
-76.1834	-2.10547	-76.1834	0.031063	-84.2574	0			1829.36	6	21.5302	-0.795757
-76.1101	-2.10991	-76.1101	0.031031	-84.2116	0			1829.76	7	21.6034	-0.795739
-76.0369	-2.11306	-76.0369	0.031023	-84.1658	0			1830.16	8	21.6767	-0.795721
-75.9637	-2.11622	-75.9637	0.031015	-84.1201	0			1830.56	9	21.7499	-0.795703
-75.8904	-2.11177	-75.8904	0.031065	-84.0743	0			1830.96	10	21.8231	-0.795685
-75.8172	-2.10704	-75.8172	0.031127	-84.0285	0			1831.36	11	21.8964	-0.795667
-75.744	-2.10924	-75.744	0.031162	-83.9827	0			1831.76	12	21.9696	-0.795649
-75.6707	-2.11336	-75.6707	0.031184	-83.937	0			1832.16	13	22.0428	-0.795631
-75.5975	-2.11787	-75.5975	0.031159	-83.8912	0			1832.56	14	22.1161	-0.795613
-75.5243	-2.12264	-75.5243	0.03108	-83.8454	0			1832.96	15	22.1893	-0.795595
-75.451	-2.12585	-75.451	0.031024	-83.7997	0			1833.36	16	22.2625	-0.795577
-75.3778	-2.12686	-75.3778	0.031028	-83.7539	0			1833.76	17	22.3358	-0.795559
-75.3046	-2.12556	-75.3046	0.031038	-83.7081	0			1834.16	18	22.409	-0.795541
-75.2313	-2.11652	-75.2313	0.0311	-83.6624	0			1834.56	19	22.4822	-0.795523
-75.1581	-2.10835	-75.1581	0.031162	-83.6166	0			1834.96	20	22.5555	-0.795505
-75.0849	-2.11814	-75.0849	0.031122	-83.5708	0			1835.36	21	22.6287	-0.795487
-75.0116	-2.12793	-75.0116	0.031073	-83.5251	0			1835.76	22	22.7019	-0.795469
-74.9384	-2.12771	-74.9384	0.03113	-83.4793	0			1836.16	23	22.7752	-0.795461
-74.8652	-2.12589	-74.8652	0.031227	-83.4335	0			1836.56	24	22.8484	-0.795452
-74.7919	-2.13143	-74.7919	0.031278	-83.3877	0			1836.96	25	22.9216	-0.795443
-74.7187	-2.14047	-74.7187	0.031289	-83.342	0			1837.36	26	22.9949	-0.795434
-74.6455	-2.14197	-74.6455	0.031274	-83.2962	0			1837.76	27	23.0681	-0.795425
-74.5722	-2.13578	-74.5722	0.031211	-83.2504	0			1838.16	28	23.1413	-0.795416
-74.499	-2.13018	-74.499	0.031168	-83.2047	0			1838.56	29	23.2146	-0.795407
-74.4258	-2.1259	-74.4258	0.031213	-83.1589	0			1838.96	30	23.2878	-0.795399
-74.3525	-2.1234	-74.3525	0.031258	-83.1131	0			1839.36	31	23.361	-0.79539
-74.2793	-2.13321	-74.2793	0.031301	-83.0674	0			1839.76	32	23.4342	-0.795381
-74.2061	-2.14302	-74.2061	0.031344	-83.0216	0			1840.16	33	23.5075	-0.795363
-74.1329	-2.13973	-74.1329	0.031342	-82.9758	0			1840.56	34	23.5807	-0.795345
-74.0596	-2.13565	-74.0596	0.031329	-82.9301	0			1840.96	35	23.6539	-0.795327
-73.9864	-2.13855	-73.9864	0.031338	-82.8843	0			1841.36	36	23.7272	-0.79531
-73.9132	-2.14367	-73.9132	0.031361	-82.8385	0			1841.76	37	23.8004	-0.795292
-73.8399	-2.14521	-73.8399	0.031387	-82.7927	0			1842.16	38	23.8736	-0.795274
-73.7667	-2.14412	-73.7667	0.031416	-82.747	0			1842.56	39	23.9469	-0.795256
-73.6935	-2.14311	-73.6935	0.031451	-82.7012	0			1842.96	40	24.0201	-0.795238
-73.6202	-2.14224	-73.6202	0.031502	-82.6554	0			1843.36	41	24.0933	-0.795221
-73.547	-2.1431	-73.547	0.031553	-82.6097	0			1843.76	42	24.1666	-0.795203
-73.4738	-2.15057	-73.4738	0.031598	-82.5639	0			1844.16	43	24.2398	-0.795185
-73.4005	-2.15777	-73.4005	0.031642	-82.5181	0			1844.56	44	24.313	-0.795168
-73.3273	-2.15339	-73.3273	0.03163	-82.4724	0			1844.96	45	24.3863	-0.79515
-73.2541	-2.149	-73.2541	0.031612	-82.4266	0			1845.36	46	24.4595	-0.795132
-73.1808	-2.14648	-73.1808	0.031621	-82.3808	0			1845.76	47	24.5327	-0.795115
-73.1076	-2.14433	-73.1076	0.031643	-82.3351	0			1846.16	48	24.606	-0.795097
-73.0344	-2.14578	-73.0344	0.031656	-82.2893	0			1846.56	49	24.6792	-0.795079
-72.9611	-2.14914	-72.9611	0.031661	-82.2435	0			1846.96	50	24.7524	-0.795062
-72.8879	-2.15148	-72.8879	0.031656	-82.1977	0			1847.36	51	24.8257	-0.795044
-72.8147	-2.1527	-72.8147	0.031632	-82.152	0			1847.76	52	24.8989	-0.795026
-72.7414	-2.15061	-72.7414	0.031616	-82.1062	0			1848.16	53	24.9721	-0.795017
-72.6682	-2.14035	-72.6682	0.031649	-82.0604	0			1848.56	54	25.0453	-0.795009
-72.595	-2.13292	-72.595	0.031682	-82.0147	0			1848.96	55	25.1186	-0.795
-72.5217	-2.15019	-72.5217	0.031646	-81.9689	0			1849.36	56	25.1918	-0.794991
-72.4485	-2.16745	-72.4485	0.031607	-81.9231	0			1849.76	57	25.265	-0.794983
-72.3753	-2.15769	-72.3753	0.031633	-81.8774	0			1850.16	58	25.3383	-0.794974
-72.302	-2.14555	-72.302	0.031678	-81.8316	0			1850.56	59	25.4115	-0.794965
-72.2288	-2.1483	-72.2288	0.03171	-81.7858	0			1850.96	60	25.4847	-0.794956
-72.1556	-2.15641	-72.1556	0.031733	-81.74	0			1851.36	61	25.558	-0.794948
-72.0824	-2.15988	-72.0824	0.031749	-81.6943	0			1851.76	62	25.6312	-0.794939
-72.0091	-2.15958	-72.0091	0.031754	-81.6485	0			1852.16	63	25.7044	-0.794922
-71.9359	-2.15625	-71.9359	0.031749	-81.6027	0			1852.56	64	25.7777	-0.794904
-71.8627	-2.1477	-71.8627	0.031713	-81.557	0			1852.96	65	25.8509	-0.794887
-71.7894	-2.14301	-71.7894	0.031675	-81.5112	0			1853.36	66	25.9241	-0.794869
-71.7162	-2.15546	-71.7162	0.031603	-81.4654	0			1853.76	67	25.9974	-0.794852
-71.643	-2.16792	-71.643	0.03153	-81.4197	0			1854.16	68	26.0706	-0.794834
-71.5697	-2.15878	-71.5697	0.031589	-81.3739	0			1854.56	69	26.1438	-0.794817
-71.4965	-2.14963	-71.4965	0.031668	-81.3281	0			1854.96	70	26.2171	-0.7948
-71.4233	-2.15135	-71.4233	0.031674	-81.2823	0			1855.36	71	26.2903	-0.794782
-71.35	-2.15553	-71.35	0.031645	-81.2366	0			1855.76	72	26.3635	-0.794765
-71.2768	-2.15912	-71.2768	0.031652	-81.1908	0			1856.16	73	26.4368	-0.794747
-71.2036	-2.16237	-71.2036	0.031695	-81.145	0			1856.56	74	26.51	-0.79473
-71.1303	-2.16322	-71.1303	0.031712	-81.0993	0			1856.96	75	26.5832	-0.794713
-71.0571	-2.1611	-71.0571	0.031673	-81.0535	0			1857.36	76	26.6565	-0.794696
-70.9839	-2.15713	-70.9839	0.031649	-81.0077	0			1857.76	77	26.7297	-0.794678
-70.9106	-2.14797	-70.9106	0.031725	-80.962	0			1858.16	78	26.8029	-0.794661
-70.8374	-2.14038	-70.8374	0.031801	-80.9162	0			1858.56	79	26.8762	-0.794644
-70.7642	-2.15095	-70.7642	0.031788	-80.8704	0			1858.96	80	26.9494	-0.794626
-70.6909	-2.16151	-70.6909	0.031769	-80.8247	0			1859.36	81	27.0226	-0.794609
-70.6177	-2.1631	-70.6177	0.031813	-80.7789	0			1859.76	82	27.0958	-0.794592
-70.5445	-2.16363	-70.5445	0.031877	-80.7331	0			1860.16	83	27.1691	-0.794583
-70.4713	-2.1619	-70.4713	0.031881	-80.6873	0			1860.56	84	27.2423	-0.794575
-70.398	-2.15925	-70.398	0.031842	-80.6416	0			1860.96	85	27.3155	-0.794566
-70.3248	-2.15781	-70.3248	0.031857	-80.5958	0			1861.36	86	27.3888	-0.794558
-70.2516	-2.15747	-70.2516	0.031959	-80.55	0			1861.76	87	27.462	-0.794549
-70.1783	-2.15973	-70.1783	0.03204	-80.5043	0			1862.16	88	27.5352	-0.794541
-70.1051	-2.16696	-70.1051	0.032044	-80.4585	0			1862.56	89	27.6085	-0.794532
-70.0319	-2.17285	-70.0319	0.032048	-80.4127	0			1862.96	90	27.6817	-0.794524
-69.9586	-2.17169	-69.9586	0.032067	-80.367	0			1863.36	91	27.7549	-0.794515
-69.8854	-2.17053	-69.8854	0.032087	-80.3212	0			1863.76	92	27.8282	-0.794507
-69.8122	-2.16494	-69.8122	0.032051	-80.2754	0			1864.16	93	27.9014	-0.79449
-69.7389	-2.15925	-69.7389	0.032004	-80.2297	0			1864.56	94	27.9746	-0.794473
-69.6657	-2.16071	-69.6657	0.031973	-80.1839	0			1864.96	95	28.0479	-0.794456
-69.5925	-2.16405	-69.5925	0.03195	-80.1381	0			1865.36	96	28.1211	-0.794439
-69.5192	-2.16649	-69.5192	0.031934	-80.0923	0			1865.59	97	28.1943	-0.794422
-69.446	-2.16833	-69.446	0.031925	-80.0466	0			1865.6	101	28.2676	-0.794405
-69.3728	-2.17412	-69.3728	0.031927	-80.0008	0			1866	3	28.3408	-0.794388
-69.2995	-2.18527	-69.2995	0.031954	-79.955	0			1866.4	4	28.414	-0.794371
-69.2263	-2.19172	-69.2263	0.03198	-79.9093	0			1866.8	5	28.4873	-0.794354
-69.1531	-2.18328	-69.1531	0.031994	-79.8635	0			1867.2	6	28.5605	-0.794337
-69.0798	-2.17524	-69.0798	0.032008	-79.8177	0			1867.6	7	28.6337	-0.79432
-69.0066	-2.17419	-69.0066	0.03199	-79.772	0			1868	8	28.707	-0.794303
-68.9334	-2.17314	-68.9334	0.031968	-79.7262	0			1868.4	9	28.7802	-0.794287
-68.8601	-2.16998	-68.8601	0.031914	-79.6804	0			1868.8	10	28.8534	-0.79427
-68.7869	-2.1665	-68.7869	0.031849	-79.6347	0			1869.2	11	28.9267	-0.794253
-68.7137	-2.1648	-68.7137	0.031864	-79.5889	0			1869.6	12	28.9999	-0.794236
-68.6405	-2.16392	-68.6405	0.031943	-79.5431	0			1870	13	29.0731	-0.794219
-68.5672	-2.17087	-68.5672	0.032017	-79.4973	0			1870.4	14	29.1463	-0.794203
-68.494	-2.18553	-68.494	0.032078	-79.4516	0			1870.8	15	29.2196	-0.794186
-68.4208	-2.17569	-68.4208	0.032074	-79.4058	0			1871.2	16	29.2928	-0.794169
-68.3475	-2.11377	-68.3475	0.031776	-79.36	0			1871.6	17	29.366	-0.794152
-68.2743	-2.0533	-68.2743	0.031478	-79.3143	0			1872	18	29.4393	-0.794136
-68.2011	-2.0368	-68.2011	0.031232	-79.2685	0			1872.4	19	29.5125	-0.794119
-68.1278	-2.0203	-68.1278	0.031006	-79.2227	0			1872.8	20	29.5857	-0.794103
-68.0546	-1.95105	-68.0546	0.030891	-79.177	0			1873.2	21	29.659	-0.794086
-67.9814	-1.83678	-67.9814	0.030942	-79.1312	0			1873.6	22	29.7322	-0.79407
-67.9081	-1.75236	-67.9081	0.030974	-79.0854	0			1874	23	29.8054	-0.794053
-67.8349	-1.72201	-67.8349	0.030939	-79.0396	0			1874.4	24	29.8787	-0.794036
-67.7617	-1.69829	-67.7617	0.030905	-78.9939	0			1874.8	25	29.9519	-0.79402
-67.6884	-1.70655	-67.6884	0.030906	-78.9481	0			1875.2	26	30.0251	-0.794003
-67.6152	-1.71481	-67.6152	0.030907	-78.9023	0			1875.6	27	30.0984	-0.793995
-67.542	-1.7126	-67.542	0.030894	-78.8566	0			1876	28	30.1716	-0.793987
-67.4687	-1.71025	-67.4687	0.030878	-78.8108	0			1876.4	29	30.2448	-0.793979
-67.3955	-1.70268	-67.3955	0.030921	-78.765	0			1876.8	30	30.3181	-0.793971
-67.3223	-1.69384	-67.3223	0.030994	-78.7193	0			1877.2	31	30.3913	-0.793963
-67.249	-1.68393	-67.249	0.031072	-78.6735	0			1877.6	32	30.4645	-0.793954
-67.1758	-1.67336	-67.1758	0.031156	-78.6277	0			1878	33	30.5377	-0.793946
-67.1026	-1.66784	-67.1026	0.031228	-78.582	0			1878.4	34	30.611	-0.793938
-67.0293	-1.66885	-67.0293	0.031268	-78.5362	0			1878.8	35	30.6842	-0.79393
-66.9561	-1.67457	-66.9561	0.031301	-78.4904	0			1879.2	36	30.7574	-0.793922
-66.8829	-1.6943	-66.8829	0.03128	-78.4446	0			1879.6	37	30.8307	-0.793906
-66.8096	-1.71471	-66.8096	0.031258	-78.3989	0			1880	38	30.9039	-0.793889
-66.7364	-1.74431	-66.7364	0.031303	-78.3531	0			1880.4	39	30.9771	-0.793873
-66.6632	-1.77391	-66.6632	0.031353	-78.3073	0			1880.8	40	31.0504	-0.793857
-66.59	-1.80809	-66.59	0.03142	-78.2616	0			1881.2	41	31.1236	-0.793841
-66.5167	-1.84286	-66.5167	0.031492	-78.2158	0			1881.6	42	31.1968	-0.793824
-66.4435	-1.87571	-66.4435	0.031513	-78.17	0			1882	43	31.2701	-0.793808
-66.3703	-1.90774	-66.3703	0.031493	-78.1243	0			1882.4	44	31.3433	-0.793792
-66.297	-1.92613	-66.297	0.031491	-78.0785	0			1882.8	45	31.4165	-0.793776
-66.2238	-1.93173	-66.2238	0.031521	-78.0327	0			1883.2	46	31.4898	-0.793759
-66.1506	-1.93653	-66.1506	0.031552	-77.987	0			1883.6	47	31.563	-0.793743
-66.0773	-1.93972	-66.0773	0.031586	-77.9412	0			1884	48	31.6362	-0.793727
-66.0041	-1.94243	-66.0041	0.03162	-77.8954	0			1884.4	49	31.7095	-0.793711
-65.9309	-1.94233	-65.9309	0.031607	-77.8496	0			1884.8	50	31.7827	-0.793695
-65.8576	-1.94223	-65.8576	0.031595	-77.8039	0			1885.2	51	31.8559	-0.793679
-65.7844	-1.94333	-65.7844	0.031599	-77.7581	0			1885.6	52	31.9292	-0.793663
-65.7112	-1.94447	-65.7112	0.031607	-77.7123	0			1886	53	32.0024	-0.793647
-65.6379	-1.93628	-65.6379	0.031574	-77.6666	0			1886.4	54	32.0756	-0.793631
-65.5647	-1.92546	-65.5647	0.03152	-77.6208	0			1886.8	55	32.1489	-0.793615
-65.4915	-1.92929	-65.4915	0.031509	-77.575	0			1887.2	56	32.2221	-0.793599
-65.4182	-1.94306	-65.4182	0.031549	-77.5293	0			1887.6	57	32.2953	-0.793584
-65.345	-1.95107	-65.345	0.03158	-77.4835	0			1888	58	32.3686	-0.793568
-65.2718	-1.95084	-65.2718	0.03159	-77.4377	0			1888.4	59	32.4418	-0.793552
-65.1985	-1.95044	-65.1985	0.031599	-77.392	0			1888.8	60	32.515	-0.793536
-65.1253	-1.94944	-65.1253	0.031601	-77.3462	0			1889.2	61	32.5883	-0.793521
-65.0521	-1.94827	-65.0521	0.031602	-77.3004	0			1889.6	62	32.6615	-0.793505
-64.9789	-1.94358	-64.9789	0.031616	-77.2546	0			1890	63	32.7347	-0.793489
-64.9056	-1.93888	-64.9056	0.031631	-77.2089	0			1890.4	64	32.808	-0.793473
-64.8324	-1.91973	-64.8324	0.031651	-77.1631	0			1890.8	65	32.8812	-0.793458
-64.7592	-1.89823	-64.7592	0.031672	-77.1173	0			1891.2	66	32.9544	-0.793442
-64.6859	-1.88224	-64.6859	0.031693	-77.0716	0			1891.6	67	33.0276	-0.793426
-64.6127	-1.86887	-64.6127	0.031716	-77.0258	0			1891.68	Waste	33.1009	-0.793411
-64.5395	-1.86394	-64.5395	0.031732	-76.98	0			1892.08	3	33.1741	-0.793395
-64.4662	-1.86771	-64.4662	0.031736	-76.9343	0			1892.48	4	33.2473	-0.79338
-64.393	-1.86802	-64.393	0.031741	-76.8885	0			1892.88	5	33.3206	-0.793364
-64.3198	-1.86056	-64.3198	0.031751	-76.8427	0			1893.28	6	33.3938	-0.793349
-64.2465	-1.85515	-64.2465	0.03176	-76.797	0			1893.68	7	33.467	-0.793333
-64.1733	-1.86414	-64.1733	0.032081	-76.7512	0			1894.08	8	33.5403	-0.793318
-64.1001	-1.87314	-64.1001	0.032406	-76.7054	0			1894.48	9	33.6135	-0.793302
-64.0268	-1.87856	-64.0268	0.033092	-76.6596	0			1894.88	10	33.6867	-0.793287
-63.9536	-1.88375	-63.9536	0.033867	-76.6139	0			1895.28	11	33.76	-0.793271
-63.8804	-1.89182	-63.8804	0.034963	-76.5681	0			1895.68	12	33.8332	-0.793256
-63.8071	-1.90082	-63.8071	0.036256	-76.5223	0			1896.08	13	33.9064	-0.793241
-63.7339	-1.90676	-63.7339	0.037804	-76.4766	0			1896.48	14	33.9797	-0.793225
-63.6607	-1.9104	-63.6607	0.039684	-76.4308	0			1896.88	15	34.0529	-0.79321
-63.5874	-1.91014	-63.5874	0.041681	-76.385	0			1897.28	16	34.1261	-0.793195
-63.5142	-1.90372	-63.5142	0.044029	-76.3393	0			1897.68	17	34.1994	-0.79318
-63.441	-1.89735	-63.441	0.046424	-76.2935	0			1898.08	18	34.2726	-0.793164
-63.3677	-1.89116	-63.3677	0.049464	-76.2477	0			1898.48	19	34.3458	-0.793149
-63.2945	-1.88529	-63.2945	0.052503	-76.2019	0			1898.88	20	34.4191	-0.793134
-63.2213	-1.89436	-63.2213	0.055912	-76.1562	0			1899.28	21	34.4923	-0.793119
-63.148	-1.90344	-63.148	0.059371	-76.1104	0			1899.68	22	34.5655	-0.793104
-63.0748	-1.90568	-63.0748	0.06338	-76.0646	0			1900.08	23	34.6387	-0.793089
-63.0016	-1.90657	-63.0016	0.067625	-76.0189	0			1900.48	24	34.712	-0.793074
-62.9283	-1.90998	-62.9283	0.072208	-75.9731	0			1900.88	25	34.7852	-0.793059
-62.8551	-1.91472	-62.8551	0.077109	-75.9273	0			1901.28	26	34.8584	-0.793044
-62.7819	-1.92253	-62.7819	0.082254	-75.8816	0			1901.68	27	34.9317	-0.793029
-62.7087	-1.93383	-62.7087	0.087892	-75.8358	0			1902.08	28	35.0049	-0.793014
-62.6354	-1.93888	-62.6354	0.093708	-75.79	0			1902.48	29	35.0781	-0.792999
-62.5622	-1.92819	-62.5622	0.10054	-75.7443	0			1902.88	30	35.1514	-0.792984
-62.489	-1.91765	-62.489	0.107372	-75.6985	0			1903.28	31	35.2246	-0.792969
-62.4157	-1.90857	-62.4157	0.115386	-75.6527	0			1903.69	32	35.2978	-0.792954
-62.3425	-1.89948	-62.3425	0.123445	-75.6069	0			1904.09	33	35.3711	-0.79294
-62.2693	-1.89914	-62.2693	0.132708	-75.5612	0			1904.49	34	35.4443	-0.792925
-62.196	-1.89961	-62.196	0.14231	-75.5154	0			1904.89	35	35.5175	-0.79291
-62.1228	-1.89262	-62.1228	0.152946	-75.4696	0			1905.29	36	35.5908	-0.792895
-62.0496	-1.8829	-62.0496	0.164284	-75.4239	0			1905.69	37	35.664	-0.792881
-61.9763	-1.85591	-61.9763	0.1766	-75.3781	0			1906.09	38	35.7372	-0.792866
-61.9031	-1.81469	-61.9031	0.190313	-75.3323	0			1906.49	39	35.8105	-0.792851
-61.8299	-1.77339	-61.8299	0.204696	-75.2866	0			1906.89	40	35.8837	-0.792836
-61.7566	-1.73199	-61.7566	0.22135	-75.2408	0			1907.29	41	35.9569	-0.792822
-61.6834	-1.68953	-61.6834	0.23817	-75.195	0			1907.69	42	36.0302	-0.792808
-61.6102	-1.64229	-61.6102	0.258616	-75.1493	0			1908.09	43	36.1034	-0.792793
-61.5369	-1.59504	-61.5369	0.279061	-75.1035	0			1908.49	44	36.1766	-0.792779
-61.4637	-1.53708	-61.4637	0.303583	-75.0577	0			1908.89	45	36.2498	-0.792764
-61.3905	-1.47908	-61.3905	0.328771	-75.0119	0			1909.29	46	36.3231	-0.79275
-61.3172	-1.41696	-61.3172	0.359172	-74.9662	0			1909.69	47	36.3963	-0.792735
-61.244	-1.3539	-61.244	0.392073	-74.9204	0			1910.09	48	36.4695	-0.792721
-61.1708	-1.27473	-61.1708	0.429527	-74.8746	0			1910.49	49	36.5428	-0.792706
-61.0975	-1.18604	-61.0975	0.471677	-74.8289	0			1910.89	50	36.616	-0.792692
-61.0243	-1.0843	-61.0243	0.5176	-74.7831	0			1911.29	51	36.6892	-0.792678
-60.9511	-0.966253	-60.9511	0.572002	-74.7373	0			1911.69	52	36.7625	-0.792663
-60.8779	-0.843255	-60.8779	0.628482	-74.6916	0			1912.09	53	36.8357	-0.792649
-60.8046	-0.70616	-60.8046	0.69969	-74.6458	0			1912.49	54	36.9089	-0.792635
-60.7314	-0.566661	-60.7314	0.770902	-74.6	0			1912.89	55	36.9822	-0.792621
-60.6582	-0.398209	-60.6582	0.864217	-74.5543	0			1913.29	56	37.0554	-0.792606
-60.5849	-0.229757	-60.5849	0.95894	-74.5085	0			1913.69	57	37.1286	-0.792592
-60.5117	-0.013642	-60.5117	1.07846	-74.4627	0			1914.09	58	37.2019	-0.792578
-60.4385	0.208236	-60.4385	1.20599	-74.4169	0			1914.49	59	37.2751	-0.792564
-60.3652	0.491708	-60.3652	1.35987	-74.3712	0			1914.89	60	37.3483	-0.79255
-60.292	0.800525	-60.292	1.53348	-74.3254	0			1915.29	61	37.4216	-0.792536
-60.2188	1.18009	-60.2188	1.73205	-74.2796	0			1915.69	62	37.4948	-0.792522
-60.1455	1.62393	-60.1455	1.97006	-74.2339	0			1916.09	63	37.568	-0.792508
-60.0723	2.13481	-60.0723	2.22662	-74.1881	0			1916.49	64	37.6413	-0.792494
-59.9991	2.77554	-59.9991	2.55541	-74.1423	0			1916.89	65	37.7145	-0.79248
-59.9258	3.45156	-59.9258	2.88671	-74.0966	0			1917.29	66	37.7877	-0.792466
-59.8526	4.31823	-59.8526	3.34246	-74.0508	0			1917.69	67	37.861	-0.792452
-59.7794	5.18486	-59.7794	3.79817	-74.005	0			1918.09	68	37.9342	-0.792438
-59.7061	6.44062	-59.7061	4.39751	-73.9593	0			1918.49	69	38.0074	-0.792424
-59.6329	7.70754	-59.6329	5.02507	-73.9135	0			1918.89	70	38.0807	-0.79241
-59.5597	9.56882	-59.5597	5.79913	-73.8677	0			1919.29	71	38.1539	-0.792397
-59.4864	11.5896	-59.4864	6.65134	-73.8219	0			1919.69	72	38.2271	-0.792383
-59.4132	14.2155	-59.4132	7.63232	-73.7762	0			1920.09	73	38.3004	-0.792369
-59.34	17.2372	-59.34	8.75958	-73.7304	0			1920.49	74	38.3736	-0.792356
-59.2668	20.716	-59.2668	9.98173	-73.6846	0			1920.89	75	38.4468	-0.792342
-59.1935	24.8247	-59.1935	11.443	-73.6389	0			1921.29	76	38.52	-0.792328
-59.1203	29.2731	-59.1203	12.9419	-73.5931	0			1921.69	77	38.5933	-0.792315
-59.0471	34.8184	-59.0471	14.78	-73.5473	0			1922.09	78	38.6665	-0.792301
-58.9738	40.7235	-58.9738	16.6182	-73.5016	0			1922.49	79	38.7397	-0.792287
-58.9006	53.1241	-58.9006	18.8287	-73.4558	0			1922.53	Waste	38.813	-0.792274
-58.8274	65.5246	-58.8274	21.0732	-73.41	0					38.8862	-0.79226
-58.7541	93.7866	-58.7541	23.5814	-73.3642	0					38.9594	-0.792247
-58.6809	124.444	-58.6809	26.1858	-73.3185	0					39.0327	-0.792233
-58.6077	160.227	-58.6077	28.9323	-73.2727	0					39.1059	-0.79222
-58.5344	198.378	-58.5344	31.7963	-73.2269	0					39.1791	-0.792207
-58.4612	227.199	-58.4612	34.6611	-73.1812	0					39.2524	-0.792193
-58.388	246.722	-58.388	37.5276	-73.1354	0					39.3256	-0.79218
-58.3147	259.943	-58.3147	40.3445	-73.0896	0					39.3988	-0.792166
-58.2415	259.532	-58.2415	42.9342	-73.0439	0					39.4721	-0.792153
-58.1683	257.54	-58.1683	45.524	-72.9981	0					39.5453	-0.79214
-58.095	245.227	-58.095	47.5914	-72.9523	0					39.6185	-0.792127
-58.0218	232.914	-58.0218	49.6568	-72.9066	0					39.6918	-0.792113
-57.9486	218.501	-57.9486	51.1951	-72.8608	0					39.765	-0.7921
-57.8753	203.973	-57.8753	52.6112	-72.815	0					39.8382	-0.792087
-57.8021	190.307	-57.8021	53.582	-72.7692	0					39.9115	-0.792074
-57.7289	176.907	-57.7289	54.2894	-72.7235	0					39.9847	-0.792061
-57.6556	163.903	-57.6556	54.7003	-72.6777	0					40.0579	-0.792048
-57.5824	151.186	-57.5824	54.7401	-72.6319	0					40.1311	-0.792035
-57.5092	138.589	-57.5092	54.6315	-72.5862	0					40.2044	-0.792022
-57.4359	126.173	-57.4359	54.1012	-72.5404	0					40.2776	-0.792009
-57.3627	114.186	-57.3627	53.5414	-72.4946	0					40.3508	-0.791996
-57.2895	103.782	-57.2895	52.6246	-72.4489	0					40.4241	-0.791983
-57.2163	93.4305	-57.2163	51.7078	-72.4031	0					40.4973	-0.79197
-57.143	84.9165	-57.143	50.5595	-72.3573	0					40.5705	-0.791957
-57.0698	76.4026	-57.0698	49.3833	-72.3116	0					40.6438	-0.791944
-56.9966	68.9073	-56.9966	48.115	-72.2658	0					40.717	-0.791931
-56.9233	61.5996	-56.9233	46.8089	-72.22	0					40.7902	-0.791919
-56.8501	55.0647	-56.8501	45.457	-72.1742	0					40.8635	-0.791906
-56.7769	48.9267	-56.7769	44.0636	-72.1285	0					40.9367	-0.791893
-56.7036	43.255	-56.7036	42.66	-72.0827	0					41.0099	-0.79188
-56.6304	38.0939	-56.6304	41.2365	-72.0369	0					41.0832	-0.791867
-56.5572	33.2193	-56.5572	39.8074	-71.9912	0					41.1564	-0.791855
-56.4839	29.0346	-56.4839	38.349	-71.9454	0					41.2296	-0.791842
-56.4107	24.9477	-56.4107	36.8907	-71.8996	0					41.3029	-0.79183
-56.3375	21.6537	-56.3375	35.4306	-71.8539	0					41.3761	-0.791817
-56.2642	18.3599	-56.2642	33.9705	-71.8081	0					41.4493	-0.791805
-56.191	15.7941	-56.191	32.5191	-71.7623	0					41.5226	-0.791792
-56.1178	13.2866	-56.1178	31.07	-71.7166	0					41.5958	-0.791779
-56.0445	11.2993	-56.0445	29.6478	-71.6708	0					41.669	-0.791767
-55.9713	9.49318	-55.9713	28.2433	-71.625	0					41.7422	-0.791754
-55.8981	7.97468	-55.8981	26.8585	-71.5792	0					41.8155	-0.79173
-55.8248	6.68434	-55.8248	25.5009	-71.5335	0					41.8887	-0.791705
-55.7516	5.54734	-55.7516	24.1613	-71.4877	0					41.9619	-0.79168
-55.6784	4.66741	-55.6784	22.8803	-71.4419	0					42.0352	-0.791655
-55.6051	3.84304	-55.6051	21.6046	-71.3962	0					42.1084	-0.791631
-55.5319	3.2558	-55.5319	20.4251	-71.3504	0					42.1816	-0.791606
-55.4587	2.66971	-55.4587	19.2457	-71.3046	0					42.2549	-0.791581
-55.3855	2.27742	-55.3855	18.1653	-71.2589	0					42.3281	-0.791556
-55.3122	1.8851	-55.3122	17.0999	-71.2131	0					42.4013	-0.791532
-55.239	1.63732	-55.239	16.0177	-71.1673	0					42.4746	-0.791507
-55.1658	1.42093	-55.1658	14.9278	-71.1216	0					42.5478	-0.791495
-55.0925	1.3679	-55.0925	13.9709	-71.0758	0					42.621	-0.791483
-55.0193	1.45707	-55.0193	13.2152	-71.03	0					42.6943	-0.791472
-54.9461	1.50078	-54.9461	12.4384	-70.9842	0					42.7675	-0.79146
-54.8728	1.46033	-54.8728	11.584	-70.9385	0					42.8407	-0.791448
-54.7996	1.39496	-54.7996	10.7397	-70.8927	0					42.914	-0.791436
-54.7264	1.20583	-54.7264	10.2195	-70.8469	0					42.9872	-0.791425
-54.6531	1.01669	-54.6531	9.69931	-70.8012	0					43.0604	-0.791413
-54.5799	0.868085	-54.5799	9.24734	-70.7554	0					43.1337	-0.791401
-54.5067	0.720161	-54.5067	8.80774	-70.7096	0					43.2069	-0.791389
-54.4334	0.611906	-54.4334	8.38688	-70.6639	0					43.2801	-0.791378
-54.3602	0.513584	-54.3602	7.97561	-70.6181	0					43.3534	-0.791366
-54.287	0.438112	-54.287	7.58489	-70.5723	0					43.4266	-0.791355
-54.2137	0.376904	-54.2137	7.21655	-70.5266	0					43.4998	-0.791343
-54.1405	0.319701	-54.1405	6.86289	-70.4808	0					43.5731	-0.791332
-54.0673	0.267764	-54.0673	6.54437	-70.435	0					43.6463	-0.79132
-53.994	0.219476	-53.994	6.23118	-70.3892	0					43.7195	-0.791309
-53.9208	0.182286	-53.9208	5.96106	-70.3435	0					43.7928	-0.791297
-53.8476	0.145827	-53.8476	5.69094	-70.2977	0					43.866	-0.791286
-53.7743	0.120122	-53.7743	5.45922	-70.2519	0					43.9392	-0.791274
-53.7011	0.094419	-53.7011	5.23058	-70.2062	0					44.0125	-0.791252
-53.6279	0.070107	-53.6279	5.02789	-70.1604	0					44.0857	-0.791229
-53.5546	0.045982	-53.5546	4.8342	-70.1146	0					44.1589	-0.791207
-53.4814	0.025252	-53.4814	4.65679	-70.0689	0					44.2321	-0.791184
-53.4082	0.006022	-53.4082	4.49236	-70.0231	0					44.3054	-0.791161
-53.335	-0.008946	-53.335	4.33722	-69.9773	0					44.3786	-0.791139
-53.2617	-0.019808	-53.2617	4.19777	-69.9315	0					44.4518	-0.791116
-53.1885	-0.030818	-53.1885	4.06234	-69.8858	0					44.5251	-0.791094
-53.1153	-0.04214	-53.1153	3.94437	-69.84	0					44.5983	-0.791071
-53.042	-0.053653	-53.042	3.82648	-69.7942	0					44.6715	-0.791049
-52.9688	-0.066335	-52.9688	3.72637	-69.7485	0					44.7448	-0.791038
-52.8956	-0.079017	-52.8956	3.62626	-69.7027	0					44.818	-0.791027
-52.8223	-0.076736	-52.8223	3.53846	-69.6569	0					44.8912	-0.791017
-52.7491	-0.07379	-52.7491	3.45337	-69.6112	0					44.9645	-0.791006
-52.6759	-0.080469	-52.6759	3.3765	-69.5654	0					45.0377	-0.790995
-52.6026	-0.089964	-52.6026	3.30434	-69.5196	0					45.1109	-0.790984
-52.5294	-0.095484	-52.5294	3.2371	-69.4738	0					45.1842	-0.790974
-52.4562	-0.098243	-52.4562	3.17581	-69.4281	0					45.2574	-0.790963
-52.3829	-0.104247	-52.3829	3.11696	-69.3823	0					45.3306	-0.790952
-52.3097	-0.115028	-52.3097	3.06474	-69.3365	0					45.4039	-0.790942
-52.2365	-0.126601	-52.2365	3.0132	-69.2908	0					45.4771	-0.790931
-52.1632	-0.14095	-52.1632	2.96887	-69.245	0					45.5503	-0.790921
-52.09	-0.154892	-52.09	2.92454	-69.1992	0					45.6236	-0.79091
-52.0168	-0.158336	-52.0168	2.88608	-69.1535	0					45.6968	-0.7909
-51.9435	-0.161779	-51.9435	2.84827	-69.1077	0					45.77	-0.790889
-51.8703	-0.160381	-51.8703	2.81446	-69.0619	0					45.8432	-0.790879
-51.7971	-0.158152	-51.7971	2.78223	-69.0162	0					45.9165	-0.790868
-51.7238	-0.162711	-51.7238	2.75258	-68.9704	0					45.9897	-0.790858
-51.6506	-0.170615	-51.6506	2.72519	-68.9246	0					46.0629	-0.790847
-51.5774	-0.177094	-51.5774	2.69922	-68.8788	0					46.1362	-0.790837
-51.5042	-0.182063	-51.5042	2.67593	-68.8331	0					46.2094	-0.790816
-51.4309	-0.187694	-51.4309	2.65323	-68.7873	0					46.2826	-0.790796
-51.3577	-0.194853	-51.3577	2.63357	-68.7415	0					46.3559	-0.790775
-51.2845	-0.20352	-51.2845	2.6139	-68.6958	0					46.4291	-0.790755
-51.2112	-0.223462	-51.2112	2.59696	-68.65	0					46.5023	-0.790735
-51.138	-0.243405	-51.138	2.58006	-68.6042	0					46.5756	-0.790714
-51.0648	-0.251027	-51.0648	2.56517	-68.5585	0					46.6488	-0.790694
-50.9915	-0.257774	-50.9915	2.5508	-68.5127	0					46.722	-0.790673
-50.9183	-0.269749	-50.9183	2.53751	-68.4669	0					46.7953	-0.790653
-50.8451	-0.283473	-50.8451	2.52491	-68.4212	0					46.8685	-0.790632
-50.7718	-0.298534	-50.7718	2.51284	-68.3754	0					46.9417	-0.790622
-50.6986	-0.314623	-50.6986	2.50148	-68.3296	0					47.015	-0.790613
-50.6254	-0.329557	-50.6254	2.49047	-68.2838	0					47.0882	-0.790603
-50.5521	-0.342621	-50.5521	2.48052	-68.2381	0					47.1614	-0.790593
-50.4789	-0.355331	-50.4789	2.47062	-68.1923	0					47.2347	-0.790584
-50.4057	-0.366605	-50.4057	2.46165	-68.1465	0					47.3079	-0.790574
-50.3324	-0.378005	-50.3324	2.45267	-68.1008	0					47.3811	-0.790564
-50.2592	-0.398182	-50.2592	2.44456	-68.055	0					47.4543	-0.790554
-50.186	-0.418358	-50.186	2.43657	-68.0092	0					47.5276	-0.790545
-50.1127	-0.420859	-50.1127	2.4294	-67.9635	0					47.6008	-0.790535
-50.0395	-0.419708	-50.0395	2.4226	-67.9177	0					47.674	-0.790516
-49.9663	-0.430849	-49.9663	2.41631	-67.8719	0					47.7473	-0.790497
-49.8931	-0.448726	-49.8931	2.41052	-67.8262	0					47.8205	-0.790478
-49.8198	-0.454695	-49.8198	2.4049	-67.7804	0					47.8937	-0.790459
-49.7466	-0.446778	-49.7466	2.39966	-67.7346	0					47.967	-0.79044
-49.6734	-0.443277	-49.6734	2.39451	-67.6888	0					48.0402	-0.790421
-49.6001	-0.451245	-49.6001	2.38999	-67.6431	0					48.1134	-0.790402
-49.5269	-0.45843	-49.5269	2.38548	-67.5973	0					48.1867	-0.790383
-49.4537	-0.458091	-49.4537	2.38177	-67.5515	0					48.2599	-0.790364
-49.3804	-0.457752	-49.3804	2.37809	-67.5058	0					48.3331	-0.790345
-49.3072	-0.463665	-49.3072	2.37471	-67.46	0					48.4064	-0.790327
-49.234	-0.470204	-49.234	2.37141	-67.4142	0					48.4796	-0.790309
-49.1607	-0.469168	-49.1607	2.36835	-67.3685	0					48.5528	-0.790291
-49.0875	-0.465273	-49.0875	2.36545	-67.3227	0					48.6261	-0.790273
-49.0143	-0.465216	-49.0143	2.36277	-67.2769	0					48.6993	-0.790255
-48.941	-0.468404	-48.941	2.36042	-67.2312	0					48.7725	-0.790237
-48.8678	-0.466587	-48.8678	2.35812	-67.1854	0					48.8458	-0.790219
-48.7946	-0.455795	-48.7946	2.35601	-67.1396	0					48.919	-0.790201
-48.7213	-0.447456	-48.7213	2.35392	-67.0938	0					48.9922	-0.790183
-48.6481	-0.450735	-48.6481	2.35204	-67.0481	0					49.0655	-0.790165
-48.5749	-0.454014	-48.5749	2.35016	-67.0023	0					49.1387	-0.790156
-48.5016	-0.452888	-48.5016	2.34858	-66.9565	0					49.2119	-0.790148
-48.4284	-0.451718	-48.4284	2.34706	-66.9108	0					49.2852	-0.790139
-48.3552	-0.447293	-48.3552	2.34556	-66.865	0					49.3584	-0.790131
-48.2819	-0.442086	-48.2819	2.34409	-66.8192	0					49.4316	-0.790122
-48.2087	-0.4406	-48.2087	2.34289	-66.7735	0					49.5049	-0.790113
-48.1355	-0.441373	-48.1355	2.342	-66.7277	0					49.5781	-0.790105
-48.0622	-0.438427	-48.0622	2.34115	-66.6819	0					49.6513	-0.790096
-47.989	-0.430712	-47.989	2.34044	-66.6361	0					49.7245	-0.790088
-47.9158	-0.422114	-47.9158	2.33973	-66.5904	0					49.7978	-0.790079
-47.8426	-0.410907	-47.8426	2.33908	-66.5446	0					49.871	-0.790063
-47.7693	-0.400682	-47.7693	2.33844	-66.4988	0					49.9442	-0.790046
-47.6961	-0.403438	-47.6961	2.33805	-66.4531	0					50.0175	-0.790029
-47.6229	-0.406194	-47.6229	2.33769	-66.4073	0					50.0907	-0.790013
-47.5496	-0.406328	-47.5496	2.3375	-66.3615	0					50.1639	-0.789996
-47.4764	-0.406124	-47.4764	2.33738	-66.3158	0					50.2372	-0.789979
-47.4032	-0.406032	-47.4032	2.33728	-66.27	0					50.3104	-0.789963
-47.3299	-0.405987	-47.3299	2.33722	-66.2242	0					50.3836	-0.789946
-47.2567	-0.400278	-47.2567	2.33726	-66.1785	0					50.4569	-0.789929
-47.1835	-0.389305	-47.1835	2.33749	-66.1327	0					50.5301	-0.789913
-47.1102	-0.377541	-47.1102	2.33773	-66.0869	0					50.6033	-0.789897
-47.037	-0.364196	-47.037	2.33807	-66.0411	0					50.6766	-0.789881
-46.9638	-0.354659	-46.9638	2.33841	-65.9954	0					50.7498	-0.789865
-46.8905	-0.366676	-46.8905	2.33884	-65.9496	0					50.823	-0.789849
-46.8173	-0.378692	-46.8173	2.33927	-65.9038	0					50.8963	-0.789834
-46.7441	-0.37241	-46.7441	2.33971	-65.8581	0					50.9695	-0.789818
-46.6708	-0.365489	-46.6708	2.34016	-65.8123	0					51.0427	-0.789802
-46.5976	-0.356498	-46.5976	2.34067	-65.7665	0					51.116	-0.789786
-46.5244	-0.34693	-46.5244	2.34121	-65.7208	0					51.1892	-0.78977
-46.4511	-0.34396	-46.4511	2.34177	-65.675	0					51.2624	-0.789755
-46.3779	-0.345412	-46.3779	2.34235	-65.6292	0					51.3356	-0.78974
-46.3047	-0.344407	-46.3047	2.34307	-65.5834	0					51.4089	-0.789725
-46.2314	-0.339933	-46.2314	2.34416	-65.5377	0					51.4821	-0.78971
-46.1582	-0.334839	-46.1582	2.34535	-65.4919	0					51.5553	-0.789695
-46.085	-0.327674	-46.085	2.34749	-65.4461	0					51.6286	-0.78968
-46.0118	-0.320628	-46.0118	2.34963	-65.4004	0					51.7018	-0.789665
-45.9385	-0.316019	-45.9385	2.35411	-65.3546	0					51.775	-0.78965
-45.8653	-0.31141	-45.8653	2.35882	-65.3088	0					51.8483	-0.789635
-45.7921	-0.307474	-45.7921	2.3673	-65.2631	0					51.9215	-0.78962
-45.7188	-0.303644	-45.7188	2.37721	-65.2173	0					51.9947	-0.789605
-45.6456	-0.299718	-45.6456	2.39252	-65.1715	0					52.068	-0.789591
-45.5724	-0.295746	-45.5724	2.41241	-65.1258	0					52.1412	-0.789577
-45.4991	-0.291098	-45.4991	2.43795	-65.08	0					52.2144	-0.789563
-45.4259	-0.28576	-45.4259	2.4736	-65.0342	0					52.2877	-0.789548
-45.3527	-0.274991	-45.3527	2.51355	-64.9884	0					52.3609	-0.789534
-45.2794	-0.252146	-45.2794	2.57386	-64.9427	0					52.4341	-0.78952
-45.2062	-0.228699	-45.2062	2.63417	-64.8969	0					52.5074	-0.789506
-45.133	-0.201096	-45.133	2.72844	-64.8511	0					52.5806	-0.789492
-45.0597	-0.173491	-45.0597	2.82305	-64.8054	0					52.6538	-0.789478
-44.9865	-0.144835	-44.9865	2.95479	-64.7596	0					52.7271	-0.789464
-44.9133	-0.116116	-44.9133	3.09545	-64.7138	0					52.8003	-0.78945
-44.84	-0.060567	-44.84	3.273	-64.6681	0					52.8735	-0.789437
-44.7668	0.00355	-44.7668	3.47301	-64.6223	0					52.9467	-0.789423
-44.6936	0.078114	-44.6936	3.70535	-64.5765	0					53.02	-0.78941
-44.6203	0.160418	-44.6203	3.97918	-64.5308	0					53.0932	-0.789397
-44.5471	0.261632	-44.5471	4.27594	-64.485	0					53.1664	-0.789383
-44.4739	0.392334	-44.4739	4.63995	-64.4392	0					53.2397	-0.78937
-44.4006	0.542886	-44.4006	5.01153	-64.3934	0					53.3129	-0.789356
-44.3274	0.769639	-44.3274	5.48313	-64.3477	0					53.3861	-0.789343
-44.2542	1.00074	-44.2542	5.95472	-64.3019	0					53.4594	-0.78933
-44.181	1.41662	-44.181	6.5376	-64.2561	0					53.5326	-0.789317
-44.1077	1.83247	-44.1077	7.13467	-64.2104	0					53.6058	-0.789304
-44.0345	2.56576	-44.0345	7.83079	-64.1646	0					53.6791	-0.789292
-43.9613	3.36018	-43.9613	8.56891	-64.1188	0					53.7523	-0.789279
-43.888	4.53067	-43.888	9.38376	-64.0731	0					53.8255	-0.789266
-43.8148	5.89944	-43.8148	10.2699	-64.0273	0					53.8988	-0.789254
-43.7416	7.56135	-43.7416	11.2028	-63.9815	0					53.972	-0.789241
-43.6683	9.55262	-43.6683	12.2287	-63.9358	0					54.0452	-0.789228
-43.5951	11.6646	-43.5951	13.2728	-63.89	0					54.1185	-0.789216
-43.5219	14.0769	-43.5219	14.4198	-63.8442	0					54.1917	-0.789203
-43.4486	16.5183	-43.4486	15.5667	-63.7984	0					54.2649	-0.789191
-43.3754	19.2172	-43.3754	16.8104	-63.7527	0					54.3382	-0.789179
-43.3022	21.9162	-43.3022	18.0575	-63.7069	0					54.4114	-0.789167
-43.2289	26.1731	-43.2289	19.3844	-63.6611	0					54.4846	-0.789155
-43.1557	30.5677	-43.1557	20.7336	-63.6154	0					54.5579	-0.789143
-43.0825	41.2364	-43.0825	22.1589	-63.5696	0					54.6311	-0.789131
-43.0092	54.1698	-43.0092	23.6354	-63.5238	0					54.7043	-0.789119
-42.936	76.2561	-42.936	25.1873	-63.4781	0					54.7776	-0.789108
-42.8628	105.806	-42.8628	26.8459	-63.4323	0					54.8508	-0.789096
-42.7895	138.403	-42.7895	28.5513	-63.3865	0					54.924	-0.789084
-42.7163	176.254	-42.7163	30.4135	-63.3408	0					54.9973	-0.789061
-42.6431	212.386	-42.6431	32.2831	-63.295	0					55.0705	-0.789038
-42.5698	240.779	-42.5698	34.3045	-63.2492	0					55.1437	-0.789016
-42.4966	269.173	-42.4966	36.326	-63.2034	0					55.2169	-0.788993
-42.4234	278.492	-42.4234	38.4092	-63.1577	0					55.2902	-0.78897
-42.3502	287.806	-42.3502	40.502	-63.1119	0					55.3634	-0.788948
-42.2769	284.942	-42.2769	42.5883	-63.0661	0					55.4366	-0.788925
-42.2037	279.326	-42.2037	44.6716	-63.0204	0					55.5099	-0.788902
-42.1305	269.95	-42.1305	46.7177	-62.9746	0					55.5831	-0.78888
-42.0572	258.386	-42.0572	48.7259	-62.9288	0					55.6563	-0.788857
-41.984	246.657	-41.984	50.6972	-62.8831	0					55.7296	-0.788847
-41.9108	234.728	-41.9108	52.5866	-62.8373	0					55.8028	-0.788837
-41.8375	223.047	-41.8375	54.4566	-62.7915	0					55.876	-0.788827
-41.7643	212.056	-41.7643	56.1929	-62.7458	0					55.9493	-0.788817
-41.6911	201.137	-41.6911	57.929	-62.7	0					56.0225	-0.788807
-41.6178	191.045	-41.6178	59.5055	-62.6542	0					56.0957	-0.788797
-41.5446	180.953	-41.5446	61.0723	-62.6084	0					56.169	-0.788787
-41.4714	172.01	-41.4714	62.5089	-62.5627	0					56.2422	-0.788777
-41.3981	163.2	-41.3981	63.9041	-62.5169	0					56.3154	-0.788767
-41.3249	155.373	-41.3249	65.2043	-62.4711	0					56.3887	-0.788757
-41.2517	147.946	-41.2517	66.4343	-62.4254	0					56.4619	-0.788738
-41.1784	141.134	-41.1784	67.6025	-62.3796	0					56.5351	-0.788719
-41.1052	134.875	-41.1052	68.6741	-62.3338	0					56.6084	-0.7887
-41.032	128.92	-41.032	69.717	-62.2881	0					56.6816	-0.788681
-40.9587	123.544	-40.9587	70.6497	-62.2423	0					56.7548	-0.788663
-40.8855	118.305	-40.8855	71.5797	-62.1965	0					56.828	-0.788644
-40.8123	113.787	-40.8123	72.3905	-62.1507	0					56.9013	-0.788625
-40.739	109.268	-40.739	73.2012	-62.105	0					56.9745	-0.788606
-40.6658	105.343	-40.6658	73.9196	-62.0592	0					57.0477	-0.788587
-40.5926	101.434	-40.5926	74.6203	-62.0134	0					57.121	-0.788568
-40.5194	98.0007	-40.5194	75.2575	-61.9677	0					57.1942	-0.788551
-40.4461	94.6927	-40.4461	75.8613	-61.9219	0					57.2674	-0.788534
-40.3729	91.6882	-40.3729	76.427	-61.8761	0					57.3407	-0.788518
-40.2997	88.8801	-40.2997	76.9496	-61.8304	0					57.4139	-0.788501
-40.2264	86.2025	-40.2264	77.4523	-61.7846	0					57.4871	-0.788484
-40.1532	83.7021	-40.1532	77.9056	-61.7388	0					57.5604	-0.788468
-40.08	81.2756	-40.08	78.3527	-61.6931	0					57.6336	-0.788451
-40.0067	79.083	-40.0067	78.7466	-61.6473	0					57.7068	-0.788434
-39.9335	76.9109	-39.9335	79.1405	-61.6015	0					57.7801	-0.788417
-39.8603	75.0794	-39.8603	79.4585	-61.5557	0					57.8533	-0.788401
-39.787	73.2478	-39.787	79.7699	-61.51	0					57.9265	-0.788386
-39.7138	71.6434	-39.7138	80.0645	-61.4642	0					57.9998	-0.788371
-39.6406	70.1247	-39.6406	80.3451	-61.4184	0					58.073	-0.788356
-39.5673	68.6059	-39.5673	80.6257	-61.3727	0					58.1462	-0.788342
-39.4941	66.8102	-39.4941	80.8786	-61.3269	0					58.2195	-0.788327
-39.4209	64.9513	-39.4209	81.1154	-61.2811	0					58.2927	-0.788312
-39.3476	63.0923	-39.3476	81.3521	-61.2354	0					58.3659	-0.788297
-39.2744	61.3503	-39.2744	81.5613	-61.1896	0					58.4392	-0.788283
-39.2012	59.621	-39.2012	81.7597	-61.1438	0					58.5124	-0.788268
-39.1279	57.8915	-39.1279	81.9582	-61.0981	0					58.5856	-0.788253
-39.0547	56.4147	-39.0547	82.1298	-61.0523	0					58.6589	-0.78824
-38.9815	54.9402	-38.9815	82.295	-61.0065	0					58.7321	-0.788227
-38.9082	53.4785	-38.9082	82.4602	-60.9607	0					58.8053	-0.788214
-38.835	52.1695	-38.835	82.6015	-60.915	0					58.8786	-0.788201
-38.7618	50.8605	-38.7618	82.74	-60.8692	0					58.9518	-0.788188
-38.6885	49.5728	-38.6885	82.8785	-60.8234	0					59.025	-0.788175
-38.6153	48.3911	-38.6153	82.996	-60.7777	0					59.0983	-0.788162
-38.5421	47.2095	-38.5421	83.1132	-60.7319	0					59.1715	-0.788149
-38.4689	46.063	-38.4689	83.2288	-60.6861	0					59.2447	-0.788136
-38.3956	45.0191	-38.3956	83.3243	-60.6404	0					59.3179	-0.788123
-38.3224	43.9751	-38.3224	83.4197	-60.5946	0					59.3912	-0.788111
-38.2492	42.9774	-38.2492	83.513	-60.5488	0					59.4644	-0.7881
-38.1759	42.0679	-38.1759	83.595	-60.5031	0					59.5376	-0.788088
-38.1027	41.1584	-38.1027	83.6771	-60.4573	0					59.6109	-0.788077
-38.0295	40.2768	-38.0295	83.7555	-60.4115	0					59.6841	-0.788065
-37.9562	39.4317	-37.9562	83.8229	-60.3657	0					59.7573	-0.788054
-37.883	38.5866	-37.883	83.8904	-60.32	0					59.8306	-0.788042
-37.8098	37.778	-37.8098	83.9531	-60.2742	0					59.9038	-0.788031
-37.7365	37.0031	-37.7365	84.0064	-60.2284	0					59.977	-0.788019
-37.6633	36.2282	-37.6633	84.0597	-60.1827	0					60.0503	-0.788008
-37.5901	35.4991	-37.5901	84.1092	-60.1369	0					60.1235	-0.787988
-37.5168	34.7994	-37.5168	84.1533	-60.0911	0					60.1967	-0.787967
-37.4436	34.0997	-37.4436	84.1975	-60.0454	0					60.27	-0.787947
-37.3704	33.4488	-37.3704	84.2384	-59.9996	0					60.3432	-0.787927
-37.2971	32.8192	-37.2971	84.2761	-59.9538	0					60.4164	-0.787907
-37.2239	32.1896	-37.2239	84.3139	-59.9081	0					60.4897	-0.787886
-37.1507	31.5738	-37.1507	84.3483	-59.8623	0					60.5629	-0.787866
-37.0774	30.9619	-37.0774	84.3804	-59.8165	0					60.6361	-0.787846
-37.0042	30.3499	-37.0042	84.4126	-59.7707	0					60.7094	-0.787826
-36.931	29.7999	-36.931	84.4402	-59.725	0					60.7826	-0.787805
-36.8578	29.2588	-36.8578	84.466	-59.6792	0					60.8558	-0.787805
-36.7845	28.7177	-36.7845	84.4917	-59.6334	0					60.929	-0.787805
-36.7113	28.1662	-36.7113	84.5146	-59.5877	0					61.0023	-0.787805
-36.6381	27.6143	-36.6381	84.5368	-59.5419	0					61.0755	-0.787805
-36.5648	27.0659	-36.5648	84.559	-59.4961	0					61.1487	-0.787805
-36.4916	26.5835	-36.4916	84.577	-59.4504	0					61.222	-0.787805
-36.4184	26.1011	-36.4184	84.5943	-59.4046	0					61.2952	-0.787805
-36.3451	25.619	-36.3451	84.6116	-59.3588	0					61.3684	-0.787805
-36.2719	25.1396	-36.2719	84.628	-59.313	0					61.4417	-0.787805
-36.1987	24.6601	-36.1987	84.6444	-59.2673	0					61.5149	-0.787805
-36.1254	24.1799	-36.1254	84.6609	-59.2215	0					61.5881	-0.78779
-36.0522	23.6974	-36.0522	84.6778	-59.1757	0					61.6614	-0.787775
-35.979	23.2148	-35.979	84.6947	-59.13	0					61.7346	-0.787759
-35.9057	22.7213	-35.9057	84.7112	-59.0842	0					61.8078	-0.787744
-35.8325	22.2044	-35.8325	84.7252	-59.0384	0					61.8811	-0.787729
-35.7593	21.6875	-35.7593	84.7392	-58.9927	0					61.9543	-0.787713
-35.686	21.1473	-35.686	84.7542	-58.9469	0					62.0275	-0.787698
-35.6128	20.5729	-35.6128	84.7729	-58.9011	0					62.1008	-0.787683
-35.5396	19.9986	-35.5396	84.7915	-58.8554	0					62.174	-0.787667
-35.4663	19.4037	-35.4663	84.8111	-58.8096	0					62.2472	-0.787652
-35.3931	18.7878	-35.3931	84.833	-58.7638	0					62.3205	-0.787629
-35.3199	18.1719	-35.3199	84.8549	-58.718	0					62.3937	-0.787605
-35.2466	17.552	-35.2466	84.8783	-58.6723	0					62.4669	-0.787582
-35.1734	16.9291	-35.1734	84.9041	-58.6265	0					62.5401	-0.787559
-35.1002	16.3062	-35.1002	84.9298	-58.5807	0					62.6134	-0.787536
-35.0269	15.7287	-35.0269	84.9591	-58.535	0					62.6866	-0.787512
-34.9537	15.1737	-34.9537	84.992	-58.4892	0					62.7598	-0.787489
-34.8805	14.6187	-34.8805	85.025	-58.4434	0					62.8331	-0.787466
-34.8073	14.109	-34.8073	85.0617	-58.3977	0					62.9063	-0.787443
-34.734	13.6137	-34.734	85.1012	-58.3519	0					62.9795	-0.787419
-34.6608	13.1185	-34.6608	85.1406	-58.3061	0					63.0528	-0.787408
-34.5876	12.7202	-34.5876	85.1815	-58.2604	0					63.126	-0.787396
-34.5143	12.3395	-34.5143	85.2233	-58.2146	0					63.1992	-0.787384
-34.4411	11.9587	-34.4411	85.265	-58.1688	0					63.2725	-0.787372
-34.3679	11.6551	-34.3679	85.3044	-58.123	0					63.3457	-0.787361
-34.2946	11.3569	-34.2946	85.343	-58.0773	0					63.4189	-0.787349
-34.2214	11.0605	-34.2214	85.3817	-58.0315	0					63.4922	-0.787337
-34.1482	10.8388	-34.1482	85.4168	-57.9857	0					63.5654	-0.787326
-34.0749	10.6171	-34.0749	85.4513	-57.94	0					63.6386	-0.787314
-34.0017	10.4019	-34.0017	85.4857	-57.8942	0					63.7119	-0.787302
-33.9285	10.2376	-33.9285	85.5093	-57.8484	0					63.7851	-0.78729
-33.8552	10.0733	-33.8552	85.5321	-57.8027	0					63.8583	-0.787278
-33.782	9.91867	-33.782	85.5548	-57.7569	0					63.9316	-0.787267
-33.7088	9.80229	-33.7088	85.5727	-57.7111	0					64.0048	-0.787255
-33.6355	9.68591	-33.6355	85.5907	-57.6653	0					64.078	-0.787243
-33.5623	9.57048	-33.5623	85.608	-57.6196	0					64.1513	-0.787231
-33.4891	9.45739	-33.4891	85.6208	-57.5738	0					64.2245	-0.787219
-33.4158	9.34431	-33.4158	85.6335	-57.528	0					64.2977	-0.787208
-33.3426	9.24783	-33.3426	85.6457	-57.4823	0					64.371	-0.787196
-33.2694	9.17872	-33.2694	85.6556	-57.4365	0					64.4442	-0.787184
-33.1962	9.10963	-33.1962	85.6655	-57.3907	0					64.5174	-0.787169
-33.1229	9.03623	-33.1229	85.674	-57.345	0					64.5907	-0.787154
-33.0497	8.95791	-33.0497	85.6794	-57.2992	0					64.6639	-0.787139
-32.9765	8.87959	-32.9765	85.6847	-57.2534	0					64.7371	-0.787124
-32.9032	8.80511	-32.9032	85.6893	-57.2077	0					64.8103	-0.787108
-32.83	8.73374	-32.83	85.6927	-57.1619	0					64.8836	-0.787093
-32.7568	8.66237	-32.7568	85.696	-57.1161	0					64.9568	-0.787078
-32.6835	8.60157	-32.6835	85.6996	-57.0703	0					65.03	-0.787063
-32.6103	8.54664	-32.6103	85.7034	-57.0246	0					65.1033	-0.787048
-32.5371	8.49173	-32.5371	85.7071	-56.9788	0					65.1765	-0.787033
-32.4638	8.43736	-32.4638	85.7103	-56.933	0					65.2497	-0.787018
-32.3906	8.3832	-32.3906	85.7129	-56.8873	0					65.323	-0.787003
-32.3174	8.32904	-32.3174	85.7155	-56.8415	0					65.3962	-0.786987
-32.2441	8.27903	-32.2441	85.7172	-56.7957	0					65.4694	-0.786972
-32.1709	8.22993	-32.1709	85.7185	-56.75	0					65.5427	-0.786957
-32.0977	8.18084	-32.0977	85.7198	-56.7042	0					65.6159	-0.786942
-32.0244	8.14426	-32.0244	85.7207	-56.6584	0					65.6891	-0.786927
-31.9512	8.10895	-31.9512	85.7216	-56.6127	0					65.7624	-0.786912
-31.878	8.07364	-31.878	85.7224	-56.5669	0					65.8356	-0.786897
-31.8047	8.01818	-31.8047	85.7249	-56.5211	0					65.9088	-0.786881
-31.7315	7.96264	-31.7315	85.7277	-56.4753	0					65.9821	-0.786866
-31.6583	7.9085	-31.6583	85.7306	-56.4296	0					66.0553	-0.786851
-31.585	7.86956	-31.585	85.7323	-56.3838	0					66.1285	-0.786836
-31.5118	7.83062	-31.5118	85.7338	-56.338	0					66.2018	-0.786821
-31.4386	7.79257	-31.4386	85.7354	-56.2923	0					66.275	-0.786805
-31.3653	7.75886	-31.3653	85.7366	-56.2465	0					66.3482	-0.78679
-31.2921	7.72515	-31.2921	85.7378	-56.2007	0					66.4214	-0.786775
-31.2189	7.68914	-31.2189	85.7388	-56.155	0					66.4947	-0.78676
-31.1457	7.64668	-31.1457	85.7383	-56.1092	0					66.5679	-0.786745
-31.0724	7.60422	-31.0724	85.7378	-56.0634	0					66.6411	-0.786729
-30.9992	7.5678	-30.9992	85.7375	-56.0177	0					66.7144	-0.786714
-30.926	7.5426	-30.926	85.738	-55.9719	0					66.7876	-0.786699
-30.8527	7.51741	-30.8527	85.7385	-55.9261	0					66.8608	-0.786684
-30.7795	7.48941	-30.7795	85.7391	-55.8803	0					66.9341	-0.786669
-30.7063	7.45783	-30.7063	85.7399	-55.8346	0					67.0073	-0.786653
-30.633	7.42624	-30.633	85.7408	-55.7888	0					67.0805	-0.786638
-30.5598	7.39574	-30.5598	85.7411	-55.743	0					67.1538	-0.786623
-30.4866	7.36621	-30.4866	85.7405	-55.6973	0					67.227	-0.786608
-30.4133	7.33668	-30.4133	85.7398	-55.6515	0					67.3002	-0.786592
-30.3401	7.30646	-30.3401	85.7397	-55.6057	0					67.3735	-0.786577
-30.2669	7.27581	-30.2669	85.7401	-55.56	0					67.4467	-0.786562
-30.1936	7.24515	-30.1936	85.7406	-55.5142	0					67.5199	-0.786547
-30.1204	7.21246	-30.1204	85.7414	-55.4684	0					67.5932	-0.786532
-30.0472	7.1789	-30.0472	85.7426	-55.4226	0					67.6664	-0.786516
-29.9739	7.14534	-29.9739	85.7437	-55.3769	0					67.7396	-0.786501
-29.9007	7.12435	-29.9007	85.7443	-55.3311	0					67.8129	-0.786486
-29.8275	7.10669	-29.8275	85.7446	-55.2853	0					67.8861	-0.786471
-29.7542	7.08902	-29.7542	85.7449	-55.2396	0					67.9593	-0.786455
-29.681	7.06486	-29.681	85.7447	-55.1938	0					68.0325	-0.78644
-29.6078	7.03981	-29.6078	85.7443	-55.148	0					68.1058	-0.786425
-29.5345	7.01477	-29.5345	85.7439	-55.1023	0					68.179	-0.78641
-29.4613	6.99048	-29.4613	85.7439	-55.0565	0					68.2522	-0.786394
-29.3881	6.96622	-29.3881	85.744	-55.0107	0					68.3255	-0.786379
-29.3148	6.94205	-29.3148	85.7442	-54.965	0					68.3987	-0.786364
-29.2416	6.91929	-29.2416	85.7455	-54.9192	0					68.4719	-0.786349
-29.1684	6.89654	-29.1684	85.747	-54.8734	0					68.5452	-0.786333
-29.0952	6.87362	-29.0952	85.7485	-54.8276	0					68.6184	-0.786318
-29.0219	6.84972	-29.0219	85.7467	-54.7819	0					68.6916	-0.786303
-28.9487	6.82584	-28.9487	85.7448	-54.7361	0					68.7649	-0.786288
-28.8755	6.80235	-28.8755	85.7431	-54.6903	0					68.8381	-0.786272
-28.8022	6.78022	-28.8022	85.7458	-54.6446	0					68.9113	-0.786257
-28.729	6.75808	-28.729	85.7484	-54.5988	0					68.9846	-0.786242
-28.6558	6.73983	-28.6558	85.7511	-54.553	0					69.0578	-0.786227
-28.5825	6.72976	-28.5825	85.754	-54.5073	0					69.131	-0.786211
-28.5093	6.71969	-28.5093	85.7569	-54.4615	0					69.2043	-0.786196
-28.4361	6.70361	-28.4361	85.7593	-54.4157	0					69.2775	-0.786181
-28.3628	6.67887	-28.3628	85.7601	-54.37	0					69.3507	-0.786166
-28.2896	6.65414	-28.2896	85.7609	-54.3242	0					69.424	-0.78615
-28.2164	6.63667	-28.2164	85.761	-54.2784	0					69.4972	-0.786135
-28.1431	6.62649	-28.1431	85.7595	-54.2326	0					69.5704	-0.78612
-28.0699	6.61631	-28.0699	85.7579	-54.1869	0					69.6437	-0.786105
-27.9967	6.60234	-27.9967	85.7568	-54.1411	0					69.7169	-0.786089
-27.9234	6.58572	-27.9234	85.7561	-54.0953	0					69.7901	-0.786074
-27.8502	6.5691	-27.8502	85.7555	-54.0496	0					69.8634	-0.786059
-27.777	6.55151	-27.777	85.7548	-54.0038	0					69.9366	-0.786044
-27.7037	6.53347	-27.7037	85.754	-53.958	0					70.0098	-0.786029
-27.6305	6.51543	-27.6305	85.7533	-53.9123	0					70.0831	-0.786013
-27.5573	6.50272	-27.5573	85.7542	-53.8665	0					70.1563	-0.785998
-27.484	6.49166	-27.484	85.7564	-53.8207	0					70.2295	-0.785983
-27.4108	6.48059	-27.4108	85.7586	-53.775	0					70.3028	-0.785968
-27.3376	6.46304	-27.3376	85.7589	-53.7292	8.05763					70.376	-0.785952
-27.2644	6.44437	-27.2644	85.7584	-53.6834	53.7887					70.4492	-0.785937
-27.1911	6.4257	-27.1911	85.7579	-53.6376	99.5236					70.5224	-0.785922
-27.1179	6.40971	-27.1179	85.7587	-53.5919	100					70.5957	-0.785907
-27.0447	6.3939	-27.0447	85.76	-53.5461	100					70.6689	-0.785892
-26.9714	6.37833	-26.9714	85.7613	-53.5003	100					70.7421	-0.785876
-26.8982	6.37084	-26.8982	85.7622	-53.4546	100					70.8154	-0.785861
-26.825	6.36335	-26.825	85.763	-53.4088	100					70.8886	-0.785846
-26.7517	6.35434	-26.7517	85.7638	-53.363	100					70.9618	-0.785831
-26.6785	6.33397	-26.6785	85.7636	-53.3173	100					71.0351	-0.785815
-26.6053	6.31359	-26.6053	85.7634	-53.2715	100					71.1083	-0.7858
-26.532	6.29638	-26.532	85.7631	-53.2257	100					71.1815	-0.785785
-26.4588	6.29134	-26.4588	85.7632	-53.18	100					71.2548	-0.78577
-26.3856	6.2863	-26.3856	85.7633	-53.1342	100					71.328	-0.785755
-26.3123	6.27813	-26.3123	85.7633	-53.0884	100					71.4012	-0.78574
-26.2391	6.26247	-26.2391	85.7629	-53.0426	100					71.4745	-0.785724
-26.1659	6.2468	-26.1659	85.7624	-52.9969	100					71.5477	-0.785709
-26.0926	6.23413	-26.0926	85.7619	-52.9511	100					71.6209	-0.785694
-26.0194	6.2263	-26.0194	85.761	-52.9053	100					71.6942	-0.785679
-25.9462	6.21846	-25.9462	85.7601	-52.8596	100					71.7674	-0.785664
-25.8729	6.20986	-25.8729	85.7595	-52.8138	100					71.8406	-0.785649
-25.7997	6.20039	-25.7997	85.7598	-52.768	100					71.9138	-0.785633
-25.7265	6.19093	-25.7265	85.7601	-52.7223	100					71.9871	-0.785618
-25.6533	6.18105	-25.6533	85.7595	-52.6765	100					72.0603	-0.785603
-25.58	6.17084	-25.58	85.7574	-52.6307	100					72.1335	-0.785588
-25.5068	6.16062	-25.5068	85.7554	-52.5849	100					72.2068	-0.785573
-25.4336	6.14687	-25.4336	85.7537	-52.5392	100					72.28	-0.785558
-25.3603	6.1312	-25.3603	85.7525	-52.4934	100					72.3532	-0.785542
-25.2871	6.11553	-25.2871	85.7512	-52.4476	100					72.4265	-0.785527
-25.2139	6.10484	-25.2139	85.7528	-52.4019	100					72.4997	-0.785512
-25.1406	6.09593	-25.1406	85.7565	-52.3561	100					72.5729	-0.785497
-25.0674	6.08701	-25.0674	85.7602	-52.3103	100					72.6462	-0.785482
-24.9942	6.07934	-24.9942	85.7616	-52.2646	100					72.7194	-0.785467
-24.9209	6.07193	-24.9209	85.7617	-52.2188	100					72.7926	-0.785452
-24.8477	6.06453	-24.8477	85.7618	-52.173	100					72.8659	-0.785437
-24.7745	6.06006	-24.7745	85.7605	-52.1273	100					72.9391	-0.785422
-24.7012	6.05588	-24.7012	85.7588	-52.0815	100					73.0123	-0.785406
-24.628	6.05169	-24.628	85.757	-52.0357	100					73.0856	-0.785391
-24.5548	6.04659	-24.5548	85.7551	-51.9899	100					73.1588	-0.785376
-24.4815	6.04148	-24.4815	85.7532	-51.9442	100					73.232	-0.785361
-24.4083	6.03537	-24.4083	85.7513	-51.8984	100					73.3053	-0.785346
-24.3351	6.01902	-24.3351	85.75	-51.8526	100					73.3785	-0.785331
-24.2618	6.00267	-24.2618	85.7488	-51.8069	100					73.4517	-0.785316
-24.1886	5.98855	-24.1886	85.7475	-51.7611	100					73.5249	-0.785301
-24.1154	5.98471	-24.1154	85.7482	-51.7153	100					73.5982	-0.785286
-24.0421	5.98087	-24.0421	85.7488	-51.6696	100					73.6714	-0.785271
-23.9689	5.97468	-23.9689	85.7495	-51.6238	100					73.7446	-0.785256
-23.8957	5.96204	-23.8957	85.7515	-51.578	100					73.8179	-0.785241
-23.8224	5.94939	-23.8224	85.7535	-51.5323	100					73.8911	-0.785226
-23.7492	5.93694	-23.7492	85.7551	-51.4865	100					73.9643	-0.785211
-23.676	5.92484	-23.676	85.755	-51.4407	100					74.0376	-0.785196
-23.6028	5.91273	-23.6028	85.755	-51.3949	100					74.1108	-0.785181
-23.5295	5.90349	-23.5295	85.7551	-51.3492	100					74.184	-0.785166
-23.4563	5.89785	-23.4563	85.7555	-51.3034	100					74.2573	-0.785151
-23.3831	5.89221	-23.3831	85.756	-51.2576	100					74.3305	-0.785136
-23.3098	5.87688	-23.3098	85.7563	-51.2119	100					74.4037	-0.785121
-23.2366	5.85304	-23.2366	85.7562	-51.1661	100					74.477	-0.785106
-23.1634	5.82921	-23.1634	85.7562	-51.1203	100					74.5502	-0.785091
-23.0901	5.81271	-23.0901	85.7547	-51.0746	100					74.6234	-0.785076
-23.0169	5.80067	-23.0169	85.7514	-51.0288	100					74.6967	-0.785061
-22.9437	5.78864	-22.9437	85.7481	-50.983	100					74.7699	-0.785046
-22.8704	5.77568	-22.8704	85.7471	-50.9372	100					74.8431	-0.785031
-22.7972	5.76234	-22.7972	85.7483	-50.8915	100					74.9164	-0.785016
-22.724	5.749	-22.724	85.7495	-50.8457	100					74.9896	-0.785001
-22.6507	5.73545	-22.6507	85.7508	-50.7999	100					75.0628	-0.784986
-22.5775	5.72185	-22.5775	85.7523	-50.7542	100					75.1361	-0.784971
-22.5043	5.70824	-22.5043	85.7537	-50.7084	100					75.2093	-0.784957
-22.431	5.6928	-22.431	85.7544	-50.6626	100					75.2825	-0.784942
-22.3578	5.67713	-22.3578	85.7548	-50.6169	100					75.3558	-0.784927
-22.2846	5.66146	-22.2846	85.7552	-50.5711	100					75.429	-0.784912
-22.2113	5.64394	-22.2113	85.756	-50.5253	100					75.5022	-0.784912
-22.1381	5.62638	-22.1381	85.7569	-50.4796	100					75.5755	-0.784912
-22.0649	5.60907	-22.0649	85.7577	-50.4338	100					75.6487	-0.784912
-21.9916	5.59546	-21.9916	85.7578	-50.388	100					75.7219	-0.784912
-21.9184	5.58185	-21.9184	85.7578	-50.3422	100					75.7952	-0.784912
-21.8452	5.56962	-21.8452	85.7578	-50.2965	100					75.8684	-0.784912
-21.772	5.56513	-21.772	85.7562	-50.2507	100					75.9416	-0.784912
-21.6987	5.56065	-21.6987	85.7546	-50.2049	100					76.0148	-0.784912
-21.6255	5.55452	-21.6255	85.7528	-50.1592	100					76.0881	-0.784912
-21.5523	5.5432	-21.5523	85.7488	-50.1134	100					76.1613	-0.784912
-21.479	5.53188	-21.479	85.7447	-50.0676	100					76.2345	-0.784897
-21.4058	5.52023	-21.4058	85.7402	-50.0219	100					76.3078	-0.784882
-21.3326	5.50791	-21.3326	85.7331	-49.9761	100					76.381	-0.784867
-21.2593	5.49558	-21.2593	85.7259	-49.9303	100					76.4542	-0.784852
-21.1861	5.48616	-21.1861	85.7166	-49.8846	100					76.5275	-0.784838
-21.1129	5.4808	-21.1129	85.6999	-49.8388	100					76.6007	-0.784823
-21.0396	5.47544	-21.0396	85.6833	-49.793	100					76.6739	-0.784808
-20.9664	5.46394	-20.9664	85.6575	-49.7472	100					76.7472	-0.784793
-20.8932	5.44641	-20.8932	85.6125	-49.7015	100					76.8204	-0.784778
-20.8199	5.42888	-20.8199	85.5674	-49.6557	100					76.8936	-0.784763
-20.7467	5.39823	-20.7467	85.4978	-49.6099	100					76.9669	-0.784749
-20.6735	5.35859	-20.6735	85.3933	-49.5642	100					77.0401	-0.784734
-20.6002	5.31895	-20.6002	85.2887	-49.5184	100					77.1133	-0.784719
-20.527	5.26879	-20.527	85.1298	-49.4726	100					77.1866	-0.784704
-20.4538	5.21373	-20.4538	84.9165	-49.4269	100					77.2598	-0.78469
-20.3805	5.15867	-20.3805	84.7033	-49.3811	100					77.333	-0.784675
-20.3073	5.09688	-20.3073	84.3964	-49.3353	100					77.4062	-0.78466
-20.2341	5.03308	-20.2341	84.024	-49.2896	100					77.4795	-0.784645
-20.1609	4.9693	-20.1609	83.6516	-49.2438	100					77.5527	-0.784631
-20.0876	4.88448	-20.0876	83.1256	-49.198	100					77.6259	-0.784616
-20.0144	4.79619	-20.0144	82.5262	-49.1522	100					77.6992	-0.784601
-19.9412	4.70792	-19.9412	81.9269	-49.1065	100					77.7724	-0.784587
-19.8679	4.60182	-19.8679	81.1176	-49.0607	100					77.8456	-0.784572
-19.7947	4.49472	-19.7947	80.2439	-49.0149	100					77.9189	-0.784557
-19.7215	4.38664	-19.7215	79.3703	-48.9692	100					77.9921	-0.784543
-19.6482	4.25169	-19.6482	78.2381	-48.9234	100					78.0653	-0.784528
-19.575	4.11673	-19.575	77.0618	-48.8776	100					78.1386	-0.784513
-19.5018	3.98126	-19.5018	75.8855	-48.8319	100					78.2118	-0.784499
-19.4285	3.84211	-19.4285	74.435	-48.7861	100					78.285	-0.784484
-19.3553	3.70296	-19.3553	72.9676	-48.7403	100					78.3583	-0.784469
-19.2821	3.56022	-19.2821	71.4922	-48.6945	100					78.4315	-0.784455
-19.2088	3.40412	-19.2088	69.7609	-48.6488	100					78.5047	-0.78444
-19.1356	3.24802	-19.1356	68.0296	-48.603	100					78.578	-0.784426
-19.0624	3.07962	-19.0624	66.2792	-48.5572	100					78.6512	-0.784411
-18.9891	2.88255	-18.9891	64.3847	-48.5115	100					78.7244	-0.784397
-18.9159	2.68549	-18.9159	62.4901	-48.4657	100					78.7977	-0.784382
-18.8427	2.49548	-18.8427	60.5869	-48.4199	100					78.8709	-0.784368
-18.7694	2.31651	-18.7694	58.6491	-48.3742	100					78.9441	-0.784353
-18.6962	2.13755	-18.6962	56.7113	-48.3284	100					79.0173	-0.784338
-18.623	1.96154	-18.623	54.7931	-48.2826	100					79.0906	-0.784324
-18.5497	1.78875	-18.5497	52.9208	-48.2369	100					79.1638	-0.78431
-18.4765	1.61595	-18.4765	51.0485	-48.1911	100					79.237	-0.784295
-18.4033	1.44016	-18.4033	49.2087	-48.1453	100					79.3103	-0.784281
-18.33	1.26204	-18.33	47.4207	-48.0995	100					79.3835	-0.784266
-18.2568	1.08392	-18.2568	45.6328	-48.0538	100					79.4567	-0.784252
-18.1836	0.925501	-18.1836	43.8787	-48.008	100					79.53	-0.784237
-18.1104	0.777465	-18.1104	42.1621	-47.9622	100					79.6032	-0.784223
-18.0371	0.629429	-18.0371	40.4455	-47.9165	100					79.6764	-0.784208
-17.9639	0.490177	-17.9639	38.7629	-47.8707	100					79.7497	-0.784194
-17.8907	0.353954	-17.8907	37.1068	-47.8249	100					79.8229	-0.784179
-17.8174	0.21773	-17.8174	35.4507	-47.7792	100					79.8961	-0.784165
-17.7442	0.109399	-17.7442	33.8466	-47.7334	100					79.9694	-0.784151
-17.671	0.00673	-17.671	32.2705	-47.6876	100					80.0426	-0.784136
-17.5977	-0.095938	-17.5977	30.6943	-47.6419	100					80.1158	-0.784122
-17.5245	-0.179709	-17.5245	29.1935	-47.5961	100					80.1891	-0.784108
-17.4513	-0.261827	-17.4513	27.7192	-47.5503	100					80.2623	-0.784093
-17.378	-0.343709	-17.378	26.2449	-47.5045	100					80.3355	-0.784079
-17.3048	-0.395236	-17.3048	24.8812	-47.4588	100					80.4088	-0.784065
-17.2316	-0.446768	-17.2316	23.5405	-47.413	100					80.482	-0.78405
-17.1583	-0.497909	-17.1583	22.1999	-47.3672	100					80.5552	-0.784036
-17.0851	-0.545357	-17.0851	21.0097	-47.3215	100					80.6285	-0.784022
-17.0119	-0.592809	-17.0119	19.8333	-47.2757	100					80.7017	-0.784008
-16.9386	-0.637779	-16.9386	18.6575	-47.2299	100					80.7749	-0.783993
-16.8654	-0.671767	-16.8654	17.6452	-47.1842	100					80.8482	-0.783979
-16.7922	-0.705759	-16.7922	16.6328	-47.1384	100					80.9214	-0.783965
-16.7189	-0.737118	-16.7189	15.6343	-47.0926	100					80.9946	-0.783951
-16.6457	-0.76146	-16.6457	14.7742	-47.0469	100					81.0679	-0.783937
-16.5725	-0.785805	-16.5725	13.914	-47.0011	100					81.1411	-0.783922
-16.4992	-0.811666	-16.4992	13.0795	-46.9553	100					81.2143	-0.783908
-16.426	-0.840211	-16.426	12.3625	-46.9095	100					81.2876	-0.783894
-16.3528	-0.868759	-16.3528	11.6455	-46.8638	100					81.3608	-0.78388
-16.2795	-0.890368	-16.2795	10.9641	-46.818	100					81.434	-0.783866
-16.2063	-0.903481	-16.2063	10.3801	-46.7722	100					81.5072	-0.783852
-16.1331	-0.916596	-16.1331	9.79601	-46.7265	100					81.5805	-0.783838
-16.0599	-0.929828	-16.0599	9.25278	-46.6807	100					81.6537	-0.783824
-15.9866	-0.94316	-15.9866	8.78336	-46.6349	100					81.7269	-0.783809
-15.9134	-0.956493	-15.9134	8.3139	-46.5892	100					81.8002	-0.783795
-15.8402	-0.96414	-15.8402	7.88584	-46.5434	100					81.8734	-0.783781
-15.7669	-0.968396	-15.7669	7.50957	-46.4976	100					81.9466	-0.783767
-15.6937	-0.972652	-15.6937	7.13326	-46.4519	100					82.0199	-0.783753
-15.6205	-0.982606	-15.6205	6.79692	-46.4061	100					82.0931	-0.783739
-15.5472	-0.994833	-15.5472	6.49561	-46.3603	100					82.1663	-0.783725
-15.474	-1.00706	-15.474	6.19427	-46.3145	100					82.2396	-0.783711
-15.4008	-1.01627	-15.4008	5.93033	-46.2688	100					82.3128	-0.783697
-15.3275	-1.02475	-15.3275	5.6892	-46.223	100					82.386	-0.783683
-15.2543	-1.03322	-15.2543	5.44804	-46.1772	100					82.4593	-0.783669
-15.1811	-1.04072	-15.1811	5.24084	-46.1315	100					82.5325	-0.783656
-15.1078	-1.04811	-15.1078	5.04755	-46.0857	100					82.6057	-0.783642
-15.0346	-1.05549	-15.0346	4.85423	-46.0399	100					82.679	-0.783628
-14.9614	-1.05647	-14.9614	4.69169	-45.9942	100					82.7522	-0.783614
-14.8881	-1.05731	-14.8881	4.53696	-45.9484	100					82.8254	-0.7836
-14.8149	-1.05869	-14.8149	4.38222	-45.9026	100					82.8987	-0.783586
-14.7417	-1.06744	-14.7417	4.25457	-45.8568	100					82.9719	-0.783572
-14.6684	-1.07619	-14.6684	4.13039	-45.8111	100					83.0451	-0.783558
-14.5952	-1.08348	-14.5952	4.00621	-45.7653	100					83.1183	-0.783545
-14.522	-1.08291	-14.522	3.90619	-45.7195	100					83.1916	-0.783531
-14.4488	-1.08234	-14.4488	3.8068	-45.6738	100					83.2648	-0.783517
-14.3755	-1.08336	-14.3755	3.70862	-45.628	100					83.338	-0.783503
-14.3023	-1.08927	-14.3023	3.62857	-45.5822	100					83.4113	-0.783489
-14.2291	-1.09518	-14.2291	3.54853	-45.5365	100					83.4845	-0.783476
-14.1558	-1.10054	-14.1558	3.47083	-45.4907	100					83.5577	-0.783462
-14.0826	-1.10478	-14.0826	3.40633	-45.4449	100					83.631	-0.783448
-14.0094	-1.10902	-14.0094	3.34183	-45.3992	100					83.7042	-0.783435
-13.9361	-1.10731	-13.9361	3.2803	-45.3534	100					83.7774	-0.783421
-13.8629	-1.09746	-13.8629	3.22816	-45.3076	100					83.8507	-0.783407
-13.7897	-1.0876	-13.7897	3.17603	-45.2618	100					83.9239	-0.783394
-13.7164	-1.08738	-13.7164	3.12707	-45.2161	100					83.9971	-0.78338
-13.6432	-1.09641	-13.6432	3.08462	-45.1703	100					84.0704	-0.783366
-13.57	-1.10543	-13.57	3.04218	-45.1245	100					84.1436	-0.783353
-13.4967	-1.10877	-13.4967	3.00291	-45.0788	100					84.2168	-0.783339
-13.4235	-1.10828	-13.4235	2.9681	-45.033	100					84.2901	-0.783325
-13.3503	-1.10779	-13.3503	2.93328	-44.9872	100					84.3633	-0.783312
-13.277	-1.10504	-13.277	2.90174	-44.9415	100					84.4365	-0.783298
-13.2038	-1.10126	-13.2038	2.87341	-44.8957	100					84.5097	-0.783285
-13.1306	-1.09749	-13.1306	2.84507	-44.8499	100					84.583	-0.783271
-13.0573	-1.09728	-13.0573	2.81971	-44.8042	100					84.6562	-0.783258
-12.9841	-1.09811	-12.9841	2.79639	-44.7584	100					84.7294	-0.783244
-12.9109	-1.09895	-12.9109	2.77306	-44.7126	100					84.8027	-0.783231
-12.8376	-1.09927	-12.8376	2.75248	-44.6668	100					84.8759	-0.783217
-12.7644	-1.0995	-12.7644	2.73317	-44.6211	100					84.9491	-0.783204
-12.6912	-1.09974	-12.6912	2.71386	-44.5753	100					85.0224	-0.783204
-12.618	-1.09308	-12.618	2.71622	-44.5295	100					85.0956	-0.783204
-12.5447	-1.08606	-12.5447	2.72506	-44.4838	100					85.1688	-0.783204
-12.4715	-1.07905	-12.4715	2.73389	-44.438	100					85.2421	-0.783204
-12.3983	-1.05797	-12.3983	2.70772	-44.3922	100					85.3153	-0.783204
-12.325	-1.03263	-12.325	2.65675	-44.3465	100					85.3885	-0.783204
-12.2518	-1.00729	-12.2518	2.60578	-44.3007	100					85.4618	-0.783204
-12.1786	-1.01303	-12.1786	2.58277	-44.2549	100					85.535	-0.783204
-12.1053	-1.02398	-12.1053	2.57329	-44.2091	100					85.6082	-0.783204
-12.0321	-1.03493	-12.0321	2.5638	-44.1634	100					85.6815	-0.783204
-11.9589	-1.03614	-11.9589	2.55599	-44.1176	100					85.7547	-0.78319
-11.8856	-1.03677	-11.8856	2.54869	-44.0718	100					85.8279	-0.783177
-11.8124	-1.03723	-11.8124	2.5414	-44.0261	100					85.9012	-0.783164
-11.7392	-1.03279	-11.7392	2.53435	-43.9803	100					85.9744	-0.78315
-11.6659	-1.02835	-11.6659	2.52735	-43.9345	100					86.0476	-0.783137
-11.5927	-1.02508	-11.5927	2.52034	-43.8888	100					86.1209	-0.783124
-11.5195	-1.03035	-11.5195	2.5139	-43.843	100					86.1941	-0.78311
-11.4462	-1.03563	-11.4462	2.50749	-43.7972	100					86.2673	-0.783097
-11.373	-1.03919	-11.373	2.50111	-43.7515	100					86.3406	-0.783084
-11.2998	-1.03634	-11.2998	2.49563	-43.7057	100					86.4138	-0.78307
-11.2265	-1.03348	-11.2265	2.49015	-43.6599	100					86.487	-0.783057
-11.1533	-1.0306	-11.1533	2.48478	-43.6141	100					86.5603	-0.783044
-11.0801	-1.02768	-11.0801	2.48018	-43.5684	100					86.6335	-0.783031
-11.0068	-1.02476	-11.0068	2.47559	-43.5226	100					86.7067	-0.783018
-10.9336	-1.0223	-10.9336	2.47115	-43.4768	100					86.78	-0.783004
-10.8604	-1.02057	-10.8604	2.46736	-43.4311	100					86.8532	-0.782991
-10.7871	-1.01884	-10.7871	2.46357	-43.3853	100					86.9264	-0.782978
-10.7139	-1.01681	-10.7139	2.45996	-43.3395	100					86.9996	-0.782965
-10.6407	-1.01447	-10.6407	2.4568	-43.2938	100					87.0729	-0.782952
-10.5675	-1.01213	-10.5675	2.45364	-43.248	100					87.1461	-0.782938
-10.4942	-1.00769	-10.4942	2.45062	-43.2022	100					87.2193	-0.782925
-10.421	-1.00162	-10.421	2.44782	-43.1565	100					87.2926	-0.782912
-10.3478	-0.995549	-10.3478	2.44502	-43.1107	100					87.3658	-0.782899
-10.2745	-0.994202	-10.2745	2.44244	-43.0649	100					87.439	-0.782886
-10.2013	-0.995385	-10.2013	2.4401	-43.0191	100					87.5123	-0.782873
-10.1281	-0.996568	-10.1281	2.43777	-42.9734	100					87.5855	-0.78286
-10.0548	-0.993495	-10.0548	2.43559	-42.9276	100					87.6587	-0.782847
-9.9816	-0.988924	-9.9816	2.43353	-42.8818	100					87.732	-0.782834
-9.90836	-0.984353	-9.90836	2.43147	-42.8361	100					87.8052	-0.782821
-9.83513	-0.980249	-9.83513	2.42951	-42.7903	100					87.8784	-0.782808
-9.7619	-0.976242	-9.7619	2.42759	-42.7445	100					87.9517	-0.782795
-9.68867	-0.972235	-9.68867	2.42568	-42.6988	100					88.0249	-0.782782
-9.61543	-0.974444	-9.61543	2.4239	-42.653	100					88.0981	-0.78277
-9.54221	-0.977218	-9.54221	2.42217	-42.6072	100					88.1714	-0.782757
-9.46897	-0.979924	-9.46897	2.42044	-42.5615	100					88.2446	-0.782744
-9.39574	-0.967711	-9.39574	2.41898	-42.5157	100					88.3178	-0.782731
-9.32251	-0.9555	-9.32251	2.41757	-42.4699	100					88.3911	-0.782718
-9.24928	-0.943999	-9.24928	2.41617	-42.4241	100					88.4643	-0.782705
-9.17604	-0.939412	-9.17604	2.41496	-42.3784	100					88.5375	-0.782692
-9.10281	-0.934826	-9.10281	2.41378	-42.3326	100					88.6107	-0.78268
-9.02958	-0.93084	-9.02958	2.4126	-42.2868	100					88.684	-0.782667
-8.95635	-0.929562	-8.95635	2.41149	-42.2411	100					88.7572	-0.782654
-8.88312	-0.928285	-8.88312	2.41038	-42.1953	100					88.8304	-0.782642
-8.80988	-0.926776	-8.80988	2.40931	-42.1495	100					88.9037	-0.782629
-8.73665	-0.924638	-8.73665	2.40857	-42.1038	100					88.9769	-0.782616
-8.66342	-0.922501	-8.66342	2.40783	-42.058	100					89.0501	-0.782604
-8.59019	-0.920789	-8.59019	2.4071	-42.0122	100					89.1234	-0.782591
-8.51695	-0.919839	-8.51695	2.40635	-41.9665	100					89.1966	-0.782578
-8.44373	-0.91889	-8.44373	2.40561	-41.9207	100					89.2698	-0.782566
-8.37049	-0.916361	-8.37049	2.40486	-41.8749	100					89.3431	-0.782553
-8.29726	-0.911874	-8.29726	2.40408	-41.8291	100					89.4163	-0.78254
-8.22403	-0.907388	-8.22403	2.40331	-41.7834	100					89.4895	-0.782528
-8.1508	-0.901536	-8.1508	2.40253	-41.7376	100					89.5628	-0.782515
-8.07756	-0.894498	-8.07756	2.40174	-41.6918	100					89.636	-0.782503
-8.00433	-0.887461	-8.00433	2.40095	-41.6461	100					89.7092	-0.78249
-7.9311	-0.887185	-7.9311	2.40015	-41.6003	100					89.7825	-0.782478
-7.85786	-0.890991	-7.85786	2.39934	-41.5545	100					89.8557	-0.782465
-7.78464	-0.894796	-7.78464	2.39853	-41.5088	100					89.9289	-0.782453
-7.7114	-0.893736	-7.7114	2.39773	-41.463	100					90.0022	-0.78244
-7.63817	-0.890712	-7.63817	2.39694	-41.4172	100					90.0754	-0.782428
-7.56494	-0.887689	-7.56494	2.39616	-41.3714	100					90.1486	-0.782416
-7.49171	-0.8818	-7.49171	2.3954	-41.3257	100					90.2218	-0.782403
-7.41847	-0.875199	-7.41847	2.39465	-41.2799	100					90.2951	-0.782391
-7.34525	-0.868599	-7.34525	2.39391	-41.2341	100					90.3683	-0.782379
-7.27201	-0.871057	-7.27201	2.39334	-41.1884	100					90.4415	-0.782367
-7.19878	-0.874641	-7.19878	2.39284	-41.1426	100					90.5148	-0.782354
-7.12555	-0.878224	-7.12555	2.39235	-41.0968	100					90.588	-0.782342
-7.05232	-0.867749	-7.05232	2.39185	-41.0511	100					90.6612	-0.78233
-6.97908	-0.856952	-6.97908	2.39135	-41.0053	100					90.7345	-0.782317
-6.90585	-0.84624	-6.90585	2.39086	-40.9595	100					90.8077	-0.782305
-6.83262	-0.83671	-6.83262	2.39043	-40.9138	100					90.8809	-0.782293
-6.75938	-0.827181	-6.75938	2.39002	-40.868	100					90.9542	-0.782281
-6.68616	-0.818839	-6.68616	2.3896	-40.8222	100					91.0274	-0.782269
-6.61292	-0.816991	-6.61292	2.38926	-40.7764	100					91.1006	-0.782257
-6.53969	-0.815143	-6.53969	2.38891	-40.7307	100					91.1739	-0.782244
-6.46646	-0.812444	-6.46646	2.38858	-40.6849	100					91.2471	-0.782232
-6.39323	-0.807092	-6.39323	2.38834	-40.6391	100					91.3203	-0.78222
-6.31999	-0.80174	-6.31999	2.38809	-40.5934	100					91.3936	-0.782208
-6.24676	-0.795376	-6.24676	2.38784	-40.5476	100					91.4668	-0.782196
-6.17353	-0.78697	-6.17353	2.3875	-40.5018	100					91.54	-0.782184
-6.1003	-0.778564	-6.1003	2.38715	-40.4561	100					91.6133	-0.782172
-6.02707	-0.773452	-6.02707	2.38683	-40.4103	100					91.6865	-0.78216
-5.95383	-0.772898	-5.95383	2.38656	-40.3645	100					91.7597	-0.782148
-5.8806	-0.772344	-5.8806	2.3863	-40.3188	100					91.833	-0.782136
-5.80737	-0.768277	-5.80737	2.38605	-40.273	100					91.9062	-0.782124
-5.73414	-0.76081	-5.73414	2.38584	-40.2272	100					91.9794	-0.782112
-5.6609	-0.753342	-5.6609	2.38563	-40.1814	100					92.0527	-0.782101
-5.58768	-0.745795	-5.58768	2.38544	-40.1357	100					92.1259	-0.782089
-5.51444	-0.738194	-5.51444	2.38529	-40.0899	100					92.1991	-0.782077
-5.44121	-0.730592	-5.44121	2.38513	-40.0441	100					92.2724	-0.782065
-5.36798	-0.725797	-5.36798	2.38499	-39.9984	100					92.3456	-0.782065
-5.29475	-0.722293	-5.29475	2.38487	-39.9526	100					92.4188	-0.782065
-5.22151	-0.718789	-5.22151	2.38474	-39.9068	100					92.4921	-0.782065
-5.14828	-0.711599	-5.14828	2.38472	-39.8611	100					92.5653	-0.782065
-5.07505	-0.703328	-5.07505	2.38477	-39.8153	100					92.6385	-0.782065
-5.00182	-0.695056	-5.00182	2.38482	-39.7695	100					92.7117	-0.782065
-4.92859	-0.693368	-4.92859	2.38501	-39.7238	100					92.785	-0.782065
-4.85535	-0.692738	-4.85535	2.38526	-39.678	100					92.8582	-0.782065
-4.78212	-0.692108	-4.78212	2.38552	-39.6322	100					92.9314	-0.782065
-4.70889	-0.680832	-4.70889	2.38586	-39.5864	100					93.0047	-0.782065
-4.63566	-0.668996	-4.63566	2.38623	-39.5407	100					93.0779	-0.782053
-4.56242	-0.657557	-4.56242	2.38659	-39.4949	100					93.1511	-0.782041
-4.4892	-0.656088	-4.4892	2.38709	-39.4491	100					93.2244	-0.78203
-4.41596	-0.65462	-4.41596	2.3876	-39.4034	100					93.2976	-0.782018
-4.34273	-0.652953	-4.34273	2.38812	-39.3576	100					93.3708	-0.782006
-4.2695	-0.649919	-4.2695	2.38856	-39.3118	100					93.4441	-0.781995
-4.19627	-0.646884	-4.19627	2.389	-39.2661	100					93.5173	-0.781983
-4.12303	-0.642616	-4.12303	2.38944	-39.2203	100					93.5905	-0.781971
-4.04981	-0.633844	-4.04981	2.38984	-39.1745	100					93.6638	-0.781959
-3.97657	-0.625072	-3.97657	2.39024	-39.1287	100					93.737	-0.781948
-3.90334	-0.620053	-3.90334	2.39057	-39.083	100					93.8102	-0.781936
-3.83011	-0.623639	-3.83011	2.39046	-39.0372	100					93.8835	-0.781925
-3.75687	-0.627225	-3.75687	2.39034	-38.9914	100					93.9567	-0.781913
-3.68364	-0.627986	-3.68364	2.39012	-38.9457	100					94.0299	-0.781902
-3.61041	-0.624366	-3.61041	2.38952	-38.8999	100					94.1031	-0.78189
-3.53718	-0.620745	-3.53718	2.38893	-38.8541	100					94.1764	-0.781879
-3.46394	-0.618173	-3.46394	2.38828	-38.8084	100					94.2496	-0.781867
-3.39072	-0.616736	-3.39072	2.38749	-38.7626	100					94.3228	-0.781856
-3.31748	-0.615298	-3.31748	2.38671	-38.7168	100					94.3961	-0.781844
-3.24425	-0.616722	-3.24425	2.38583	-38.6711	100					94.4693	-0.781833
-3.17102	-0.620312	-3.17102	2.38479	-38.6253	100					94.5425	-0.781821
-3.09779	-0.623903	-3.09779	2.38376	-38.5795	100					94.6158	-0.78181
-3.02455	-0.625215	-3.02455	2.38271	-38.5337	100					94.689	-0.781799
-2.95132	-0.625338	-2.95132	2.38164	-38.488	100					94.7622	-0.781788
-2.87809	-0.625461	-2.87809	2.38058	-38.4422	100					94.8355	-0.781776
-2.80485	-0.627461	-2.80485	2.37955	-38.3964	100					94.9087	-0.781765
-2.73163	-0.630103	-2.73163	2.37854	-38.3507	100					94.9819	-0.781754
-2.65839	-0.632745	-2.65839	2.37754	-38.3049	100					95.0552	-0.781742
-2.58516	-0.639608	-2.58516	2.37655	-38.2591	100					95.1284	-0.781731
-2.51193	-0.647312	-2.51193	2.37557	-38.2134	100					95.2016	-0.78172
-2.4387	-0.655017	-2.4387	2.3746	-38.1676	100					95.2749	-0.781709
-2.36546	-0.659596	-2.36546	2.37375	-38.1218	100					95.3481	-0.781698
-2.29224	-0.663911	-2.29224	2.37295	-38.0761	100					95.4213	-0.781687
-2.219	-0.668297	-2.219	2.37214	-38.0303	100					95.4946	-0.781676
-2.14577	-0.679266	-2.14577	2.37148	-37.9845	100					95.5678	-0.781664
-2.07254	-0.690234	-2.07254	2.37086	-37.9387	100					95.641	-0.781653
-1.99931	-0.699797	-1.99931	2.37023	-37.893	100					95.7143	-0.781642
-1.92607	-0.696549	-1.92607	2.36978	-37.8472	100					95.7875	-0.781631
-1.85284	-0.693302	-1.85284	2.36936	-37.8014	100					95.8607	-0.78162
-1.77961	-0.691685	-1.77961	2.36894	-37.7557	100					95.934	-0.781609
-1.70637	-0.697127	-1.70637	2.36866	-37.7099	100					96.0072	-0.781598
-1.63315	-0.702569	-1.63315	2.36838	-37.6641	100					96.0804	-0.781587
-1.55991	-0.709468	-1.55991	2.36811	-37.6184	100					96.1537	-0.781576
-1.48668	-0.720192	-1.48668	2.36786	-37.5726	100					96.2269	-0.781566
-1.41345	-0.730916	-1.41345	2.36761	-37.5268	100					96.3001	-0.781555
-1.34022	-0.740138	-1.34022	2.36737	-37.481	100					96.3734	-0.781544
-1.26698	-0.746733	-1.26698	2.36718	-37.4353	100					96.4466	-0.781533
-1.19376	-0.753328	-1.19376	2.367	-37.3895	100					96.5198	-0.781522
-1.12052	-0.759957	-1.12052	2.3668	-37.3437	100					96.593	-0.781511
-1.04729	-0.766624	-1.04729	2.36657	-37.298	100					96.6663	-0.7815
-0.97406	-0.773291	-0.97406	2.36634	-37.2522	100					96.7395	-0.78149
-0.900826	-0.776302	-0.900826	2.36618	-37.2064	100					96.8127	-0.781479
-0.827591	-0.776212	-0.827591	2.36612	-37.1607	100					96.886	-0.781469
-0.754364	-0.776122	-0.754364	2.36607	-37.1149	100					96.9592	-0.781458
-0.681129	-0.778562	-0.681129	2.36596	-37.0691	100					97.0324	-0.781447
-0.607895	-0.782494	-0.607895	2.36579	-37.0234	100					97.1057	-0.781437
-0.534668	-0.786424	-0.534668	2.36561	-36.9776	100					97.1789	-0.781426
-0.461433	-0.790321	-0.461433	2.36548	-36.9318	100					97.2521	-0.781415
-0.388199	-0.794204	-0.388199	2.36539	-36.886	100					97.3254	-0.781405
-0.314972	-0.798087	-0.314972	2.36529	-36.8403	100					97.3986	-0.781394
-0.241737	-0.796382	-0.241737	2.36528	-36.7945	100					97.4718	-0.781384
-0.168503	-0.793334	-0.168503	2.36533	-36.7487	100					97.5451	-0.781373
-0.095276	-0.790287	-0.095276	2.36537	-36.703	100					97.6183	-0.781363
-0.022041	-0.792165	-0.022041	2.37038	-36.6572	100					97.6915	-0.781352
0.051193	-0.794104	0.051193	2.36747	-36.6114	100					97.7648	-0.781342
0.12442	-0.792976	0.12442	2.36109	-36.5657	100					97.838	-0.781332
0.197655	-0.782541	0.197655	2.36219	-36.5199	100					97.9112	-0.781321
0.270889	-0.772668	0.270889	2.36329	-36.4741	100					97.9845	-0.781311
0.344116	-0.774748	0.344116	2.36381	-36.4284	100					98.0577	-0.7813
0.417351	-0.776828	0.417351	2.36427	-36.3826	100					98.1309	-0.78129
0.490585	-0.780403	0.490585	2.36422	-36.3368	100					98.2041	-0.78128
0.563812	-0.784213	0.563812	2.36398	-36.291	100					98.2774	-0.78127
0.637047	-0.7884	0.637047	2.36386	-36.2453	100					98.3506	-0.781259
0.710281	-0.792777	0.710281	2.36386	-36.1995	100					98.4238	-0.781249
0.783508	-0.796658	0.783508	2.36381	-36.1537	100					98.4971	-0.781239
0.856743	-0.800026	0.856743	2.3637	-36.108	100					98.5703	-0.781229
0.929977	-0.802956	0.929977	2.36357	-36.0622	100					98.6435	-0.781219
1.0032	-0.804845	1.0032	2.36331	-36.0164	100					98.7168	-0.781209
1.07644	-0.805909	1.07644	2.36305	-35.9707	100					98.79	-0.781198
1.14967	-0.801309	1.14967	2.36312	-35.9249	100					98.8632	-0.781188
1.2229	-0.796709	1.2229	2.36319	-35.8791	100					98.9365	-0.781178
1.29614	-0.785299	1.29614	2.36309	-35.8334	100					99.0097	-0.781168
1.36937	-0.773378	1.36937	2.36294	-35.7876	100					99.0829	-0.781158
1.4426	-0.775238	1.4426	2.36272	-35.7418	100					99.1562	-0.781148
1.51583	-0.781697	1.51583	2.36246	-35.696	100					99.2294	-0.781138
1.58907	-0.777781	1.58907	2.36233	-35.6503	100					99.3026	-0.781128
1.66229	-0.76582	1.66229	2.36235	-35.6045	100					99.3759	-0.781119
1.73553	-0.761879	1.73553	2.36242	-35.5587	100					99.4491	-0.781109
1.80876	-0.771471	1.80876	2.36261	-35.513	100					99.5223	-0.781099
1.88199	-0.776575	1.88199	2.3628	-35.4672	100					99.5956	-0.781089
1.95522	-0.763391	1.95522	2.36288	-35.4214	100					99.6688	-0.781089
2.02846	-0.750247	2.02846	2.36297	-35.3757	100					99.742	-0.781089
2.10168	-0.749106	2.10168	2.36305	-35.3299	100					99.8152	-0.781089
2.17492	-0.747964	2.17492	2.36313	-35.2841	100					99.8885	-0.781089
2.24815	-0.749097	2.24815	2.36318	-35.2383	100					99.9617	-0.781089
2.32138	-0.750697	2.32138	2.36322	-35.1926	100					100.035	-0.781089
2.39461	-0.748921	2.39461	2.36318	-35.1468	100					100.108	-0.781089
2.46785	-0.7452	2.46785	2.36306	-35.101	100					100.181	-0.781089
2.54108	-0.744552	2.54108	2.36293	-35.0553	100					100.255	-0.781089
2.61431	-0.747439	2.61431	2.36278	-35.0095	100					100.328	-0.781089
2.68755	-0.746635	2.68755	2.36262	-34.9637	100					100.401	-0.781079
2.76077	-0.735721	2.76077	2.36244	-34.918	100					100.474	-0.781069
2.83401	-0.725838	2.83401	2.36225	-34.8722	100					100.548	-0.78106
2.90724	-0.727656	2.90724	2.36222	-34.8264	100					100.621	-0.78105
2.98047	-0.729475	2.98047	2.36219	-34.7807	100					100.694	-0.78104
3.0537	-0.729809	3.0537	2.36206	-34.7349	100					100.767	-0.78103
3.12694	-0.729979	3.12694	2.3619	-34.6891	100					100.841	-0.781021
3.20017	-0.734614	3.20017	2.36189	-34.6433	100					100.914	-0.781011
3.2734	-0.741084	3.2734	2.36197	-34.5976	100					100.987	-0.781001
3.34663	-0.741155	3.34663	2.36203	-34.5518	100					101.06	-0.780992
3.41986	-0.735676	3.41986	2.36202	-34.506	100					101.133	-0.780982
3.49309	-0.730978	3.49309	2.36206	-34.4603	100					101.207	-0.780973
3.56633	-0.727792	3.56633	2.36223	-34.4145	100					101.28	-0.780963
3.63956	-0.724376	3.63956	2.36239	-34.3687	100					101.353	-0.780954
3.71279	-0.719833	3.71279	2.3623	-34.323	100					101.426	-0.780944
3.78603	-0.71529	3.78603	2.3622	-34.2772	100					101.5	-0.780935
3.85925	-0.713475	3.85925	2.3622	-34.2314	100					101.573	-0.780925
3.93249	-0.711734	3.93249	2.36222	-34.1857	100					101.646	-0.780916
4.00572	-0.715078	4.00572	2.3622	-34.1399	100					101.719	-0.780906
4.07895	-0.719705	4.07895	2.36216	-34.0941	100					101.793	-0.780897
4.15218	-0.71821	4.15218	2.3621	-34.0483	100					101.866	-0.780888
4.22542	-0.712721	4.22542	2.36201	-34.0026	100					101.939	-0.780878
4.29864	-0.710228	4.29864	2.3619	-33.9568	100					102.012	-0.780869
4.37188	-0.711952	4.37188	2.36175	-33.911	100					102.085	-0.78086
4.44511	-0.711697	4.44511	2.36163	-33.8653	100					102.159	-0.780851
4.51834	-0.705129	4.51834	2.36173	-33.8195	100					102.232	-0.780841
4.59158	-0.699188	4.59158	2.36183	-33.7737	100					102.305	-0.780832
4.66481	-0.706296	4.66481	2.36172	-33.728	100					102.378	-0.780823
4.73804	-0.713404	4.73804	2.36159	-33.6822	100					102.452	-0.780814
4.81127	-0.703363	4.81127	2.36147	-33.6364	100					102.525	-0.780804
4.88451	-0.690826	4.88451	2.36136	-33.5907	100					102.598	-0.780795
4.95773	-0.684452	4.95773	2.36113	-33.5449	100					102.671	-0.780786
5.03097	-0.681009	5.03097	2.36081	-33.4991	100					102.745	-0.780778
5.1042	-0.679487	5.1042	2.36048	-33.4533	100					102.818	-0.780769
5.17743	-0.679822	5.17743	2.36014	-33.4076	100					102.891	-0.78076
5.25066	-0.680772	5.25066	2.3598	-33.3618	100					102.964	-0.780751
5.3239	-0.683077	5.3239	2.35951	-33.316	100					103.037	-0.780742
5.39712	-0.684315	5.39712	2.35922	-33.2703	100					103.111	-0.780733
5.47036	-0.678365	5.47036	2.35881	-33.2245	100					103.184	-0.780724
5.54359	-0.672415	5.54359	2.3584	-33.1787	100					103.257	-0.780715
5.61683	-0.669033	5.61683	2.3579	-33.133	100					103.33	-0.780706
5.69006	-0.665803	5.69006	2.35737	-33.0872	100					103.404	-0.780697
5.76329	-0.671233	5.76329	2.3568	-33.0414	100					103.477	-0.780688
5.83652	-0.679504	5.83652	2.35619	-32.9957	100					103.55	-0.78068
5.90975	-0.679891	5.90975	2.35552	-32.9499	100					103.623	-0.780671
5.98299	-0.674522	5.98299	2.35477	-32.9041	100					103.697	-0.780662
6.05622	-0.668359	6.05622	2.35401	-32.8583	100					103.77	-0.780653
6.12945	-0.660926	6.12945	2.35323	-32.8126	100					103.843	-0.780645
6.20268	-0.655597	6.20268	2.35245	-32.7668	100					103.916	-0.780636
6.27592	-0.658121	6.27592	2.35173	-32.721	100					103.989	-0.780627
6.34914	-0.660583	6.34914	2.35101	-32.6753	100					104.063	-0.780619
6.42238	-0.65908	6.42238	2.34982	-32.6295	100					104.136	-0.78061
6.49561	-0.657578	6.49561	2.34856	-32.5837	100					104.209	-0.780602
6.56884	-0.651716	6.56884	2.34736	-32.538	100					104.282	-0.780593
6.64208	-0.645062	6.64208	2.34617	-32.4922	100					104.356	-0.780585
6.71531	-0.64014	6.71531	2.34486	-32.4464	100					104.429	-0.780576
6.78854	-0.636159	6.78854	2.34343	-32.4006	100					104.502	-0.780568
6.86177	-0.632495	6.86177	2.34201	-32.3549	100					104.575	-0.780559
6.93501	-0.629205	6.93501	2.34058	-32.3091	100					104.649	-0.780551
7.00823	-0.626464	7.00823	2.33913	-32.2633	100					104.722	-0.780542
7.08147	-0.62512	7.08147	2.3376	-32.2176	100					104.795	-0.780534
7.1547	-0.624315	7.1547	2.33607	-32.1718	100					104.868	-0.780526
7.22793	-0.628962	7.22793	2.33451	-32.126	100					104.941	-0.780518
7.30116	-0.63361	7.30116	2.33294	-32.0803	100					105.015	-0.780509
7.3744	-0.627859	7.3744	2.33165	-32.0345	100					105.088	-0.780501
7.44762	-0.621162	7.44762	2.33044	-31.9887	100					105.161	-0.780493
7.52086	-0.622301	7.52086	2.32943	-31.943	100					105.234	-0.780485
7.59409	-0.626454	7.59409	2.32855	-31.8972	100					105.308	-0.780476
7.66732	-0.620226	7.66732	2.32795	-31.8514	100					105.381	-0.780468
7.74055	-0.605537	7.74055	2.32772	-31.8056	100					105.454	-0.78046
7.81379	-0.595512	7.81379	2.32758	-31.7599	100					105.527	-0.780452
7.88702	-0.593974	7.88702	2.32777	-31.7141	100					105.601	-0.780444
7.96025	-0.593255	7.96025	2.32798	-31.6683	100					105.674	-0.780436
8.03349	-0.596335	8.03349	2.32853	-31.6226	100					105.747	-0.780428
8.10671	-0.599415	8.10671	2.32908	-31.5768	100					105.82	-0.78042
8.17995	-0.594799	8.17995	2.32953	-31.531	100					105.894	-0.780412
8.25318	-0.590078	8.25318	2.32996	-31.4853	100					105.967	-0.780404
8.32641	-0.583837	8.32641	2.32995	-31.4395	100					106.04	-0.780396
8.39964	-0.577206	8.39964	2.32971	-31.3937	100					106.113	-0.780388
8.47288	-0.568991	8.47288	2.32912	-31.348	100					106.186	-0.78038
8.5461	-0.559808	8.5461	2.32815	-31.3022	100					106.26	-0.780372
8.61934	-0.551538	8.61934	2.32681	-31.2564	100					106.333	-0.780365
8.69257	-0.544492	8.69257	2.32457	-31.2106	100					106.406	-0.780357
8.7658	-0.538013	8.7658	2.32214	-31.1649	100					106.479	-0.780349
8.83904	-0.533198	8.83904	2.3183	-31.1191	100					106.553	-0.780341
8.91227	-0.528584	8.91227	2.31446	-31.0733	100					106.626	-0.780334
8.9855	-0.52718	8.9855	2.309	-31.0276	100					106.699	-0.780326
9.05873	-0.525775	9.05873	2.30341	-30.9818	100					106.772	-0.780318
9.13197	-0.519125	9.13197	2.29711	-30.936	100					106.846	-0.780311
9.20519	-0.511828	9.20519	2.29057	-30.8903	100					106.919	-0.780303
9.27843	-0.50632	9.27843	2.28347	-30.8445	100					106.992	-0.780303
9.35166	-0.501607	9.35166	2.27592	-30.7987	100					107.065	-0.780303
9.42489	-0.490789	9.42489	2.26826	-30.753	100					107.138	-0.780303
9.49812	-0.47408	9.49812	2.26044	-30.7072	100					107.212	-0.780303
9.57136	-0.462829	9.57136	2.25267	-30.6614	100					107.285	-0.780303
9.64458	-0.462867	9.64458	2.24514	-30.6156	100					107.358	-0.780303
9.71782	-0.462685	9.71782	2.2376	-30.5699	100					107.431	-0.780303
9.79105	-0.461079	9.79105	2.23114	-30.5241	100					107.505	-0.780303
9.86428	-0.459474	9.86428	2.22467	-30.4783	100					107.578	-0.780303
9.93751	-0.445809	9.93751	2.21966	-30.4326	100					107.651	-0.780303
10.0107	-0.431631	10.0107	2.21495	-30.3868	100					107.724	-0.780295
10.084	-0.423888	10.084	2.21165	-30.341	100					107.798	-0.780288
10.1572	-0.418109	10.1572	2.20917	-30.2953	100					107.871	-0.78028
10.2304	-0.404912	10.2304	2.20813	-30.2495	100					107.944	-0.780273
10.3037	-0.386625	10.3037	2.20878	-30.2037	100					108.017	-0.780266
10.3769	-0.37051	10.3769	2.21049	-30.158	100					108.09	-0.780258
10.4501	-0.357698	10.4501	2.21517	-30.1122	100					108.164	-0.780251
10.5234	-0.342915	10.5234	2.22028	-30.0664	100					108.237	-0.780243
10.5966	-0.321433	10.5966	2.23	-30.0206	100					108.31	-0.780236
10.6698	-0.300052	10.6698	2.23971	-29.9749	100					108.383	-0.780228
10.7431	-0.281948	10.7431	2.25506	-29.9291	100					108.457	-0.780221
10.8163	-0.263841	10.8163	2.27109	-29.8833	100					108.53	-0.780214
10.8895	-0.251087	10.8895	2.29229	-29.8376	84.1093					108.603	-0.780207
10.9628	-0.239346	10.9628	2.31566	-29.7918	49.7566					108.676	-0.780199
11.036	-0.219083	11.036	2.34308	-29.746	15.404					108.75	-0.780192
11.1092	-0.194495	11.1092	2.37411	-29.7003	0					108.823	-0.780185
11.1825	-0.163007	11.1825	2.40811	-29.6545	0					108.896	-0.780178
11.2557	-0.123758	11.2557	2.44802	-29.6087	0					108.969	-0.780171
11.3289	-0.088589	11.3289	2.48929	-29.5629	0					109.042	-0.780163
11.4022	-0.063027	11.4022	2.53751	-29.5172	0					109.116	-0.780156
11.4754	-0.036283	11.4754	2.58574	-29.4714	0					109.189	-0.780149
11.5486	0.000678	11.5486	2.64347	-29.4256	0					109.262	-0.780142
11.6218	0.037635	11.6218	2.70151	-29.3799	0					109.335	-0.780135
11.6951	0.07689	11.6951	2.76577	-29.3341	0					109.409	-0.780128
11.7683	0.116311	11.7683	2.83161	-29.2883	0					109.482	-0.780122
11.8415	0.160112	11.8415	2.90242	-29.2426	0					109.555	-0.780115
11.9148	0.205491	11.9148	2.97656	-29.1968	0					109.628	-0.780108
11.988	0.265825	11.988	3.05331	-29.151	0					109.702	-0.780101
12.0612	0.33807	12.0612	3.13374	-29.1053	0					109.775	-0.780094
12.1345	0.410226	12.1345	3.21525	-29.0595	0					109.848	-0.780087
12.2077	0.482218	12.2077	3.30027	-29.0137	0					109.921	-0.78008
12.2809	0.558521	12.2809	3.38546	-28.9679	0					109.995	-0.780074
12.3542	0.654932	12.3542	3.47454	-28.9222	0					110.068	-0.780067
12.4274	0.751347	12.4274	3.56362	-28.8764	0					110.141	-0.78006
12.5006	0.850578	12.5006	3.65303	-28.8306	0					110.214	-0.780053
12.5739	0.94982	12.5739	3.74249	-28.7849	0					110.287	-0.780047
12.6471	1.07188	12.6471	3.83223	-28.7391	0					110.361	-0.78004
12.7203	1.19935	12.7203	3.92209	-28.6933	0					110.434	-0.780034
12.7936	1.33707	12.7936	4.01044	-28.6476	0					110.507	-0.780027
12.8668	1.48065	12.8668	4.09726	-28.6018	0					110.58	-0.78002
12.94	1.63162	12.94	4.18325	-28.556	0					110.654	-0.780014
13.0133	1.79203	13.0133	4.2674	-28.5103	0					110.727	-0.780007
13.0865	1.9588	13.0865	4.3507	-28.4645	0					110.8	-0.780001
13.1597	2.14265	13.1597	4.42864	-28.4187	0					110.873	-0.779995
13.233	2.32847	13.233	4.50658	-28.3729	0					110.947	-0.779988
13.3062	2.53865	13.3062	4.57931	-28.3272	0					111.02	-0.779982
13.3794	2.74882	13.3794	4.65168	-28.2814	0					111.093	-0.779975
13.4527	2.97388	13.4527	4.71956	-28.2356	0					111.166	-0.779969
13.5259	3.20079	13.5259	4.78594	-28.1899	0					111.239	-0.779963
13.5991	3.441	13.5991	4.84782	-28.1441	0					111.313	-0.779956
13.6723	3.68674	13.6723	4.90634	-28.0983	0					111.386	-0.77995
13.7456	3.93984	13.7456	4.96232	-28.0526	0					111.459	-0.779944
13.8188	4.19982	13.8188	5.01411	-28.0068	0					111.532	-0.779938
13.892	4.46312	13.892	5.06445	-27.961	0					111.606	-0.779932
13.9653	4.73276	13.9653	5.1091	-27.9152	0					111.679	-0.779926
14.0385	5.00678	14.0385	5.15369	-27.8695	0					111.752	-0.779919
14.1117	5.30645	14.1117	5.19212	-27.8237	0					111.825	-0.779913
14.185	5.60613	14.185	5.23056	-27.7779	0					111.899	-0.779907
14.2582	5.92804	14.2582	5.26404	-27.7322	0					111.972	-0.779901
14.3314	6.25056	14.3314	5.29656	-27.6864	0					112.045	-0.779895
14.4047	6.58857	14.4047	5.32581	-27.6406	0					112.118	-0.779889
14.4779	6.93097	14.4779	5.35322	-27.5949	0					112.191	-0.779883
14.5511	7.31198	14.5511	5.37836	-27.5491	0					112.265	-0.779877
14.6244	7.71805	14.6244	5.40086	-27.5033	0					112.338	-0.779872
14.6976	8.15073	14.6976	5.42217	-27.4576	0					112.411	-0.779866
14.7708	8.62167	14.7708	5.44036	-27.4118	0					112.484	-0.77986
14.8441	9.13003	14.8441	5.45825	-27.366	0					112.558	-0.779854
14.9173	9.76974	14.9173	5.47279	-27.3202	0					112.631	-0.779848
14.9905	10.4232	14.9905	5.48733	-27.2745	0					112.704	-0.779842
15.0638	11.3717	15.0638	5.49934	-27.2287	0					112.777	-0.779836
15.137	12.3201	15.137	5.5111	-27.1829	0					112.851	-0.779831
15.2102	13.9512	15.2102	5.52106	-27.1372	0					112.924	-0.779825
15.2835	15.7012	15.2835	5.5303	-27.0914	0					112.997	-0.77982
15.3567	18.3828	15.3567	5.53805	-27.0456	0					113.07	-0.779814
15.4299	21.5047	15.4299	5.54455	-26.9999	0					113.143	-0.779808
15.5032	25.696	15.5032	5.55055	-26.9541	0					113.217	-0.779803
15.5764	31.0255	15.5764	5.55561	-26.9083	0					113.29	-0.779797
15.6496	36.8257	15.6496	5.56042	-26.8625	0					113.363	-0.779792
15.7228	43.6528	15.7228	5.5641	-26.8168	0					113.436	-0.779786
15.7961	50.6427	15.7961	5.56777	-26.771	0					113.51	-0.779781
15.8693	58.8679	15.8693	5.57025	-26.7252	0					113.583	-0.779775
15.9425	67.093	15.9425	5.5727	-26.6795	0					113.656	-0.77977
16.0158	76.1385	16.0158	5.57449	-26.6337	0					113.729	-0.779765
16.089	85.2406	16.089	5.57611	-26.5879	0					113.803	-0.779759
16.1622	95.907	16.1622	5.57696	-26.5422	0					113.876	-0.779754
16.2355	107.093	16.2355	5.57733	-26.4964	0					113.949	-0.779749
16.3087	119.168	16.3087	5.57747	-26.4506	0					114.022	-0.779743
16.3819	131.945	16.3819	5.57732	-26.4049	0					114.095	-0.779738
16.4552	145.315	16.4552	5.57711	-26.3591	0					114.169	-0.779733
16.5284	159.648	16.5284	5.57671	-26.3133	0					114.242	-0.779728
16.6016	173.909	16.6016	5.57626	-26.2675	0					114.315	-0.779728
16.6749	187.867	16.6749	5.5748	-26.2218	0					114.388	-0.779728
16.7481	201.814	16.7481	5.57334	-26.176	0					114.462	-0.779728
16.8213	215.026	16.8213	5.57217	-26.1302	0					114.535	-0.779728
16.8946	228.237	16.8946	5.57105	-26.0845	0					114.608	-0.779728
16.9678	240.289	16.9678	5.56984	-26.0387	0					114.681	-0.779728
17.041	252.089	17.041	5.56859	-25.9929	0					114.755	-0.779728
17.1142	262.589	17.1142	5.56693	-25.9472	0					114.828	-0.779728
17.1875	272.399	17.1875	5.56486	-25.9014	0					114.901	-0.779728
17.2607	281.497	17.2607	5.56273	-25.8556	0					114.974	-0.779728
17.3339	289.741	17.3339	5.56045	-25.8099	0					115.048	-0.779723
17.4072	297.525	17.4072	5.55815	-25.7641	0					115.121	-0.779717
17.4804	304.058	17.4804	5.55575	-25.7183	0					115.194	-0.779712
17.5536	310.503	17.5536	5.55335	-25.6725	0					115.267	-0.779707
17.6269	316.06	17.6269	5.5509	-25.6268	0					115.34	-0.779702
17.7001	321.617	17.7001	5.54846	-25.581	0					115.414	-0.779697
17.7733	326.462	17.7733	5.54612	-25.5352	0					115.487	-0.779692
17.8466	331.225	17.8466	5.54382	-25.4895	0					115.56	-0.779687
17.9198	335.536	17.9198	5.54125	-25.4437	0					115.633	-0.779682
17.993	339.672	17.993	5.53848	-25.3979	0					115.707	-0.779677
18.0663	343.506	18.0663	5.53558	-25.3522	0					115.78	-0.779672
18.1395	347.07	18.1395	5.53247	-25.3064	0					115.853	-0.779668
18.2127	350.588	18.2127	5.52936	-25.2606	0					115.926	-0.779663
18.286	354.026	18.286	5.5262	-25.2149	0					116	-0.779658
18.3592	357.359	18.3592	5.52305	-25.1691	0					116.073	-0.779653
18.4324	360.135	18.4324	5.51985	-25.1233	0					116.146	-0.779649
18.5057	362.911	18.5057	5.51665	-25.0775	0					116.219	-0.779644
18.5789	365.426	18.5789	5.51314	-25.0318	0					116.292	-0.779639
18.6521	367.936	18.6521	5.50956	-24.986	0					116.366	-0.779635
18.7254	370.276	18.7254	5.50566	-24.9402	0					116.439	-0.77963
18.7986	372.571	18.7986	5.50158	-24.8945	0					116.512	-0.779625
18.8718	374.723	18.8718	5.4978	-24.8487	0					116.585	-0.779621
18.9451	376.782	18.9451	5.49437	-24.8029	0					116.659	-0.779616
19.0183	378.736	19.0183	5.49088	-24.7572	0					116.732	-0.779612
19.0915	380.551	19.0915	5.48727	-24.7114	0					116.805	-0.779607
19.1647	382.333	19.1647	5.48361	-24.6656	0					116.878	-0.779603
19.238	384.012	19.238	5.47943	-24.6198	0					116.952	-0.779598
19.3112	385.687	19.3112	5.47525	-24.5741	0					117.025	-0.779594
19.3844	387.303	19.3844	5.47151	-24.5283	0					117.098	-0.77959
19.4577	388.92	19.4577	5.4678	-24.4825	0					117.171	-0.779585
19.5309	390.343	19.5309	5.4642	-24.4368	0					117.244	-0.779581
19.6041	391.737	19.6041	5.46063	-24.391	0					117.318	-0.779577
19.6774	393.147	19.6774	5.45701	-24.3452	0					117.391	-0.779572
19.7506	394.564	19.7506	5.45336	-24.2995	0					117.464	-0.779568
19.8238	395.861	19.8238	5.44974	-24.2537	0					117.537	-0.779564
19.8971	397.036	19.8971	5.44617	-24.2079	0					117.611	-0.77956
19.9703	398.222	19.9703	5.44244	-24.1622	0					117.684	-0.779556
20.0435	399.434	20.0435	5.43801	-24.1164	0					117.757	-0.779552
20.1168	400.646	20.1168	5.43357	-24.0706	0					117.83	-0.779547
20.19	401.858	20.19	5.43001	-24.0248	0					117.904	-0.779543
20.2632	403.069	20.2632	5.42646	-23.9791	0					117.977	-0.779539
20.3365	404.022	20.3365	5.42287	-23.9333	0					118.05	-0.779535
20.4097	404.957	20.4097	5.41928	-23.8875	0					118.123	-0.779531
20.4829	406.13	20.4829	5.41563	-23.8418	0					118.196	-0.779528
20.5562	407.376	20.5562	5.41194	-23.796	0					118.27	-0.779524
20.6294	408.467	20.6294	5.40849	-23.7502	0					118.343	-0.77952
20.7026	409.439	20.7026	5.40533	-23.7045	0					118.416	-0.779516
20.7759	410.366	20.7759	5.40205	-23.6587	0					118.489	-0.779512
20.8491	411.224	20.8491	5.39844	-23.6129	0					118.563	-0.779508
20.9223	412.086	20.9223	5.39483	-23.5672	0					118.636	-0.779504
20.9956	412.96	20.9956	5.39124	-23.5214	0					118.709	-0.779501
21.0688	413.836	21.0688	5.38766	-23.4756	0					118.782	-0.779497
21.142	414.747	21.142	5.38439	-23.4298	0					118.856	-0.779493
21.2152	415.658	21.2152	5.38114	-23.3841	0					118.929	-0.77949
21.2885	416.444	21.2885	5.37834	-23.3383	0					119.002	-0.779486
21.3617	417.206	21.3617	5.37573	-23.2925	0					119.075	-0.779482
21.4349	417.976	21.4349	5.37308	-23.2468	0					119.148	-0.779479
21.5082	418.75	21.5082	5.37041	-23.201	0					119.222	-0.779475
21.5814	419.527	21.5814	5.36774	-23.1552	0					119.295	-0.779472
21.6546	420.309	21.6546	5.36505	-23.1095	0					119.368	-0.779468
21.7279	421.055	21.7279	5.36236	-23.0637	0					119.441	-0.779465
21.8011	421.711	21.8011	5.35964	-23.0179	0					119.515	-0.779461
21.8743	422.375	21.8743	5.35692	-22.9722	0					119.588	-0.779458
21.9476	423.105	21.9476	5.35477	-22.9264	0					119.661	-0.779455
22.0208	423.835	22.0208	5.35263	-22.8806	0					119.734	-0.779451
22.094	424.613	22.094	5.35017	-22.8348	0					119.808	-0.779448
22.1673	425.395	22.1673	5.3476	-22.7891	0					119.881	-0.779445
22.2405	426.123	22.2405	5.345	-22.7433	0					119.954	-0.779441
22.3137	426.832	22.3137	5.34238	-22.6975	0					120.027	-0.779438
22.387	427.549	22.387	5.33982	-22.6518	0					120.101	-0.779435
22.4602	428.272	22.4602	5.33736	-22.606	0					120.174	-0.779432
22.5334	428.958	22.5334	5.33498	-22.5602	0					120.247	-0.779429
22.6067	429.579	22.6067	5.33288	-22.5145	0					120.32	-0.779426
22.6799	430.208	22.6799	5.33075	-22.4687	0					120.393	-0.779422
22.7531	430.878	22.7531	5.32803	-22.4229	0					120.467	-0.779419
22.8263	431.548	22.8263	5.32531	-22.3772	0					120.54	-0.779416
22.8996	432.273	22.8996	5.32286	-22.3314	0					120.613	-0.779413
22.9728	432.998	22.9728	5.32046	-22.2856	0					120.686	-0.77941
23.046	433.53	23.046	5.31808	-22.2398	0					120.76	-0.779407
23.1193	434.015	23.1193	5.3157	-22.1941	0					120.833	-0.779404
23.1925	434.639	23.1925	5.31323	-22.1483	0					120.906	-0.779401
23.2657	435.349	23.2657	5.31065	-22.1025	0					120.979	-0.779399
23.339	435.999	23.339	5.3082	-22.0568	0					121.053	-0.779396
23.4122	436.571	23.4122	5.30607	-22.011	0					121.126	-0.779393
23.4854	437.19	23.4854	5.30401	-21.9652	0					121.199	-0.77939
23.5587	437.948	23.5587	5.30247	-21.9195	0					121.272	-0.779388
23.6319	438.709	23.6319	5.30093	-21.8737	0					121.345	-0.779385
23.7051	439.511	23.7051	5.30002	-21.8279	0					121.419	-0.779382
23.7784	440.313	23.7784	5.29915	-21.7822	0					121.492	-0.779379
23.8516	441.199	23.8516	5.29938	-21.7364	0					121.565	-0.779377
23.9248	442.098	23.9248	5.29999	-21.6906	0					121.638	-0.779377
23.9981	442.894	23.9981	5.30165	-21.6448	0					121.712	-0.779377
24.0713	443.644	24.0713	5.30417	-21.5991	0					121.785	-0.779377
24.1445	444.549	24.1445	5.30747	-21.5533	0					121.858	-0.779377
24.2178	445.6	24.2178	5.31207	-21.5075	0					121.931	-0.779377
24.291	446.623	24.291	5.31733	-21.4618	0					122.005	-0.779377
24.3642	447.588	24.3642	5.3255	-21.416	0					122.078	-0.779377
24.4375	448.56	24.4375	5.33371	-21.3702	0					122.151	-0.779377
24.5107	449.575	24.5107	5.34527	-21.3245	0					122.224	-0.779377
24.5839	450.59	24.5839	5.35684	-21.2787	0					122.297	-0.779377
24.6572	451.999	24.6572	5.37244	-21.2329	0					122.371	-0.779374
24.7304	453.428	24.7304	5.38897	-21.1871	0					122.444	-0.779372
24.8036	454.562	24.8036	5.40823	-21.1414	0					122.517	-0.779369
24.8768	455.612	24.8768	5.42899	-21.0956	0					122.59	-0.779367
24.9501	456.805	24.9501	5.45205	-21.0498	0					122.664	-0.779364
25.0233	458.098	25.0233	5.47794	-21.0041	0					122.737	-0.779362
25.0965	459.374	25.0965	5.50515	-20.9583	0					122.81	-0.779359
25.1698	460.626	25.1698	5.53592	-20.9125	0					122.883	-0.779357
25.243	461.866	25.243	5.56712	-20.8668	0					122.957	-0.779354
25.3162	463.066	25.3162	5.60327	-20.821	0					123.03	-0.779352
25.3895	464.269	25.3895	5.63941	-20.7752	0					123.103	-0.77935
25.4627	465.57	25.4627	5.68059	-20.7295	0					123.176	-0.779347
25.5359	466.87	25.5359	5.72238	-20.6837	0					123.249	-0.779345
25.6092	468.469	25.6092	5.76664	-20.6379	0					123.323	-0.779343
25.6824	470.121	25.6824	5.81188	-20.5921	0					123.396	-0.779341
25.7556	471.673	25.7556	5.85909	-20.5464	0					123.469	-0.779339
25.8289	473.174	25.8289	5.9081	-20.5006	0					123.542	-0.779337
25.9021	474.569	25.9021	5.95781	-20.4548	0					123.616	-0.779334
25.9753	475.849	25.9753	6.00883	-20.4091	0					123.689	-0.779332
26.0486	477.065	26.0486	6.06024	-20.3633	0					123.762	-0.77933
26.1218	478.123	26.1218	6.11372	-20.3175	0					123.835	-0.779328
26.195	479.193	26.195	6.16721	-20.2718	0					123.909	-0.779326
26.2683	480.346	26.2683	6.21914	-20.226	0					123.982	-0.779324
26.3415	481.5	26.3415	6.27104	-20.1802	0					124.055	-0.779322
26.4147	482.193	26.4147	6.32209	-20.1345	0					124.128	-0.77932
26.488	482.847	26.488	6.37292	-20.0887	0					124.202	-0.779319
26.5612	483.413	26.5612	6.42199	-20.0429	0					124.275	-0.779317
26.6344	483.947	26.6344	6.46991	-19.9971	0					124.348	-0.779315
26.7076	484.338	26.7076	6.51626	-19.9514	0					124.421	-0.779313
26.7809	484.613	26.7809	6.56043	-19.9056	0					124.494	-0.779311
26.8541	484.712	26.8541	6.60384	-19.8598	0					124.568	-0.779309
26.9273	484.503	26.9273	6.64467	-19.8141	0					124.641	-0.779308
27.0006	484.329	27.0006	6.68525	-19.7683	0					124.714	-0.779306
27.0738	484.306	27.0738	6.72133	-19.7225	0					124.787	-0.779305
27.147	484.282	27.147	6.7574	-19.6768	0					124.861	-0.779303
27.2203	484.284	27.2203	6.79	-19.631	0					124.934	-0.779301
27.2935	484.286	27.2935	6.82203	-19.5852	0					125.007	-0.7793
27.3667	484.104	27.3667	6.85059	-19.5395	0					125.08	-0.779298
27.44	483.884	27.44	6.87758	-19.4937	0					125.154	-0.779297
27.5132	483.869	27.5132	6.90265	-19.4479	0					125.227	-0.779295
27.5864	483.975	27.5864	6.92574	-19.4021	0					125.3	-0.779294
27.6597	483.944	27.6597	6.94794	-19.3564	0					125.373	-0.779292
27.7329	483.752	27.7329	6.96829	-19.3106	0					125.446	-0.779291
27.8061	483.712	27.8061	6.98817	-19.2648	0					125.52	-0.77929
27.8794	484.106	27.8794	7.00475	-19.2191	0					125.593	-0.779288
27.9526	484.468	27.9526	7.02133	-19.1733	0					125.666	-0.779287
28.0258	484.457	28.0258	7.03523	-19.1275	0					125.739	-0.779286
28.0991	484.447	28.0991	7.04894	-19.0818	0					125.813	-0.779284
28.1723	484.646	28.1723	7.06093	-19.036	0					125.886	-0.779283
28.2455	484.871	28.2455	7.07237	-18.9902	0					125.959	-0.779282
28.3188	485.048	28.3188	7.08255	-18.9444	0					126.032	-0.779281
28.392	485.205	28.392	7.09175	-18.8987	0					126.106	-0.77928
28.4652	485.494	28.4652	7.10015	-18.8529	0					126.179	-0.779279
28.5385	485.901	28.5385	7.10731	-18.8071	0					126.252	-0.779278
28.6117	486.263	28.6117	7.11436	-18.7614	0					126.325	-0.779277
28.6849	486.533	28.6849	7.12096	-18.7156	0					126.398	-0.779276
28.7581	486.805	28.7581	7.12751	-18.6698	0					126.472	-0.779275
28.8314	487.08	28.8314	7.1323	-18.6241	0					126.545	-0.779274
28.9046	487.355	28.9046	7.13709	-18.5783	0					126.618	-0.779273
28.9778	487.72	28.9778	7.14102	-18.5325	0					126.691	-0.779272
29.0511	488.088	29.0511	7.14479	-18.4868	0					126.765	-0.779271
29.1243	488.413	29.1243	7.14827	-18.441	0					126.838	-0.77927
29.1975	488.727	29.1975	7.1516	-18.3952	0					126.911	-0.779269
29.2708	489.123	29.2708	7.15408	-18.3494	0					126.984	-0.779269
29.344	489.573	29.344	7.15556	-18.3037	0					127.058	-0.779268
29.4172	489.944	29.4172	7.15733	-18.2579	0					127.131	-0.779267
29.4905	490.198	29.4905	7.15984	-18.2121	0					127.204	-0.779267
29.5637	490.487	29.5637	7.1623	-18.1664	0					127.277	-0.779266
29.6369	490.886	29.6369	7.16424	-18.1206	0					127.35	-0.779265
29.7102	491.281	29.7102	7.16618	-18.0748	0					127.424	-0.779264
29.7834	491.544	29.7834	7.16781	-18.0291	0					127.497	-0.779264
29.8566	491.807	29.8566	7.16941	-17.9833	0					127.57	-0.779263
29.9299	492.222	29.9299	7.1709	-17.9375	0					127.643	-0.779263
30.0031	492.662	30.0031	7.17235	-17.8918	0					127.717	-0.779263
30.0763	493.014	30.0763	7.1737	-17.846	0					127.79	-0.779262
30.1496	493.323	30.1496	7.17497	-17.8002	0					127.863	-0.779262
30.2228	493.605	30.2228	7.17605	-17.7544	0					127.936	-0.779261
30.296	493.859	30.296	7.17683	-17.7087	0					128.01	-0.779261
30.3692	494.154	30.3692	7.17758	-17.6629	0					128.083	-0.77926
30.4425	494.542	30.4425	7.17824	-17.6171	0					128.156	-0.77926
30.5157	494.911	30.5157	7.17891	-17.5714	0					128.229	-0.77926
30.5889	495.145	30.5889	7.17948	-17.5256	0					128.303	-0.77926
30.6622	495.378	30.6622	7.18006	-17.4798	0					128.376	-0.77926
30.7354	495.694	30.7354	7.18055	-17.4341	0					128.449	-0.779259
30.8086	496.016	30.8086	7.18102	-17.3883	0					128.522	-0.779259
30.8819	496.327	30.8819	7.18137	-17.3425	0					128.595	-0.779259
30.9551	496.634	30.9551	7.18164	-17.2968	0					128.669	-0.779259
31.0283	496.973	31.0283	7.18198	-17.251	0					128.742	-0.779259
31.1016	497.334	31.1016	7.1824	-17.2052	0					128.815	-0.779259
31.1748	497.583	31.1748	7.18291	-17.1594	0					128.888	-0.779258
31.248	497.644	31.248	7.18371	-17.1137	0					128.962	-0.779259
31.3213	497.786	31.3213	7.18449	-17.0679	0					129.035	-0.779259
31.3945	498.24	31.3945	7.18491	-17.0221	0					129.108	-0.779259
31.4677	498.693	31.4677	7.18532	-16.9764	0					129.181	-0.779259
31.541	498.928	31.541	7.18534	-16.9306	0					129.255	-0.779259
31.6142	499.163	31.6142	7.18529	-16.8848	0					129.328	-0.779259
31.6874	499.443	31.6874	7.18539	-16.8391	0					129.401	-0.77926
31.7607	499.733	31.7607	7.18554	-16.7933	0					129.474	-0.77926
31.8339	500.08	31.8339	7.18587	-16.7475	0					129.547	-0.77926
31.9071	500.46	31.9071	7.18637	-16.7018	0					129.621	-0.77926
31.9803	500.783	31.9803	7.1867	-16.656	0					129.694	-0.77926
32.0536	501.039	32.0536	7.18664	-16.6102	0					129.767	-0.77926
32.1268	501.308	32.1268	7.18668	-16.5644	0					129.84	-0.77926
32.2	501.613	32.2	7.18729	-16.5187	0					129.914	-0.77926
32.2733	501.918	32.2733	7.18789	-16.4729	0					129.987	-0.77926
32.3465	502.227	32.3465	7.18801	-16.4271	0					130.06	-0.77926
32.4197	502.536	32.4197	7.18809	-16.3814	0					130.133	-0.77926
32.493	502.876	32.493	7.18787	-16.3356	0					130.207	-0.77926
32.5662	503.219	32.5662	7.18755	-16.2898	0					130.28	-0.77926
32.6394	503.421	32.6394	7.18749	-16.2441	0					130.353	-0.77926
32.7127	503.566	32.7127	7.18762	-16.1983	0					130.426	-0.77926
32.7859	503.934	32.7859	7.18776	-16.1525	0					130.499	-0.779261
32.8591	504.49	32.8591	7.18791	-16.1068	0					130.573	-0.779261
32.9324	504.924	32.9324	7.18806	-16.061	0					130.646	-0.779262
33.0056	505.126	33.0056	7.1882	-16.0152	0					130.719	-0.779262
33.0788	505.327	33.0788	7.18833	-15.9694	0					130.792	-0.779263
33.1521	505.521	33.1521	7.18793	-15.9237	0					130.866	-0.779263
33.2253	505.715	33.2253	7.18752	-15.8779	0					130.939	-0.779263
33.2985	506.082	33.2985	7.18715	-15.8321	0					131.012	-0.779264
33.3718	506.453	33.3718	7.18679	-15.7864	0					131.085	-0.779264
33.445	506.677	33.445	7.18717	-15.7406	0					131.159	-0.779265
33.5182	506.863	33.5182	7.18794	-15.6948	0					131.232	-0.779266
33.5915	507.197	33.5915	7.18821	-15.6491	0					131.305	-0.779267
33.6647	507.624	33.6647	7.18792	-15.6033	0					131.378	-0.779267
33.7379	507.94	33.7379	7.18776	-15.5575	0					131.451	-0.779268
33.8112	508.106	33.8112	7.18791	-15.5117	0					131.525	-0.779269
33.8844	508.372	33.8844	7.18806	-15.466	0					131.598	-0.77927
33.9576	508.946	33.9576	7.18822	-15.4202	0					131.671	-0.77927
34.0309	509.502	34.0309	7.18838	-15.3744	0					131.744	-0.779271
34.1041	509.725	34.1041	7.18822	-15.3287	0					131.818	-0.779272
34.1773	509.948	34.1773	7.18803	-15.2829	0					131.891	-0.779273
34.2505	510.111	34.2505	7.18816	-15.2371	0					131.964	-0.779274
34.3238	510.265	34.3238	7.18841	-15.1914	0					132.037	-0.779275
34.397	510.587	34.397	7.18844	-15.1456	0					132.111	-0.779276
34.4702	510.987	34.4702	7.1883	-15.0998	0					132.184	-0.779277
34.5435	511.294	34.5435	7.18848	-15.0541	0					132.257	-0.779278
34.6167	511.509	34.6167	7.18926	-15.0083	0					132.33	-0.779279
34.6899	511.786	34.6899	7.18997	-14.9625	0					132.404	-0.77928
34.7632	512.196	34.7632	7.19041	-14.9167	0					132.477	-0.779281
34.8364	512.568	34.8364	7.19084	-14.871	0					132.55	-0.779282
34.9096	512.677	34.9096	7.19084	-14.8252	0					132.623	-0.779283
34.9829	512.786	34.9829	7.19083	-14.7794	0					132.696	-0.779285
35.0561	513.258	35.0561	7.1909	-14.7337	0					132.77	-0.779286
35.1293	513.749	35.1293	7.19098	-14.6879	0					132.843	-0.779287
35.2026	514.029	35.2026	7.19081	-14.6421	0					132.916	-0.779289
35.2758	514.24	35.2758	7.19048	-14.5964	0					132.989	-0.77929
35.349	514.532	35.349	7.19042	-14.5506	0					133.063	-0.779291
35.4223	514.88	35.4223	7.19067	-14.5048	0					133.136	-0.779293
35.4955	515.153	35.4955	7.19094	-14.459	0					133.209	-0.779294
35.5687	515.309	35.5687	7.19126	-14.4133	0					133.282	-0.779295
35.642	515.538	35.642	7.19156	-14.3675	0					133.356	-0.779297
35.7152	516.026	35.7152	7.19149	-14.3217	0					133.429	-0.779298
35.7884	516.502	35.7884	7.19142	-14.276	0					133.502	-0.7793
35.8616	516.535	35.8616	7.19086	-14.2302	0					133.575	-0.779302
35.9349	516.567	35.9349	7.19025	-14.1844	0					133.648	-0.779303
36.0081	516.802	36.0081	7.19028	-14.1387	0					133.722	-0.779305
36.0813	517.076	36.0813	7.19059	-14.0929	0					133.795	-0.779307
36.1546	517.51	36.1546	7.19063	-14.0471	0					133.868	-0.779308
36.2278	518.027	36.2278	7.19042	-14.0014	0					133.941	-0.77931
36.301	518.358	36.301	7.19041	-13.9556	0					134.015	-0.779311
36.3743	518.473	36.3743	7.19081	-13.9098	0					134.088	-0.779313
36.4475	518.656	36.4475	7.19115	-13.864	0					134.161	-0.779315
36.5207	519.009	36.5207	7.19107	-13.8183	0					134.234	-0.779317
36.594	519.338	36.594	7.191	-13.7725	0					134.308	-0.779319
36.6672	519.443	36.6672	7.19059	-13.7267	0					134.381	-0.779321
36.7404	519.547	36.7404	7.19017	-13.681	0					134.454	-0.779323
36.8137	519.775	36.8137	7.19006	-13.6352	0					134.527	-0.779325
36.8869	520.014	36.8869	7.19005	-13.5894	0					134.6	-0.779327
36.9601	520.272	36.9601	7.19041	-13.5437	0					134.674	-0.779329
37.0334	520.538	37.0334	7.19102	-13.4979	0					134.747	-0.779331
37.1066	520.796	37.1066	7.19154	-13.4521	0					134.82	-0.779333
37.1798	521.048	37.1798	7.19194	-13.4064	0					134.893	-0.779335
37.2531	521.278	37.2531	7.19212	-13.3606	0					134.967	-0.779337
37.3263	521.472	37.3263	7.19157	-13.3148	0					135.04	-0.779339
37.3995	521.678	37.3995	7.19103	-13.269	0					135.113	-0.779342
37.4728	521.946	37.4728	7.19097	-13.2233	0					135.186	-0.779344
37.546	522.214	37.546	7.1909	-13.1775	0					135.26	-0.779346
37.6192	522.362	37.6192	7.19085	-13.1317	0					135.333	-0.779348
37.6925	522.508	37.6925	7.19079	-13.086	0					135.406	-0.77935
37.7657	522.747	37.7657	7.19111	-13.0402	0					135.479	-0.779353
37.8389	523.01	37.8389	7.19161	-12.9944	0					135.552	-0.779355
37.9122	523.306	37.9122	7.1919	-12.9487	0					135.626	-0.779358
37.9854	523.623	37.9854	7.19197	-12.9029	0					135.699	-0.77936
38.0586	523.876	38.0586	7.192	-12.8571	0					135.772	-0.779363
38.1319	524.046	38.1319	7.19194	-12.8113	0					135.845	-0.779365
38.2051	524.221	38.2051	7.19183	-12.7656	0					135.919	-0.779368
38.2783	524.407	38.2783	7.19139	-12.7198	0					135.992	-0.77937
38.3515	524.589	38.3515	7.19095	-12.674	0					136.065	-0.779373
38.4248	524.687	38.4248	7.19107	-12.6283	0					136.138	-0.779375
38.498	524.785	38.498	7.19125	-12.5825	0					136.212	-0.779378
38.5712	525.099	38.5712	7.19121	-12.5367	0					136.285	-0.77938
38.6445	525.442	38.6445	7.19111	-12.491	0					136.358	-0.779383
38.7177	525.547	38.7177	7.19121	-12.4452	0					136.431	-0.779386
38.7909	525.549	38.7909	7.19147	-12.3994	0					136.505	-0.779389
38.8642	525.658	38.8642	7.19155	-12.3537	0					136.578	-0.779392
38.9374	525.87	38.9374	7.19133	-12.3079	0					136.651	-0.779394
39.0106	526.033	39.0106	7.19105	-12.2621	0					136.724	-0.779397
39.0839	526.093	39.0839	7.1906	-12.2163	0					136.797	-0.7794
39.1571	526.192	39.1571	7.19014	-12.1706	0					136.871	-0.779403
39.2303	526.527	39.2303	7.19028	-12.1248	0					136.944	-0.779405
39.3036	526.862	39.3036	7.19041	-12.079	0					137.017	-0.779409
39.3768	526.84	39.3768	7.19077	-12.0333	0					137.09	-0.779412
39.45	526.807	39.45	7.19118	-11.9875	0					137.164	-0.779415
39.5233	527.046	39.5233	7.19141	-11.9417	0					137.237	-0.779418
39.5965	527.365	39.5965	7.19154	-11.896	0					137.31	-0.779421
39.6697	527.617	39.6697	7.1915	-11.8502	0					137.383	-0.779424
39.743	527.823	39.743	7.19125	-11.8044	0					137.457	-0.779427
39.8162	528.002	39.8162	7.19107	-11.7587	0					137.53	-0.77943
39.8894	528.139	39.8894	7.19111	-11.7129	0					137.603	-0.779433
39.9626	528.266	39.9626	7.19117	-11.6671	0					137.676	-0.779436
40.0359	528.357	40.0359	7.19151	-11.6213	0					137.749	-0.77944
40.1091	528.456	40.1091	7.19185	-11.5756	0					137.823	-0.779443
40.1823	528.752	40.1823	7.19237	-11.5298	0					137.896	-0.779446
40.2556	529.048	40.2556	7.1929	-11.484	0					137.969	-0.77945
40.3288	529.104	40.3288	7.19302	-11.4383	0					138.042	-0.779453
40.402	529.116	40.402	7.19298	-11.3925	0					138.116	-0.779457
40.4753	529.279	40.4753	7.19288	-11.3467	0					138.189	-0.77946
40.5485	529.517	40.5485	7.19275	-11.301	0					138.262	-0.779463
40.6217	529.701	40.6217	7.19269	-11.2552	0					138.335	-0.779467
40.695	529.827	40.695	7.19276	-11.2094	0					138.409	-0.77947
40.7682	529.966	40.7682	7.19275	-11.1637	0					138.482	-0.77947
40.8414	530.136	40.8414	7.19227	-11.1179	0					138.555	-0.77947
40.9147	530.302	40.9147	7.19179	-11.0721	0					138.628	-0.77947
40.9879	530.439	40.9879	7.19193	-11.0263	0					138.701	-0.77947
41.0611	530.576	41.0611	7.19208	-10.9806	0					138.775	-0.77947
41.1344	530.614	41.1344	7.19228	-10.9348	0					138.848	-0.77947
41.2076	530.644	41.2076	7.1925	-10.889	0					138.921	-0.77947
41.2808	530.691	41.2808	7.19247	-10.8433	0					138.994	-0.77947
41.3541	530.744	41.3541	7.19228	-10.7975	0					139.068	-0.77947
41.4273	530.902	41.4273	7.19231	-10.7517	0					139.141	-0.77947
41.5005	531.145	41.5005	7.19265	-10.706	0					139.214	-0.779474
41.5737	531.356	41.5737	7.19291	-10.6602	0					139.287	-0.779477
41.647	531.513	41.647	7.19294	-10.6144	0					139.361	-0.779481
41.7202	531.648	41.7202	7.19296	-10.5686	0					139.434	-0.779485
41.7934	531.682	41.7934	7.19294	-10.5229	0					139.507	-0.779489
41.8667	531.717	41.8667	7.19293	-10.4771	0					139.58	-0.779492
41.9399	531.91	41.9399	7.19296	-10.4313	0					139.653	-0.779496
42.0131	532.103	42.0131	7.193	-10.3856	0					139.727	-0.7795
42.0864	532.263	42.0864	7.1929	-10.3398	0					139.8	-0.779503
42.1596	532.417	42.1596	7.19274	-10.294	0					139.873	-0.779507
42.2328	532.478	42.2328	7.19268	-10.2483	0					139.946	-0.779511
42.3061	532.488	42.3061	7.19272	-10.2025	0					140.02	-0.779515
42.3793	532.515	42.3793	7.19261	-10.1567	0					140.093	-0.779519
42.4525	532.563	42.4525	7.1922	-10.111	0					140.166	-0.779523
42.5258	532.663	42.5258	7.19185	-10.0652	0					140.239	-0.779527
42.599	532.91	42.599	7.19195	-10.0194	0					140.313	-0.779531
42.6722	533.144	42.6722	7.19205	-9.97365	0					140.386	-0.779535
42.7455	533.233	42.7455	7.19224	-9.92788	0					140.459	-0.779539
42.8187	533.323	42.8187	7.19243	-9.88211	0					140.532	-0.779543
42.8919	533.385	42.8919	7.19257	-9.83634	0					140.605	-0.779546
42.9652	533.445	42.9652	7.19268	-9.79057	0					140.679	-0.779551
43.0384	533.463	43.0384	7.19273	-9.7448	0					140.752	-0.779555
43.1116	533.464	43.1116	7.19273	-9.69904	0					140.825	-0.779559
43.1849	533.597	43.1849	7.19244	-9.65327	0					140.898	-0.779564
43.2581	533.852	43.2581	7.19168	-9.60749	0					140.972	-0.779568
43.3313	533.975	43.3313	7.19112	-9.56172	0					141.045	-0.779572
43.4046	533.854	43.4046	7.19131	-9.51595	0					141.118	-0.779576
43.4778	533.773	43.4778	7.1915	-9.47018	0					141.191	-0.779581
43.551	533.915	43.551	7.19191	-9.42442	0					141.265	-0.779585
43.6243	534.056	43.6243	7.19233	-9.37865	0					141.338	-0.779589
43.6975	534.433	43.6975	7.19252	-9.33288	0					141.411	-0.779594
43.7707	534.814	43.7707	7.19267	-9.28711	0					141.484	-0.779598
43.8439	534.898	43.8439	7.19222	-9.24134	0					141.558	-0.779603
43.9172	534.901	43.9172	7.19146	-9.19557	0					141.631	-0.779607
43.9904	534.963	43.9904	7.19113	-9.1498	0					141.704	-0.779612
44.0636	535.064	44.0636	7.19133	-9.10403	0					141.777	-0.779616
44.1369	535.094	44.1369	7.1915	-9.05826	0					141.85	-0.779621
44.2101	535.028	44.2101	7.1916	-9.01249	0					141.924	-0.779625
44.2833	535.044	44.2833	7.19175	-8.96672	0					141.997	-0.77963
44.3566	535.344	44.3566	7.19238	-8.92095	0					142.07	-0.779635
44.4298	535.625	44.4298	7.19302	-8.87518	0					142.143	-0.779639
44.503	535.567	44.503	7.19294	-8.82941	0					142.217	-0.779644
44.5763	535.51	44.5763	7.1928	-8.78365	0					142.29	-0.779649
44.6495	535.662	44.6495	7.19272	-8.73788	0					142.363	-0.779654
44.7227	535.849	44.7227	7.19266	-8.69211	0					142.436	-0.779659
44.796	535.928	44.796	7.19254	-8.64634	0					142.51	-0.779664
44.8692	535.957	44.8692	7.19238	-8.60057	0					142.583	-0.779668
44.9424	536.063	44.9424	7.19211	-8.55479	0					142.656	-0.779673
45.0157	536.249	45.0157	7.19165	-8.50903	0					142.729	-0.779678
45.0889	536.349	45.0889	7.19129	-8.46326	0					142.802	-0.779683
45.1621	536.258	45.1621	7.19135	-8.41749	0					142.876	-0.779688
45.2354	536.206	45.2354	7.19141	-8.37172	0					142.949	-0.779693
45.3086	536.426	45.3086	7.19078	-8.32595	0					143.022	-0.779698
45.3818	536.647	45.3818	7.19014	-8.28018	0					143.095	-0.779703
45.455	536.768	45.455	7.1903	-8.23441	0					143.169	-0.779709
45.5283	536.882	45.5283	7.19067	-8.18864	0					143.242	-0.779714
45.6015	536.866	45.6015	7.191	-8.14288	0					143.315	-0.779719
45.6747	536.808	45.6747	7.1913	-8.09711	0					143.388	-0.779724
45.748	536.853	45.748	7.19152	-8.05134	0					143.462	-0.779729
45.8212	536.978	45.8212	7.19163	-8.00556	0					143.535	-0.779734
45.8944	537.129	45.8944	7.19164	-7.95979	0					143.608	-0.77974
45.9677	537.324	45.9677	7.19134	-7.91402	0					143.681	-0.779745
46.0409	537.487	46.0409	7.19106	-7.86826	0					143.754	-0.77975
46.1141	537.525	46.1141	7.1911	-7.82249	0					143.828	-0.779756
46.1874	537.563	46.1874	7.19114	-7.77672	0					143.901	-0.779761
46.2606	537.64	46.2606	7.19156	-7.73095	0					143.974	-0.779767
46.3338	537.717	46.3338	7.19203	-7.68518	0					144.047	-0.779772
46.4071	537.895	46.4071	7.19191	-7.63941	0					144.121	-0.779778
46.4803	538.095	46.4803	7.19152	-7.59364	0					144.194	-0.779783
46.5535	538.131	46.5535	7.19136	-7.54787	0					144.267	-0.779788
46.6268	538.077	46.6268	7.19141	-7.50211	0					144.34	-0.779794
46.7	538.113	46.7	7.19152	-7.45633	0					144.414	-0.7798
46.7732	538.254	46.7732	7.19173	-7.41056	0					144.487	-0.779805
46.8465	538.394	46.8465	7.19194	-7.36479	0					144.56	-0.779811
46.9197	538.535	46.9197	7.19219	-7.31902	0					144.633	-0.779817
46.9929	538.658	46.9929	7.19244	-7.27325	0					144.706	-0.779823
47.0661	538.621	47.0661	7.19241	-7.22749	0					144.78	-0.779828
47.1394	538.584	47.1394	7.19236	-7.18172	0					144.853	-0.779834
47.2126	538.669	47.2126	7.19182	-7.13595	0					144.926	-0.77984
47.2858	538.767	47.2858	7.19114	-7.09018	0					144.999	-0.779845
47.3591	538.793	47.3591	7.19093	-7.04441	0					145.073	-0.779851
47.4323	538.792	47.4323	7.19104	-6.99864	0					145.146	-0.779857
47.5055	538.936	47.5055	7.19107	-6.95287	0					145.219	-0.779863
47.5788	539.206	47.5788	7.19097	-6.9071	0					145.292	-0.779869
47.652	539.366	47.652	7.19093	-6.86133	0					145.366	-0.779876
47.7252	539.33	47.7252	7.19112	-6.81556	0					145.439	-0.779881
47.7985	539.273	47.7985	7.19129	-6.76979	0					145.512	-0.779887
47.8717	539.119	47.8717	7.19096	-6.72402	0					145.585	-0.779894
47.9449	538.964	47.9449	7.19062	-6.67825	0					145.658	-0.779899
48.0182	539.27	48.0182	7.19087	-6.63248	0					145.732	-0.779905
48.0914	539.588	48.0914	7.19123	-6.58672	0					145.805	-0.779912
48.1646	539.71	48.1646	7.19139	-6.54095	0					145.878	-0.779918
48.2379	539.783	48.2379	7.19144	-6.49518	0					145.951	-0.779924
48.3111	539.912	48.3111	7.1913	-6.44941	0					146.025	-0.779931
48.3843	540.077	48.3843	7.19093	-6.40364	0					146.098	-0.779937
48.4576	540.179	48.4576	7.19066	-6.35786	0					146.171	-0.779943
[truncated: 42,144 more rows]
