# Supplementary material for: Structures of the sulfite detoxifying F420-dependent enzyme from Methanococcales
Source: Nat Chem Biol. 2023 Jan 19;19(6):695–702. doi: 10.1038/s41589-022-01232-y (PMC10229431; doi:10.1038/s41589-022-01232-y)
Supplement: Supplementary file 6 — Statistical source data for Fig. 4c. [file 41589_2022_1232_MOESM6_ESM.xlsx]

## Sheet: Graph
	Average	StDev			Residues	Average	Stds
1	78.3729	4.39413			2	0.447267	0.27743
2	41.2991	6.30468			3	0.329133	0.195699
3	41.1071	5.58211			4	0.2514	0.128084
4	19.2861	5.30685			5	0.172867	0.0858236
5	27.776	5.38001			6	0.160267	0.073985
6	17.3442	4.95497			7	0.262133	0.133032
7	24.4224	5.39409			8	0.222267	0.0763539
8	40.2999	7.93208			9	0.192267	0.0702246
9	20.5481	4.98393			10	0.187333	0.0918653
10	22.4065	6.27929			11	0.218	0.122681
11	30.4174	7.349			12	0.237333	0.121321
12	28.5341	7.48295			13	0.176267	0.0871046
13	24.615	6.52747			14	0.1314	0.0712118
14	22.5472	5.47814			15	0.138533	0.078951
15	19.4461	5.8668			16	0.1442	0.0806679
16	18.0301	6.19892			17	0.131267	0.086979
17	22.9409	7.16433			18	0.141467	0.0886307
18	18.5601	6.33421			19	0.1582	0.0891124
19	19.0214	5.94619			20	0.152867	0.0865017
20	17.3909	5.48809			21	0.137067	0.0804731
21	17.3139	5.56146			22	0.145133	0.0925101
22	19.3458	5.51579			23	0.1606	0.0950562
23	21.5266	6.30878			24	0.132733	0.0794593
24	17.8952	4.87542			25	0.167667	0.0786445
25	17.7158	4.95939			26	0.193933	0.0933193
26	20.1594	5.38217			27	0.197267	0.122442
27	20.3203	4.93231			28	0.242733	0.130039
28	23.9258	6.11663			29	0.2298	0.12827
29	22.1603	5.74508			30	0.219533	0.121301
30	20.772	5.90436			31	0.178933	0.133579
31	26.6627	7.73496			32	0.153667	0.0992865
32	26.3054	7.18898			33	0.230667	0.169067
33	51.6633	8.75328			34	0.264667	0.218485
34	46.1134	9.41666			35	0.1824	0.133552
35	43.624	7.62992			36	0.132333	0.109747
36	25.0802	6.39611			37	0.336067	0.217415
37	43.7406	7.51232			38	0.2592	0.152123
38	26.4681	6.17911			39	0.269667	0.222488
39	31.7522	8.87635			40	0.250267	0.168644
40	34.4014	8.69939			41	0.203867	0.136737
41	38.3089	8.16827			42	0.210733	0.111908
42	19.33	4.71534			43	0.242933	0.092872
43	26.0451	5.76425			44	0.235467	0.0942109
44	17.4408	4.52593			45	0.224467	0.106178
45	22.2344	4.73356			46	0.187733	0.0901891
46	16.4884	4.96287			47	0.155	0.0734526
47	16.8904	4.47063			48	0.142733	0.077449
48	15.1611	3.93967			49	0.159267	0.0693763
49	16.3099	4.14005			50	0.155	0.081959
50	15.8194	4.5995			51	0.136	0.0769137
51	17.7289	4.44171			52	0.156267	0.0890429
52	18.7271	4.3532			53	0.145333	0.0923508
53	16.4433	4.5189			54	0.128467	0.0902242
54	15.5234	4.87059			55	0.132267	0.0884546
55	17.4091	5.14471			56	0.140467	0.0914962
56	17.7375	5.39464			57	0.1418	0.0787357
57	16.2731	4.32871			58	0.1394	0.0688765
58	18.0257	3.39204			59	0.148333	0.0849829
59	16.9027	4.20036			60	0.214467	0.128381
60	17.0316	4.56343			61	0.18	0.130652
61	25.9761	7.16363			62	0.120333	0.0905552
62	15.8482	3.47667			63	0.133933	0.0861174
63	15.8915	3.02493			64	0.133267	0.0877525
64	15.9937	3.90208			65	0.154467	0.0951179
65	28.6101	4.84151			66	0.140267	0.101212
66	16.5301	3.52522			67	0.179733	0.119016
67	16.0628	3.21288			68	0.175067	0.155931
68	20.9371	4.4305			69	0.232	0.161066
69	30.9291	4.59347			70	0.202933	0.129321
70	22.1048	4.79527			71	0.232467	0.180934
71	38.8692	7.82517			72	0.291467	0.283168
72	37.0188	8.37952			73	0.216133	0.18321
73	34.6741	6.52527			74	0.203333	0.131738
74	26.6044	7.99173			75	0.253467	0.156013
75	29.6495	7.06973			76	0.231867	0.133939
76	31.2401	10.0413			77	0.335	0.162381
77	29.0068	9.74643			78	0.373867	0.187097
78	43.8005	10.1668			79	0.375467	0.18091
79	33.4529	7.58119			80	0.216333	0.156235
80	46.5771	8.34415			81	0.266267	0.128243
81	44.3812	7.16087			82	0.258467	0.186905
82	56.8245	6.96367			83	0.244533	0.141904
83	29.7244	9.48092			84	0.260267	0.143234
84	27.2583	9.93167			85	0.254733	0.171929
85	31.5591	10.0278			86	0.297867	0.152945
86	27.9864	9.00736			87	0.254467	0.156018
87	27.0841	8.50738			88	0.2582	0.126634
88	25.1917	7.689			89	0.2	0.119525
89	23.0541	7.5773			90	0.1902	0.130894
90	26.6023	7.99083			91	0.199133	0.12025
91	27.2596	8.02791			92	0.220667	0.112189
92	24.4454	6.3875			93	0.2068	0.10366
93	24.6103	7.33669			94	0.202533	0.0980888
94	37.6124	7.30766			95	0.2268	0.123119
95	35.613	7.06209			96	0.237667	0.115071
96	26.2503	6.50152			97	0.261267	0.142292
97	31.1531	6.84555			98	0.244	0.127498
98	43.2984	6.57379			99	0.290267	0.1606
99	37.7548	6.67044			100	0.303933	0.171027
100	46.1996	5.40498			101	0.243067	0.165037
101	38.9606	4.73551			102	0.237333	0.142439
102	26.1792	6.55369			103	0.234267	0.14732
103	32.1369	5.42179			104	0.201333	0.136347
104	24.2911	5.88971			105	0.177267	0.102172
105	22.9441	6.45237			106	0.166333	0.0818297
106	21.9915	6.74754			107	0.164133	0.062942
107	23.4196	7.55719			108	0.119933	0.0632472
108	23.9879	7.1156			109	0.194667	0.160511
109	25.5256	8.33417			110	0.211867	0.131573
110	32.6806	11.9295			111	0.262267	0.155736
111	52.6901	8.28526			112	0.369267	0.236862
112	39.3439	10.1849			113	0.242667	0.164203
113	30.0997	10.5151			114	0.227867	0.132935
114	41.0189	11.3594			115	0.200133	0.116991
115	27.3454	8.63127			116	0.165933	0.0764708
116	29.5738	7.57984			117	0.118333	0.0738238
117	23.7341	7.25358			118	0.134867	0.0782093
118	24.5495	7.31371			119	0.1474	0.0851308
119	25.5454	6.62641			120	0.1968	0.154276
120	27.8746	7.16251			121	0.2338	0.150342
121	33.2882	6.8337			122	0.2794	0.158522
122	41.9842	7.30472			123	0.455867	0.4624
123	54.1928	8.26579			124	0.4796	0.572177
124	59.9208	10.1663			125	0.373467	0.362168
125	42.1466	8.89594			126	0.332333	0.277217
126	34.5231	8.10785			127	0.38	0.23174
127	42.8541	8.12046			128	0.312533	0.266696
128	42.7492	10.0426			129	0.1698	0.1351
129	28.7056	8.59703			130	0.235133	0.183416
130	28.8944	9.08762			131	0.188267	0.135173
131	37.8487	8.66235			132	0.169867	0.114546
132	24.5452	8.64677			133	0.1598	0.100546
133	24.6478	8.71164			134	0.1592	0.0747503
134	25.2344	9.17432			135	0.1582	0.0672046
135	24.8594	7.90231			136	0.103067	0.052817
136	22.98	7.95378			137	0.1728	0.0865375
137	24.5735	7.80443			138	0.1406	0.0910603
138	24.0439	5.50452			139	0.143733	0.0881877
139	20.9815	5.53868			140	0.155867	0.0964401
140	30.6824	6.8636			141	0.133867	0.0867022
141	21.6434	6.54515			142	0.1636	0.0920099
142	21.7586	5.52857			143	0.165133	0.116621
143	28.9038	5.60212			144	0.172	0.151557
144	25.3891	6.16812			145	0.186467	0.156841
145	23.2754	5.29684			146	0.2332	0.185385
146	23.4071	5.57636			147	0.238	0.206347
147	39.0296	4.75345			148	0.2416	0.159383
148	32.8821	6.03442			149	0.242667	0.173347
149	27.8756	4.50593			150	0.202667	0.157318
150	27.6677	6.42471			151	0.2458	0.168467
151	41.1461	4.96111			152	0.234133	0.176423
152	32.2379	6.38539			153	0.1596	0.120934
153	21.4209	4.98204			154	0.165733	0.0902104
154	21.2858	5.98673			155	0.142867	0.078265
155	19.4366	6.03849			156	0.130267	0.0688025
156	20.6167	6.44032			157	0.1236	0.0498867
157	18.5988	6.26254			158	0.0904667	0.0490319
158	18.4872	7.1343			159	0.0944	0.0676311
159	17.1747	6.25975			160	0.103267	0.0772366
160	17.7873	5.8379			161	0.0928571	0.0692841
161	17.9551	6.23064			162	0.115071	0.0941884
162	17.4124	6.35756			163	0.109786	0.0795518
163	17.8302	5.42319			164	0.103	0.0809188
164	16.6371	5.15774			165	0.136429	0.0877967
165	17.1031	4.79417			166	0.120143	0.0878538
166	17.0885	5.03535			167	0.110214	0.0843119
167	16.5243	3.92392			168	0.113214	0.0820339
168	17.2577	4.07751			169	0.129071	0.0974541
169	19.0748	4.82326			170	0.128214	0.0827695
170	16.2993	3.90712			171	0.126571	0.0831049
171	15.6316	3.67008			172	0.112357	0.0736839
172	24.1735	2.92652			173	0.101071	0.0628998
173	17.1887	2.80472			174	0.1	0.0614567
174	16.1837	3.39972			175	0.114	0.0648525
175	15.1797	3.18193			176	0.0861429	0.0545116
176	17.4798	2.2862			177	0.100357	0.0528621
177	16.1308	2.94535			178	0.111929	0.0653069
178	24.4025	2.59046			179	0.137571	0.0731581
179	17.0994	3.72004			180	0.125357	0.0628987
180	16.4152	4.02137			181	0.140714	0.0753213
181	16.5635	3.53747			182	0.135571	0.103611
182	18.6867	4.77269			183	0.231643	0.0922377
183	36.2609	3.84554			184	0.26	0.0759575
184	23.2832	4.59469			185	0.190714	0.0733657
185	18.6201	3.81811			186	0.157286	0.0740503
186	27.6477	4.69216			187	0.127643	0.0750288
187	19.0931	4.55872			188	0.163286	0.076929
188	19.9119	4.73659			189	0.255	0.130584
189	35.9941	4.87027			190	0.194214	0.146955
190	22.0261	6.47825			191	0.192867	0.139241
191	21.8731	4.89599			192	0.2134	0.133295
192	33.0767	4.2852			193	0.171	0.12685
193	25.3457	4.98047			194	0.196667	0.144217
194	29.9992	4.64162			195	0.146933	0.106406
195	23.2263	5.56239			196	0.131467	0.0976721
196	19.8411	5.12034			197	0.1596	0.0907751
197	20.6673	5.97421			198	0.157067	0.0715856
198	19.6554	6.1906			199	0.1224	0.0670051
199	20.7649	7.01259			200	0.131933	0.0782409
200	21.3499	7.52327			201	0.155267	0.100758
201	20.7513	7.22928			202	0.249333	0.116183
202	29.0508	8.33287			203	0.128667	0.0776767
203	30.3485	9.20774			204	0.114067	0.0656446
204	21.5361	7.70255			205	0.148133	0.0599844
205	27.8319	8.81226			206	0.1458	0.0663661
206	31.6298	9.18302			207	0.238533	0.143508
207	32.7329	9.82129			208	0.432	0.334357
208	40.2654	10.2072			209	0.529667	0.395082
209	48.663	14.3526			210	0.434667	0.3098
210	31.9509	10.3123			211	0.4968	0.365982
211	41.7511	11.457			212	0.632667	0.48721
212	53.6217	15.8353			213	0.685467	0.554875
213	39.8531	14.0804			214	0.720067	0.557288
214	40.733	15.3329			215	0.835667	0.729806
215	39.244	14.8479			216	0.903857	0.891291
216	55.2898	13.3904			217	0.876357	0.772231
217	49.3991	15.8335			218	0.955286	0.763954
218	51.5579	15.171			219	0.652867	0.552194
219	40.3992	15.2776			220	0.673	0.566206
220	44.7275	15.2051			221	0.6054	0.516086
221	38.9176	14.5419			222	0.647533	0.524206
222	50.0341	16.8907			223	0.6364	0.458922
223	47.169	16.2422			224	0.427067	0.30318
224	34.1827	13.1309			225	0.392733	0.250003
225	52.6019	9.53208			226	0.2602	0.208541
226	33.5519	11.6628			227	0.261933	0.195487
227	30.2259	10.8405			228	0.3144	0.232126
228	37.2882	13.3738			229	0.421867	0.437095
229	38.8822	16.2677			230	0.572467	0.740615
230	48.7181	19.3674			231	0.7522	1.04144
231	59.6782	22.3739			232	0.758	0.707428
232	50.6823	19.7346			233	0.6416	0.676779
233	51.1202	18.8951			234	0.4168	0.39196
234	36.541	12.8808			235	0.3908	0.325601
235	38.6327	13.7282			236	0.437533	0.326039
236	34.6981	13.0907			237	0.411133	0.265461
237	38.4191	12.8699			238	0.539571	0.335925
238	45.1047	14.6165			239	0.767786	0.465597
239	62.8806	16.2009			240	0.716	0.468568
240	58.484	16.3932			241	0.665929	0.40829
241	62.8561	18.702			242	0.606	0.462658
242	52.0987	16.0536			243	0.624	0.530275
243	46.242	14.2807			244	0.559	0.586889
244	52.7488	16.6892			245	0.5854	0.695749
245	40.7313	15.3496			246	0.718867	0.820177
246	44.7232	17.7982			247	0.5658	0.569082
247	41.0932	16.5696			248	0.8116	0.687378
248	58.4415	14.293			249	0.7934	0.741438
249	57.0144	14.4926			250	0.584933	0.507739
250	39.7097	15.0077			251	0.503533	0.567925
251	54.3008	11.5793			252	0.304467	0.279478
252	35.9803	10.1422			253	0.191333	0.150172
253	28.2312	8.58622			254	0.128267	0.0619256
254	28.1183	8.5271			255	0.112267	0.0700443
255	21.7226	7.47846			256	0.112267	0.0518838
256	21.3444	6.99215			257	0.1246	0.068067
257	31.2797	7.57916			258	0.128733	0.0815987
258	25.3751	5.9422			259	0.117067	0.0615751
259	19.6384	6.02312			260	0.118667	0.0870186
260	22.3093	5.43647			261	0.115267	0.0699729
261	20.9504	5.47348			262	0.136333	0.0680637
262	22.4149	6.90436			263	0.163067	0.101658
263	23.9732	6.15026			264	0.129867	0.100759
264	19.6176	6.09355			265	0.186667	0.113315
265	29.0241	5.75645			266	0.193667	0.116532
266	22.9263	5.06007			267	0.1384	0.101674
267	18.9659	5.15072			268	0.1702	0.117425
268	20.4254	5.72483			269	0.172533	0.120824
269	20.4354	5.91063			270	0.1626	0.103388
270	21.2644	6.51252			271	0.192	0.0948683
271	21.7724	7.48781			272	0.186867	0.0894953
272	23.2389	8.07125			273	0.262333	0.188234
273	27.5012	8.72185			274	0.2974	0.167685
274	29.1929	9.25602			275	0.226467	0.130818
275	31.8532	10.4663			276	0.298933	0.183429
276	31.4079	9.08738			277	0.346733	0.206495
277	31.7145	8.78521			278	0.4442	0.239604
278	47.877	10.7431			279	0.438867	0.258123
279	31.9511	9.26057			280	0.363	0.222647
280	32.5284	10.2431			281	0.2394	0.162166
281	24.7663	7.67881			282	0.247467	0.140602
282	25.5441	7.68303			283	0.250133	0.133774
283	24.03	7.28869			284	0.2006	0.120761
284	21.8619	6.80646			285	0.182267	0.11834
285	22.7206	6.28689			286	0.177571	0.120697
286	22.0976	5.65499			287	0.193571	0.139558
287	21.161	6.54488			288	0.256333	0.147348
288	39.6568	4.75868			289	0.182667	0.118599
289	27.2838	6.12113			290	0.183533	0.114288
290	22.5026	5.54883			291	0.2574	0.153661
291	38.9497	5.21823			292	0.260933	0.151782
292	32.6061	5.66724			293	0.228733	0.168606
293	25.0027	6.45041			294	0.278067	0.188872
294	33.104	5.92546			295	0.347533	0.143849
295	37.2052	6.4031			296	0.260733	0.142731
296	28.8126	6.35542			297	0.264867	0.139384
297	30.1701	8.12741			298	0.378467	0.160141
298	50.2721	7.98392			299	0.307333	0.127757
299	31.1629	7.56			300	0.290333	0.148806
300	43.3764	7.78488			301	0.2894	0.178045
301	44.6691	6.20216			302	0.368933	0.204795
302	30.9363	6.86376			303	0.2826	0.161341
303	28.5591	8.10492			304	0.316133	0.152793
304	30.821	8.87984			305	0.389933	0.180097
305	29.7209	8.7035			306	0.4886	0.345141
306	43.1254	13.4407			307	0.4476	0.340039
307	28.9756	11.2873			308	0.388133	0.288613
308	25.4584	8.14232			309	0.387133	0.308321
309	36.0824	7.75222			310	0.454933	0.2542
310	44.0383	7.21919			311	0.325267	0.208116
311	30.5978	7.8276			312	0.300267	0.196593
312	26.0664	6.68848			313	0.311067	0.226774
313	39.9951	6.07647			314	0.297467	0.190983
314	35.5071	9.30108			315	0.169467	0.0776943
315	25.4734	6.77412			316	0.186133	0.108714
316	28.2069	5.88951			317	0.2514	0.154947
317	31.4878	7.00337			318	0.208533	0.0987246
318	24.6773	7.94805			319	0.186133	0.106619
319	20.6002	6.18534			320	0.2494	0.121708
320	29.1243	6.98293			321	0.224133	0.119925
321	36.2172	5.95107			322	0.1764	0.0943942
322	25.3532	7.29069			323	0.210733	0.114666
323	21.7368	5.89067			324	0.2332	0.101575
324	37.7042	6.41314			325	0.2386	0.111002
325	27.7997	6.83047			326	0.232933	0.0981416
326	25.7481	7.21515			327	0.248667	0.0845692
327	30.3939	5.92457			328	0.2478	0.120889
328	30.2987	8.51867			329	0.3434	0.123283
329	42.2222	10.1193			330	0.394	0.114564
330	42.4706	15.8774			331	0.235267	0.0802901
331	31.8802	8.56736			332	0.2668	0.12094
332	36.6548	11.6889			333	0.1926	0.118167
333	22.0744	5.16113			334	0.151467	0.0783371
334	18.2437	4.59146			335	0.1548	0.0886568
335	18.5227	4.05222			336	0.161333	0.10587
336	17.0497	5.03582			337	0.166133	0.113265
337	17.153	4.53332			338	0.161533	0.103803
338	17.3831	3.28969			339	0.131133	0.08216
339	15.8595	3.31329			340	0.1224	0.0768206
340	18.1707	3.78207			341	0.147	0.0956033
341	20.0497	3.07337			342	0.155933	0.104096
342	18.2151	3.21048			343	0.156867	0.105727
343	18.5415	3.21363			344	0.193133	0.111854
344	18.2823	2.92905			345	0.186933	0.106104
345	16.6948	2.72569			346	0.207533	0.0981638
346	31.0902	4.27131			347	0.203867	0.125223
347	17.7344	3.22055			348	0.199	0.118547
348	20.8155	3.2766			349	0.264467	0.182873
349	23.7289	3.65582			350	0.411733	0.366904
350	23.6238	5.50801			351	0.207133	0.131054
351	18.5722	3.33041			352	0.167933	0.0988458
352	16.9246	3.12539			353	0.1694	0.101964
353	16.7351	2.51575			354	0.1778	0.106573
354	19.0643	3.25912			355	0.157733	0.0991618
355	15.3231	2.18314			356	0.1788	0.100307
356	17.5394	2.33626			357	0.152067	0.0825101
357	15.5852	2.418			358	0.175667	0.0652508
358	15.1148	2.39576			359	0.204333	0.0900561
359	26.2519	3.02682			360	0.2034	0.0784573
360	17.4	2.25983			361	0.188867	0.0714122
361	15.9007	2.35315			362	0.1836	0.0825381
362	15.1154	2.30488			363	0.2166	0.0847305
363	16.7681	2.47874			364	0.2246	0.106064
364	15.9219	2.31728			365	0.273267	0.107315
365	17.9641	3.26178			366	0.308133	0.117524
366	20.9875	3.77067			367	0.398733	0.149465
367	31.5348	4.21615			368	0.272667	0.143083
368	29.0918	3.07769			369	0.243733	0.13553
369	19.1156	3.37215			370	0.271067	0.144876
370	22.765	3.06226			371	0.288333	0.140701
371	36.3513	4.3086			372	0.257933	0.142433
372	19.5501	3.47456			373	0.251933	0.151413
373	20.9379	3.6777			374	0.294267	0.166022
374	43.1586	3.23829			375	0.2618	0.163722
375	23.3222	3.14381			376	0.241133	0.165156
376	20.7353	3.40706			377	0.3236	0.179731
377	29.0861	3.68358			378	0.288533	0.168029
378	27.2148	3.09895			379	0.249467	0.148915
379	24.1589	3.3085			380	0.356267	0.192371
380	35.0607	4.42471			381	0.2736	0.144213
381	19.6799	3.33387			382	0.2638	0.149656
382	26.6565	3.52348			383	0.2462	0.130619
383	18.0853	2.69845			384	0.197067	0.101813
384	17.9515	1.99224			385	0.158467	0.085722
385	16.9382	2.42921			386	0.126467	0.0677199
386	13.24	1.75123			387	0.0893333	0.0486866
387	13.5093	1.71463			388	0.1344	0.0474444
388	12.2172	1.82012			389	0.173667	0.0702299
389	14.3823	2.03506			390	0.153667	0.0790377
390	15.1417	2.6544			391	0.2118	0.113801
391	18.2995	2.46981			392	0.186067	0.118413
392	16.7798	2.4701			393	0.232267	0.13671
393	17.5488	2.82969			394	0.225733	0.142573
394	16.3476	2.85723			395	0.218133	0.135877
395	17.5698	3.05103			396	0.196667	0.122516
396	18.2454	3.66432			397	0.190467	0.115383
397	19.4166	3.64201			398	0.221533	0.132008
398	18.5171	4.25309			399	0.1946	0.122599
399	20.2943	4.51971			400	0.1932	0.113712
400	22.768	4.10802			401	0.1688	0.10392
401	18.4294	3.75215			402	0.177533	0.110071
402	21.5561	3.92719			403	0.235133	0.138025
403	20.5911	3.95955			404	0.207133	0.133648
404	22.2102	3.23967			405	0.198467	0.129095
405	19.3713	3.17771			406	0.215067	0.117885
406	23.9406	3.87106			407	0.215	0.121961
407	32.8905	4.04976			408	0.253267	0.123676
408	21.3923	3.14889			409	0.206067	0.101498
409	29.4835	3.92379			410	0.242533	0.122678
410	52.6477	4.25245			411	0.366667	0.116888
411	43.6054	6.06016			412	0.370133	0.129354
412	30.2506	3.60049			413	0.2226	0.108441
413	27.6668	3.96993			414	0.204267	0.0958835
414	28.4978	3.44645			415	0.1614	0.113372
415	18.5638	2.81281			416	0.1494	0.100304
416	15.7884	2.75225			417	0.159467	0.0750656
417	14.6314	2.56814			418	0.155867	0.0619191
418	36.4066	2.48374			419	0.0987333	0.047219
419	15.2089	2.51333			420	0.0969333	0.0406825
420	14.1904	2.50642			421	0.1068	0.0505572
421	13.2283	2.53577			422	0.105867	0.0549179
422	13.1372	2.37672			423	0.0998667	0.0582652
423	13.9821	2.24271			424	0.1084	0.0589283
424	13.5686	1.85373			425	0.1144	0.0568642
425	13.8868	2.40487			426	0.1114	0.0497735
426	12.4238	1.77809			427	0.105267	0.0501504
427	12.6907	1.91849			428	0.137067	0.0554533
428	13.0203	1.70358			429	0.157067	0.0600719
429	14.7747	2.5139			430	0.168467	0.0708901
430	13.6091	2.29803			431	0.225467	0.0992715
431	31.1225	3.67099			432	0.252867	0.113859
432	22.5074	2.72436			433	0.208133	0.0814256
433	16.8289	2.45232			434	0.183867	0.074311
434	13.4912	1.95927			435	0.190867	0.102678
435	16.4649	2.43761			436	0.176	0.0853045
436	14.9858	2.22804			437	0.172467	0.0734204
437	14.4171	2.21043			438	0.182133	0.0742206
438	15.2482	2.18533			439	0.1484	0.07971
439	14.8177	2.21672			440	0.167267	0.0779739
440	17.0119	2.43021			441	0.154067	0.0816714
441	14.3679	1.92859			442	0.183133	0.0889517
442	16.87	2.19161			443	0.218133	0.102643
443	28.6839	3.37762			444	0.185933	0.0893584
444	16.7905	2.42578			445	0.1852	0.0727817
445	14.6283	2.21868			446	0.202733	0.0824287
446	26.0552	2.82959			447	0.210067	0.0890726
447	16.5998	2.32802			448	0.1852	0.0784749
448	15.8967	2.01364			449	0.173133	0.0831478
449	16.5633	2.32703			450	0.229133	0.100778
450	22.3442	2.52472			451	0.220067	0.0999224
451	18.833	2.2152			452	0.1766	0.0876566
452	16.8432	2.46782			453	0.161867	0.0853027
453	23.0658	3.20897			454	0.151933	0.0769215
454	16.1465	2.85762			455	0.142267	0.0628859
455	21.794	3.52759			456	0.161	0.0609297
456	14.9228	2.37437			457	0.0943333	0.0488667
457	13.5933	2.15815			458	0.083	0.0448219
458	13.3335	2.43202			459	0.0807333	0.0448385
459	12.3727	1.90845			460	0.0738667	0.0421644
460	15.3598	1.82174			461	0.0838	0.0413421
461	13.1926	2.1183			462	0.0764	0.0453948
462	12.0767	1.72051			463	0.115	0.0421002
463	13.2783	1.73734			464	0.0938667	0.0475408
464	11.3966	1.96891			465	0.1126	0.0532163
465	12.8881	1.7783			466	0.146733	0.0498504
466	11.5396	1.91766			467	0.165333	0.0680689
467	13.0098	2.20853			468	0.142867	0.0671085
468	12.1117	2.01911			469	0.134733	0.0650543
469	13.0546	1.79337			470	0.1216	0.0554898
470	12.1709	1.93537			471	0.111133	0.043669
471	11.4844	1.64135			472	0.104667	0.049855
472	10.9909	1.75964			473	0.0974667	0.0398136
473	11.5052	1.54425			474	0.0973333	0.032266
474	11.2541	1.4724			475	0.0998667	0.033464
475	11.2288	1.85848			476	0.111267	0.0442016
476	12.1455	1.25309			477	0.0769333	0.0284366
477	11.7448	1.40076			478	0.0543333	0.0249218
478	11.7436	1.61368			479	0.0882667	0.0445364
479	14.6426	1.76395			480	0.1088	0.0501073
480	14.7186	1.77597			481	0.113533	0.0510502
481	12.4506	1.62999			482	0.116933	0.0681704
482	14.6141	1.92198			483	0.136533	0.0699396
483	12.4967	1.99856			484	0.154133	0.0792472
484	12.8428	2.05598			485	0.176133	0.0937442
485	13.9203	2.05292			486	0.2122	0.111349
486	23.0961	2.6666			487	0.227133	0.120569
487	14.2149	1.97824			488	0.239933	0.134127
488	13.4249	2.98002			489	0.257733	0.12866
489	16.2892	3.48832			490	0.2614	0.128135
490	15.7407	3.78425			491	0.399067	0.104462
491	20.9432	3.97175			492	0.517867	0.16788
492	48.1755	6.46197			493	0.408667	0.205612
493	45.5984	4.67655			494	0.3918	0.185995
494	21.1675	4.86976			495	0.3318	0.181141
495	16.3918	4.46044			496	0.3378	0.179656
496	17.9359	4.50606			497	0.331667	0.173044
497	16.1515	4.1792			498	0.329667	0.155337
498	16.3074	4.57715			499	0.303267	0.155387
499	14.0367	4.10638			500	0.242	0.115743
500	19.1719	4.03828			501	0.220267	0.105421
501	14.1282	3.25764			502	0.2498	0.113781
502	16.6029	2.69353			503	0.2156	0.111526
503	18.4636	3.74717			504	0.169267	0.10984
504	16.7076	2.70386			505	0.172733	0.101659
505	13.3667	2.60441			506	0.153933	0.0941901
506	14.4286	2.54695			507	0.1668	0.107333
507	16.7951	1.98815			508	0.184267	0.104323
508	18.2303	2.57688			509	0.194067	0.107848
509	14.7302	2.7666			510	0.194667	0.117268
510	14.1132	3.01553			511	0.2362	0.140252
511	31.0974	5.17014			512	0.2572	0.146996
512	16.0994	3.845			513	0.287333	0.18317
513	18.9992	4.12079			514	0.3234	0.189859
514	19.1524	4.42486			515	0.288867	0.19903
515	31.7535	4.91948			516	0.2808	0.168846
516	16.3161	4.09832			517	0.246067	0.144097
517	14.2109	3.93259			518	0.2522	0.13691
518	16.1169	3.23165			519	0.235133	0.133972
519	14.5633	2.77162			520	0.2504	0.141019
520	13.9017	2.62928			521	0.2412	0.136717
521	14.3576	2.53383			522	0.233867	0.142101
522	14.9967	2.3119			523	0.221267	0.116574
523	16.2899	2.26809			524	0.1926	0.103969
524	12.6521	2.18488			525	0.157	0.0861974
525	13.2092	1.96928			526	0.151	0.0906232
526	12.5531	2.23801			527	0.1338	0.0779012
527	14.2174	2.4611			528	0.201133	0.120181
528	14.0738	2.59879			529	0.213333	0.129703
529	26.5264	3.41987			530	0.1856	0.114009
530	14.2376	2.58369			531	0.194733	0.109924
531	17.1594	3.23815			532	0.226533	0.135741
532	34.737	4.55059			533	0.221533	0.132757
533	16.0389	3.44885			534	0.232267	0.144879
534	15.8198	3.94702			535	0.3116	0.149399
535	19.5593	5.22322			536	0.320733	0.150668
536	18.3363	4.5518			537	0.346	0.144854
537	32.239	8.32084			538	0.2802	0.131817
538	16.1886	3.77021			539	0.256133	0.107981
539	14.6211	3.21259			540	0.292133	0.100513
540	21.4984	5.05754			541	0.251	0.119353
541	17.7713	3.23344			542	0.2568	0.13271
542	20.1167	3.16115			543	0.2874	0.132198
543	29.9707	3.49966			544	0.287733	0.129995
544	23.2872	3.18701			545	0.284333	0.113396
545	17.4055	2.12457			546	0.206867	0.0910148
546	19.5591	2.40085			547	0.186467	0.0835933
547	15.5054	1.87291			548	0.153267	0.0858083
548	13.2194	1.98424			549	0.143067	0.0759685
549	15.2306	1.82689			550	0.139733	0.0775624
550	12.5559	1.90611			551	0.1146	0.0691879
551	13.0028	1.60588			552	0.109467	0.036302
552	12.3515	1.32677			553	0.130133	0.0283218
553	13.7364	1.64697			554	0.0666667	0.0199988
554	13.5916	1.25476			555	0.1062	0.0349432
555	12.1119	1.97689			556	0.0857333	0.0409346
556	13.433	1.45203			557	0.113667	0.0543029
557	22.7139	1.85933			558	0.120467	0.0418942
558	14.5806	1.35476			559	0.1154	0.0479565
559	14.2958	1.22283			560	0.127333	0.0690245
560	18.8361	1.26238			561	0.1566	0.072897
561	13.5222	1.60208			562	0.160067	0.0878948
562	13.0693	1.3278			563	0.168267	0.0835553
563	13.6339	1.70846			564	0.187867	0.0926097
564	16.3409	1.58743			565	0.218333	0.101438
565	24.418	2.37637			566	0.229	0.0954972
566	20.2186	2.40254			567	0.2006	0.11066
567	19.1627	2.56129			568	0.225667	0.121588
568	16.5262	2.2159			569	0.2426	0.106908
569	20.7494	3.12036			570	0.255867	0.104267
570	36.3377	4.72443			571	0.229667	0.104849
571	25.9796	3.07903			572	0.181333	0.080097
572	15.0171	2.15222			573	0.184667	0.0876745
573	17.4321	2.66634			574	0.191333	0.102222
574	17.1158	2.37097			575	0.1582	0.0927386
575	15.7018	2.31978			576	0.1526	0.0864265
576	15.5334	2.2299			577	0.173933	0.0958238
577	18.6773	2.77975			578	0.184467	0.105245
578	15.8636	2.70896			579	0.1496	0.088072
579	13.1019	2.21256			580	0.146067	0.0822848
580	15.3196	2.18211			581	0.151467	0.0853521
581	16.3476	2.57026			582	0.145867	0.0853881
582	13.9988	2.47355			583	0.1154	0.0679788
583	12.6872	2.18361			584	0.1298	0.077117
584	18.7929	3.07124			585	0.151733	0.078995
585	18.5634	2.63242			586	0.149667	0.0659531
586	16.9705	2.78642			587	0.123333	0.0636707
587	15.3297	2.65601			588	0.136733	0.0620892
588	26.6949	3.10538			589	0.113333	0.065265
589	14.4521	2.41817			590	0.0941333	0.0529202
590	13.8977	2.36703			591	0.0914	0.0534293
591	14.1681	2.31653			592	0.0974667	0.0603524
592	23.7462	2.66999			593	0.0972667	0.0496638
593	16.9646	2.48023			594	0.076	0.0377681
594	11.9301	1.76812			595	0.0956667	0.0468396
595	12.7488	2.05438			596	0.1298	0.0529166
596	13.5433	1.44891			597	0.1216	0.0546336
597	13.1468	1.93427			598	0.133133	0.0661523
598	13.0769	2.05656			599	0.160067	0.0840574
599	14.7882	1.89619			600	0.169733	0.0847631
600	16.311	1.7789			601	0.180733	0.0947527
601	19.9628	1.96545			602	0.188067	0.104085
602	16.5012	1.92751			603	0.208267	0.0958917
603	14.5976	1.79066			604	0.210467	0.107889
604	17.6473	1.38594			605	0.211733	0.113769
605	16.9363	1.79941			606	0.234267	0.113469
606	21.5398	2.28151			607	0.217667	0.113221
607	14.4543	1.87775			608	0.175	0.0939308
608	16.2211	1.75483			609	0.238	0.117566
609	31.2201	2.74882			610	0.237067	0.117667
610	21.7026	2.56381			611	0.2192	0.118036
611	15.6079	2.36459			612	0.236533	0.114081
612	30.1852	3.21078			613	0.2688	0.166629
613	37.2404	3.45844			614	0.283333	0.157425
614	19.2989	2.63129			615	0.249267	0.134819
615	19.0417	2.40793			616	0.2972	0.140111
616	40.5284	2.76086			617	0.279867	0.151729
617	48.3417	3.98229				0	0
618	60.1991	3.85326				0	0
						0	0
						0	0
						0	0
						0	0
						0	0
						0	0
						0	0
						0	0
						0	0
						0	0
						0	0
						0	0
						0	0
						0	0
						0	0
						0	0
						0	0
						0	0
						0	0
						0	0
						0	0
						0	0
						0	0
						0	0
						0	0
						0	0
						0	0
						0	0
						0	0
						0	0
						0	0
						0	0
						0	0
						0	0
						0	0
						0	0
						0	0
						0	0
						0	0
						0	0
						0	0
						0	0
						0	0
						0	0
						0	0
						0	0
						0	0
						0	0
						0	0
						0	0
						0	0
						0	0
						0	0
						0	0
						0	0
						0	0
						0	0
						0	0
						0	0
						0	0
						0	0
						0	0
						0	0
						0	0
						0	0
						0	0
						0	0
						0	0
						0	0
						0	0
						0	0
						0	0
						0	0
						0	0
						0	0
						0	0
						0	0
						0	0
						0	0
						0	0
						0	0
						0	0
						0	0
						0	0
						0	0
						0	0
						0	0
						0	0
						0	0
						0	0
						0	0
						0	0
						0	0
						0	0
						0	0
						0	0
						0	0
						0	0
						0	0
						0	0
						0	0
						0	0
						0	0
						0	0
						0	0
						0	0
						0	0
						0	0
						0	0
						0	0
						0	0
						0	0
						0	0
						0	0
						0	0
						0	0
						0	0
						0	0
						0	0
						0	0
						0	0
						0	0
						0	0
						0	0
						0	0
						0	0
						0	0
						0	0
						0	0
						0	0
						0	0
						0	0
						0	0
						0	0
						0	0
						0	0
						0	0
						0	0
						0	0
						0	0
						0	0
						0	0
						0	0
						0	0
						0	0
						0	0
						0	0
						0	0
						0	0
						0	0
						0	0
						0	0
						0	0
						0	0
						0	0
						0	0
						0	0
						0	0
						0	0
						0	0
						0	0
						0	0
						0	0
						0	0
						0	0
						0	0
						0	0
						0	0
						0	0
						0	0
						0	0
						0	0
						0	0
						0	0
						0	0
						0	0
						0	0
						0	0
						0	0
						0	0
						0	0
						0	0
						0	0
						0	0
						0	0
						0	0
						0	0
						0	0
						0	0
						0	0
						0	0
						0	0
						0	0
						0	0
						0	0
						0	0
						0	0
						0	0
						0	0
						0	0
						0	0
						0	0
						0	0
						0	0
						0	0
						0	0
						0	0
						0	0
						0	0
						0	0
						0	0
						0	0
						0	0
						0	0
						0	0
						0	0
						0	0
						0	0
						0	0
						0	0
						0	0
						0	0
						0	0
						0	0
						0	0
						0	0
						0	0
						0	0
						0	0
						0	0
						0	0
						0	0
						0	0
						0	0
						0	0
						0	0
						0	0
						0	0
						0	0
						0	0
						0	0
						0	0
						0	0
						0	0
						0	0
						0	0
						0	0
						0	0
						0	0
						0	0
						0	0
						0	0
						0	0
						0	0
						0	0
						0	0
						0	0
						0	0
						0	0
						0	0
						0	0
						0	0
						0	0
						0	0
						0	0
						0	0
						0	0
						0	0
						0	0
						0	0
						0	0
						0	0
						0	0
						0	0
						0	0
						0	0
						0	0
						0	0
						0	0
						0	0
						0	0
						0	0
						0	0
						0	0
						0	0
						0	0
						0	0
						0	0
						0	0
						0	0
						0	0
						0	0
						0	0
						0	0
						0	0
						0	0
						0	0
						0	0
						0	0
						0	0
						0	0
						0	0
						0	0
						0	0
						0	0
						0	0
						0	0
						0	0
						0	0
						0	0
						0	0
						0	0
						0	0
						0	0
						0	0
						0	0
						0	0
						0	0
						0	0
						0	0
						0	0
						0	0
						0	0
						0	0
						0	0
						0	0
						0	0
						0	0
						0	0
						0	0
						0	0
						0	0
						0	0
						0	0
						0	0
						0	0
						0	0
						0	0
						0	0
						0	0
						0	0
						0	0
						0	0
						0	0
						0	0
						0	0
						0	0
						0	0
						0	0
						0	0
						0	0
						0	0
						0	0
						0	0
						0	0
						0	0
						0	0
						0	0
						0	0
						0	0
						0	0
						0	0
						0	0
						0	0
						0	0
						0	0
						0	0
						0	0
						0	0
						0	0
						0	0
						0	0
						0	0
						0	0
						0	0
						0	0
						0	0
						0	0
						0	0
						0	0
						0	0
						0	0
						0	0
						0	0
						0	0
						0	0
						0	0
						0	0
						0	0
						0	0
						0	0
						0	0
						0	0
						0	0
						0	0
						0	0
						0	0
						0	0
						0	0
						0	0
						0	0
						0	0
						0	0
						0	0
						0	0
						0	0
						0	0
						0	0
						0	0
						0	0
						0	0
						0	0
						0	0
						0	0
						0	0
						0	0
						0	0
						0	0
						0	0
						0	0
						0	0
						0	0
						0	0
						0	0
						0	0
						0	0
						0	0
						0	0
						0	0
						0	0
						0	0
						0	0
						0	0
						0	0
						0	0
						0	0
						0	0
						0	0
						0	0
						0	0
						0	0
						0	0
						0	0
						0	0
						0	0
						0	0
						0	0
						0	0
						0	0
						0	0
						0	0
						0	0
						0	0
						0	0
						0	0
						0	0
						0	0
						0	0
						0	0
						0	0
						0	0
						0	0
						0	0
						0	0
						0	0
						0	0
						0	0
						0	0
						0	0
						0	0
						0	0
						0	0
						0	0
						0	0
						0	0
						0	0
						0	0
						0	0
						0	0
						0	0
						0	0
						0	0
						0	0
						0	0
						0	0
						0	0
						0	0
						0	0
						0	0
						0	0
						0	0
						0	0
						0	0
						0	0
						0	0
						0	0
						0	0
						0	0
						0	0
						0	0
						0	0
						0	0
						0	0
						0	0
						0	0
						0	0
						0	0
						0	0
						0	0
						0	0
						0	0
						0	0
						0	0
						0	0
						0	0
						0	0
						0	0
						0	0
						0	0
						0	0
						0	0
						0	0
						0	0
						0	0
						0	0
						0	0
						0	0
						0	0
						0	0
						0	0
						0	0
						0	0
						0	0
						0	0
						0	0
						0	0
						0	0
						0	0
						0	0
						0	0
						0	0
						0	0
						0	0
						0	0
						0	0
						0	0
						0	0
						0	0
						0	0
						0	0
						0	0
						0	0
						0	0
						0	0
						0	0
						0	0
						0	0
						0	0
						0	0
						0	0
						0	0
						0	0
						0	0
						0	0
						0	0
						0	0
						0	0
						0	0
						0	0
						0	0
						0	0
						0	0
						0	0
						0	0
						0	0
						0	0
						0	0
						0	0
						0	0
						0	0
						0	0
						0	0
						0	0
						0	0
						0	0
						0	0
						0	0
						0	0
						0	0
						0	0
						0	0
						0	0
						0	0
						0	0
						0	0
						0	0
						0	0
						0	0
						0	0
						0	0
						0	0
						0	0
						0	0
						0	0
						0	0
						0	0
						0	0
						0	0
						0	0
						0	0
						0	0
						0	0
						0	0
						0	0
						0	0
						0	0
						0	0
						0	0
						0	0
						0	0
						0	0
						0	0
						0	0
						0	0
						0	0
						0	0
						0	0
						0	0
						0	0
						0	0
						0	0
						0	0
						0	0
						0	0
						0	0
						0	0
						0	0
						0	0
						0	0
						0	0
						0	0
						0	0
						0	0
						0	0
						0	0
						0	0
						0	0
						0	0
						0	0
						0	0
						0	0
						0	0
						0	0
						0	0
						0	0
						0	0
						0	0
						0	0
						0	0
						0	0
						0	0
						0	0
						0	0
						0	0
						0	0
						0	0
						0	0
						0	0
						0	0
						0	0
						0	0
						0	0
						0	0
						0	0
						0	0
						0	0
						0	0
						0	0
						0	0
						0	0
						0	0
						0	0
						0	0
						0	0
						0	0
						0	0
						0	0
						0	0
						0	0
						0	0
						0	0
						0	0
						0	0
						0	0
						0	0
						0	0
						0	0
						0	0
						0	0
						0	0
						0	0
						0	0
						0	0
						0	0
						0	0
						0	0
						0	0
						0	0
						0	0
						0	0
						0	0
						0	0
						0	0
						0	0
						0	0
						0	0
						0	0
						0	0
						0	0
						0	0
						0	0
						0	0
						0	0
						0	0
						0	0
						0	0
						0	0
						0	0
						0	0
						0	0
						0	0
						0	0
						0	0
						0	0
						0	0
						0	0
						0	0
						0	0
						0	0
						0	0
						0	0
						0	0
						0	0
						0	0
						0	0
						0	0
						0	0
						0	0
						0	0
						0	0
						0	0
						0	0
						0	0
						0	0
						0	0
						0	0
						0	0
						0	0
						0	0
						0	0
						0	0
						0	0
						0	0
						0	0
						0	0
						0	0
						0	0
						0	0
						0	0
						0	0
						0	0
						0	0
						0	0
						0	0
						0	0
						0	0
						0	0
						0	0
						0	0
						0	0
						0	0
						0	0
						0	0
						0	0
						0	0
						0	0
						0	0
						0	0
						0	0
						0	0
						0	0
						0	0
						0	0
						0	0
						0	0
						0	0
						0	0
						0	0
						0	0
						0	0
						0	0
						0	0
						0	0
						0	0
						0	0
						0	0
						0	0
						0	0
						0	0
						0	0
						0	0
						0	0
						0	0
						0	0
						0	0
						0	0
						0	0
						0	0
						0	0
						0	0
						0	0
						0	0
						0	0
						0	0
						0	0
						0	0
						0	0
						0	0
						0	0
						0	0
						0	0
						0	0
						0	0
						0	0
						0	0
						0	0
						0	0
						0	0
						0	0
						0	0
						0	0
						0	0
						0	0
						0	0
						0	0
						0	0
						0	0
						0	0
						0	0
						0	0
						0	0
						0	0
						0	0
						0	0
						0	0
						0	0
						0	0
						0	0
						0	0
						0	0
						0	0
						0	0
						0	0
						0	0
						0	0
						0	0
						0	0
						0	0
						0	0
						0	0
						0	0
						0	0
						0	0
						0	0
						0	0
						0	0
						0	0
						0	0
						0	0
						0	0
						0	0
						0	0
						0	0
						0	0
						0	0
						0	0
						0	0
						0	0
						0	0
						0	0
						0	0
						0	0
						0	0
						0	0
						0	0
						0	0
						0	0
						0	0
						0	0
						0	0
						0	0
						0	0
						0	0
						0	0
						0	0
						0	0
						0	0
						0	0
						0	0
						0	0
						0	0
						0	0
						0	0
						0	0
						0	0
						0	0
						0	0
						0	0
						0	0
						0	0
						0	0
						0	0
						0	0
						0	0
						0	0
						0	0
						0	0
						0	0
						0	0
						0	0
						0	0
						0	0
						0	0
						0	0
						0	0
						0	0
						0	0
						0	0
						0	0
						0	0
						0	0
						0	0
						0	0
						0	0
						0	0
						0	0
						0	0
						0	0
						0	0
						0	0
						0	0
						0	0
						0	0
						0	0
						0	0
						0	0
						0	0
						0	0
						0	0
						0	0
						0	0
						0	0
						0	0
						0	0
						0	0
						0	0
						0	0
						0	0
						0	0
						0	0
						0	0
						0	0
						0	0
						0	0
						0	0
						0	0
						0	0
						0	0
						0	0
						0	0
						0	0
						0	0
						0	0
						0	0
						0	0
						0	0
						0	0
						0	0
						0	0
						0	0
						0	0
						0	0
						0	0
						0	0
						0	0
						0	0
						0	0
						0	0
						0	0
						0	0
						0	0
						0	0
						0	0
						0	0
						0	0
						0	0
						0	0
						0	0
						0	0
						0	0
						0	0
						0	0
						0	0
						0	0
						0	0
						0	0
						0	0
						0	0
						0	0
						0	0
						0	0
						0	0
						0	0
						0	0
						0	0
						0	0
						0	0
						0	0
						0	0
						0	0
						0	0
						0	0
						0	0
						0	0
						0	0
						0	0
						0	0
						0	0
						0	0
						0	0
						0	0
						0	0
						0	0
						0	0
						0	0
						0	0
						0	0
						0	0
						0	0
						0	0
						0	0
						0	0
						0	0
						0	0
						0	0
						0	0
						0	0
						0	0
						0	0
						0	0
						0	0
						0	0
						0	0
						0	0
						0	0
						0	0
						0	0
						0	0
						0	0
						0	0
						0	0
						0	0
						0	0
						0	0
						0	0
						0	0
						0	0
						0	0
						0	0
						0	0
						0	0
						0	0
						0	0
						0	0
						0	0
						0	0
						0	0
						0	0
						0	0
						0	0
						0	0
						0	0
						0	0
						0	0
						0	0
						0	0
						0	0
						0	0
						0	0
						0	0
						0	0
						0	0
						0	0
						0	0
						0	0
						0	0
						0	0
						0	0
						0	0
						0	0
						0	0
						0	0
						0	0
						0	0
						0	0
						0	0
						0	0
						0	0
						0	0
						0	0
						0	0
						0	0
						0	0
						0	0
						0	0
						0	0
						0	0
						0	0
						0	0
						0	0
						0	0
						0	0
						0	0
						0	0
						0	0
						0	0
						0	0
						0	0
						0	0
						0	0
						0	0
						0	0
						0	0
						0	0
						0	0
						0	0
						0	0
						0	0
						0	0
						0	0
						0	0
						0	0
						0	0
						0	0
						0	0
						0	0
						0	0
						0	0
						0	0
						0	0
						0	0
						0	0
						0	0
						0	0
						0	0
						0	0
						0	0
						0	0
						0	0
						0	0
						0	0
						0	0
						0	0
						0	0
						0	0
						0	0
						0	0
						0	0
						0	0
						0	0
						0	0
						0	0
						0	0
						0	0
						0	0
						0	0
						0	0
						0	0
						0	0
						0	0
						0	0
						0	0
						0	0
						0	0
						0	0
						0	0
						0	0
						0	0
						0	0
						0	0
						0	0
						0	0
						0	0
						0	0
						0	0
						0	0
						0	0
						0	0
						0	0
						0	0
						0	0
						0	0
						0	0
						0	0
						0	0
						0	0
						0	0
						0	0
						0	0
						0	0
						0	0
						0	0
						0	0
						0	0
						0	0
						0	0
						0	0
						0	0
						0	0
						0	0
						0	0
						0	0
						0	0
						0	0
						0	0
						0	0
						0	0
						0	0
						0	0
						0	0
						0	0
						0	0
						0	0
						0	0
						0	0
						0	0
						0	0
						0	0
						0	0
						0	0
						0	0
						0	0
						0	0
						0	0
						0	0
						0	0
						0	0
						0	0
						0	0
						0	0
						0	0
						0	0
						0	0
						0	0
						0	0
						0	0
						0	0
						0	0
						0	0
						0	0
						0	0
						0	0
						0	0
						0	0
						0	0
						0	0
						0	0
						0	0
						0	0
						0	0
						0	0
						0	0
						0	0
						0	0
						0	0
						0	0
						0	0
						0	0
						0	0
						0	0
						0	0
						0	0
						0	0
						0	0
						0	0
						0	0
						0	0
						0	0
						0	0
						0	0
						0	0
						0	0
						0	0
						0	0
						0	0
						0	0
						0	0
						0	0
						0	0
						0	0
						0	0
						0	0
						0	0
						0	0
						0	0
						0	0
						0	0
						0	0
						0	0
						0	0
						0	0
						0	0
						0	0
						0	0
						0	0
						0	0
						0	0
						0	0
						0	0
						0	0
						0	0
						0	0
						0	0
						0	0
						0	0
						0	0
						0	0
						0	0
						0	0
						0	0
						0	0
						0	0
						0	0
						0	0
						0	0
						0	0
						0	0
						0	0
						0	0
						0	0
						0	0
						0	0
						0	0
						0	0
						0	0
						0	0
						0	0
						0	0
						0	0
						0	0
						0	0
						0	0
						0	0
						0	0
						0	0
						0	0
						0	0
						0	0
						0	0
						0	0
						0	0
						0	0
						0	0
						0	0
						0	0
						0	0
						0	0
						0	0
						0	0
						0	0
						0	0
[truncated: 1,046,576+ more rows]

## Sheet: Sheet1
		A	B	C	D	E	F	G	H	I	J	K	L	M	N	O	P				A	B	C	D	E	F	G	H	I	J	K	L	M	N	O	P	Average	StDev
	1	82831	83104	76947			69971	78155		78275	79327									1	82.831	83.104	76.947			69.971	78.155		78.275	79.327							78.3729	4.39413
	2	36037	33297	27315	39069	40264	46856	46189	44879	40166	42817	36461	40549	40907	52591	43388	50001			2	36.037	33.297	27.315	39.069	40.264	46.856	46.189	44.879	40.166	42.817	36.461	40.549	40.907	52.591	43.388	50.001	41.2991	6.30468
	3	39142	36232	32644	39940	40528	50320	33219	48113	43490	40539	38249	43033	36997	45060	38473	51734			3	39.142	36.232	32.644	39.94	40.528	50.32	33.219	48.113	43.49	40.539	38.249	43.033	36.997	45.06	38.473	51.734	41.1071	5.58211
	4	15068	14468	14257	19612	17212	25289	14786	21050	18279	20059	15741	20372	17527	28416	14289	32153			4	15.068	14.468	14.257	19.612	17.212	25.289	14.786	21.05	18.279	20.059	15.741	20.372	17.527	28.416	14.289	32.153	19.2861	5.30685
	5	25642	28232	24933	28513	23602	36928	21910	28439	26896	27880	25052	26026	24499	34354	20712	40798			5	25.642	28.232	24.933	28.513	23.602	36.928	21.91	28.439	26.896	27.88	25.052	26.026	24.499	34.354	20.712	40.798	27.776	5.38001
	6	13965	13480	13953	16169	16625	23167	12400	18632	16515	19494	12106	17600	14086	27023	13987	28305			6	13.965	13.48	13.953	16.169	16.625	23.167	12.4	18.632	16.515	19.494	12.106	17.6	14.086	27.023	13.987	28.305	17.3442	4.95497
	7	21750	19093	20111	26241	20192	29153	17900	26059	25305	26134	22425	27270	22330	33283	17167	36346			7	21.75	19.093	20.111	26.241	20.192	29.153	17.9	26.059	25.305	26.134	22.425	27.27	22.33	33.283	17.167	36.346	24.4224	5.39409
	8	41207	28841	36498	45730	32572	55107	31677	39756	44651	41510	36430	43634	34997	53276	30246	48667			8	41.207	28.841	36.498	45.73	32.572	55.107	31.677	39.756	44.651	41.51	36.43	43.634	34.997	53.276	30.246	48.667	40.2999	7.93208
	9	16449	17550	18058	20767	17530	26143	16051	20590	20214	20543	17519	20841	16131	30953	17365	32065			9	16.449	17.55	18.058	20.767	17.53	26.143	16.051	20.59	20.214	20.543	17.519	20.841	16.131	30.953	17.365	32.065	20.5481	4.98393
	10	18012	17008	17081	22509	19678	29952	16681	23745	20852	24599	17867	22877	17680	31401	19538	39024			10	18.012	17.008	17.081	22.509	19.678	29.952	16.681	23.745	20.852	24.599	17.867	22.877	17.68	31.401	19.538	39.024	22.4065	6.27929
	11	24196	28735	26631	34472	28288	37034	21776	29657	29358	33336	23318	30800	23598	40876	24986	49618			11	24.196	28.735	26.631	34.472	28.288	37.034	21.776	29.657	29.358	33.336	23.318	30.8	23.598	40.876	24.986	49.618	30.4174	7.349
	12	23534	24647	22322	31637	23962	35666	17695	27757	30286	36231	24251	28944	23278	37429	22123	46784			12	23.534	24.647	22.322	31.637	23.962	35.666	17.695	27.757	30.286	36.231	24.251	28.944	23.278	37.429	22.123	46.784	28.5341	7.48295
	13	17336	22649	19893	27949	22328	32158	16134	27509	24661	26570	19428	23475	20039	32308	20209	41194			13	17.336	22.649	19.893	27.949	22.328	32.158	16.134	27.509	24.661	26.57	19.428	23.475	20.039	32.308	20.209	41.194	24.615	6.52747
	14	16378	19176	17459	20786	26601	25053	18048	22765	20404	26653	15680	21406	20852	29964	22810	36720			14	16.378	19.176	17.459	20.786	26.601	25.053	18.048	22.765	20.404	26.653	15.68	21.406	20.852	29.964	22.81	36.72	22.5472	5.47814
	15	13618	17066	14548	18575	18178	25581	13577	18629	17819	22958	14746	18880	16512	29453	16607	34391			15	13.618	17.066	14.548	18.575	18.178	25.581	13.577	18.629	17.819	22.958	14.746	18.88	16.512	29.453	16.607	34.391	19.4461	5.8668
	16	11750	14218	13210	16373	17302	24981	12584	18732	16584	21338	13944	16154	15537	29048	13371	33356			16	11.75	14.218	13.21	16.373	17.302	24.981	12.584	18.732	16.584	21.338	13.944	16.154	15.537	29.048	13.371	33.356	18.0301	6.19892
	17	16638	17707	18250	22716	23503	28830	16202	23033	20817	25299	16360	20642	19444	35235	20184	42194			17	16.638	17.707	18.25	22.716	23.503	28.83	16.202	23.033	20.817	25.299	16.36	20.642	19.444	35.235	20.184	42.194	22.9409	7.16433
	18	12615	15220	15173	16874	17823	24996	11976	18193	15545	22404	13055	16978	15667	31571	15712	33159			18	12.615	15.22	15.173	16.874	17.823	24.996	11.976	18.193	15.545	22.404	13.055	16.978	15.667	31.571	15.712	33.159	18.5601	6.33421
	19	12478	13962	13887	18737	16522	25718	13617	19839	18479	20016	14107	19008	15891	30531	18861	32689			19	12.478	13.962	13.887	18.737	16.522	25.718	13.617	19.839	18.479	20.016	14.107	19.008	15.891	30.531	18.861	32.689	19.0214	5.94619
	20	11885	13241	14435	15556	16250	24223	11537	16970	15971	18466	14802	17880	14742	29044	13851	29402			20	11.885	13.241	14.435	15.556	16.25	24.223	11.537	16.97	15.971	18.466	14.802	17.88	14.742	29.044	13.851	29.402	17.3909	5.48809
	21	11055	12691	13586	16811	15520	23109	12164	18125	17223	19374	12830	16975	14982	30272	14154	28152			21	11.055	12.691	13.586	16.811	15.52	23.109	12.164	18.125	17.223	19.374	12.83	16.975	14.982	30.272	14.154	28.152	17.3139	5.56146
	22	14404	14613	15850	19275	16812	26123	14370	19855	17817	19593	14144	19663	17032	31908	17586	30487			22	14.404	14.613	15.85	19.275	16.812	26.123	14.37	19.855	17.817	19.593	14.144	19.663	17.032	31.908	17.586	30.487	19.3458	5.51579
	23	16426	16298	18133	20643	19331	28217	17673	21545	20538	21807	15436	20951	17026	34831	19043	36527			23	16.426	16.298	18.133	20.643	19.331	28.217	17.673	21.545	20.538	21.807	15.436	20.951	17.026	34.831	19.043	36.527	21.5266	6.30878
	24	12999	13088	14652	17326	15659	23375	14229	18313	17481	17416	14415	18040	16053	28632	16015	28630			24	12.999	13.088	14.652	17.326	15.659	23.375	14.229	18.313	17.481	17.416	14.415	18.04	16.053	28.632	16.015	28.63	17.8952	4.87542
	25	14284	14188	12886	16939	15151	24807	15553	19186	16136	16920	13008	18164	15874	28813	14200	27343			25	14.284	14.188	12.886	16.939	15.151	24.807	15.553	19.186	16.136	16.92	13.008	18.164	15.874	28.813	14.2	27.343	17.7158	4.95939
	26	15003	15006	15362	18306	17692	25571	16716	23033	19650	20601	15264	20418	18500	33419	18225	29784			26	15.003	15.006	15.362	18.306	17.692	25.571	16.716	23.033	19.65	20.601	15.264	20.418	18.5	33.419	18.225	29.784	20.1594	5.38217
	27	16485	15622	16757	18764	16515	25681	18560	23134	19041	20809	16764	20519	16805	30743	17795	31130			27	16.485	15.622	16.757	18.764	16.515	25.681	18.56	23.134	19.041	20.809	16.764	20.519	16.805	30.743	17.795	31.13	20.3203	4.93231
	28	18823	16067	18192	21028	20196	33318	23042	25325	23630	25260	17573	25852	20869	34062	22699	36877			28	18.823	16.067	18.192	21.028	20.196	33.318	23.042	25.325	23.63	25.26	17.573	25.852	20.869	34.062	22.699	36.877	23.9258	6.11663
	29	16989	17327	16511	20532	19376	30464	18979	23697	19983	22169	17412	22787	20167	33327	20023	34822			29	16.989	17.327	16.511	20.532	19.376	30.464	18.979	23.697	19.983	22.169	17.412	22.787	20.167	33.327	20.023	34.822	22.1603	5.74508
	30	14858	16206	15692	18876	20524	29121	16599	21608	20170	20613	15919	20495	17489	33591	17887	32704			30	14.858	16.206	15.692	18.876	20.524	29.121	16.599	21.608	20.17	20.613	15.919	20.495	17.489	33.591	17.887	32.704	20.772	5.90436
	31	20376	20102	19547	22915	23925	32405	24667	28556	26088	25563	20010	24642	25675	44416	23075	44642			31	20.376	20.102	19.547	22.915	23.925	32.405	24.667	28.556	26.088	25.563	20.01	24.642	25.675	44.416	23.075	44.642	26.6627	7.73496
	32	19269	18380	23856	26349	23089	37215	20580	27828	26135	26306	20689	24370	22076	41014	22891	40839			32	19.269	18.38	23.856	26.349	23.089	37.215	20.58	27.828	26.135	26.306	20.689	24.37	22.076	41.014	22.891	40.839	26.3054	7.18898
	33	48334	25757	51175	46865	55272	54476	45079	51541	62132	51568	50988	52082	56023	63552	49830	61938			33	48.334	25.757	51.175	46.865	55.272	54.476	45.079	51.541	62.132	51.568	50.988	52.082	56.023	63.552	49.83	61.938	51.6633	8.75328
	34	36405	30029	47313	46281	45273	52238	44383	61822	45719	38310	37190	44775	43036	57173	41869	65999			34	36.405	30.029	47.313	46.281	45.273	52.238	44.383	61.822	45.719	38.31	37.19	44.775	43.036	57.173	41.869	65.999	46.1134	9.41666
	35	37723	26811	39501	40690	44304	54316	42934	42515	42085	42942	41254	42176	45405	56007	40341	58980			35	37.723	26.811	39.501	40.69	44.304	54.316	42.934	42.515	42.085	42.942	41.254	42.176	45.405	56.007	40.341	58.98	43.624	7.62992
	36	21087	19639	22363	22929	22564	29258	19276	24183	25186	28917	21473	25928	19229	37838	20483	40930			36	21.087	19.639	22.363	22.929	22.564	29.258	19.276	24.183	25.186	28.917	21.473	25.928	19.229	37.838	20.483	40.93	25.0802	6.39611
	37	37628	30525	37955	44658	43743	49849	39060	47208	44626	42176	42347	41394	41047	61197	39103	57334			37	37.628	30.525	37.955	44.658	43.743	49.849	39.06	47.208	44.626	42.176	42.347	41.394	41.047	61.197	39.103	57.334	43.7406	7.51232
	38	21252	20645	24283	22310	22837	39196	23044	29265	26255	24613	23238	26017	24231	34732	21563	40008			38	21.252	20.645	24.283	22.31	22.837	39.196	23.044	29.265	26.255	24.613	23.238	26.017	24.231	34.732	21.563	40.008	26.4681	6.17911
	39	26431	28688	23469	30463	26582	40394	27662	33052	25605	28999	26334	31825	27069	51354	27106	53002			39	26.431	28.688	23.469	30.463	26.582	40.394	27.662	33.052	25.605	28.999	26.334	31.825	27.069	51.354	27.106	53.002	31.7522	8.87635
	40	28079	26303	27346	31473	31788	42989	33458	38417	30299	30096	28188	33454	31063	55601	29689	52179			40	28.079	26.303	27.346	31.473	31.788	42.989	33.458	38.417	30.299	30.096	28.188	33.454	31.063	55.601	29.689	52.179	34.4014	8.69939
	41	30724	30770	31253	35686	41846	44775	33360	47826	32786	34496	29293	36608	36978	54537	37409	54595			41	30.724	30.77	31.253	35.686	41.846	44.775	33.36	47.826	32.786	34.496	29.293	36.608	36.978	54.537	37.409	54.595	38.3089	8.16827
	42	16197	15106	15117	16636	16430	26575	15961	20329	18110	20196	15359	19389	16834	28235	19275	29531			42	16.197	15.106	15.117	16.636	16.43	26.575	15.961	20.329	18.11	20.196	15.359	19.389	16.834	28.235	19.275	29.531	19.33	4.71534
	43	23232	19695	19875	23831	21682	34117	22106	29714	27799	27029	19729	32711	24149	37096	20726	33231			43	23.232	19.695	19.875	23.831	21.682	34.117	22.106	29.714	27.799	27.029	19.729	32.711	24.149	37.096	20.726	33.231	26.0451	5.76425
	44	14470	14484	14178	16588	14014	21737	14334	18341	16590	17136	13644	18296	15829	26399	14233	28779			44	14.47	14.484	14.178	16.588	14.014	21.737	14.334	18.341	16.59	17.136	13.644	18.296	15.829	26.399	14.233	28.779	17.4408	4.52593
	45	17640	17499	18355	21301	22089	29146	18431	24904	20780	23877	17158	21587	20630	27501	20643	34210			45	17.64	17.499	18.355	21.301	22.089	29.146	18.431	24.904	20.78	23.877	17.158	21.587	20.63	27.501	20.643	34.21	22.2344	4.73356
	46	12223	13071	12418	14111	14181	22876	11808	19814	14710	19055	12847	18617	13668	25938	12226	26251			46	12.223	13.071	12.418	14.111	14.181	22.876	11.808	19.814	14.71	19.055	12.847	18.617	13.668	25.938	12.226	26.251	16.4884	4.96287
	47	13339	13809	14016	16293	14104	21945	12680	17942	16725	18100	13332	18373	14708	24927	12488	27466			47	13.339	13.809	14.016	16.293	14.104	21.945	12.68	17.942	16.725	18.1	13.332	18.373	14.708	24.927	12.488	27.466	16.8904	4.47063
	48	12463	12853	13191	14026	12888	19444	11268	16156	13751	15360	11859	15283	12943	23577	13243	24272			48	12.463	12.853	13.191	14.026	12.888	19.444	11.268	16.156	13.751	15.36	11.859	15.283	12.943	23.577	13.243	24.272	15.1611	3.93967
	49	11800	12589	14727	14468	13994	21312	12147	17378	16093	18462	13774	17143	14116	25104	13425	24427			49	11.8	12.589	14.727	14.468	13.994	21.312	12.147	17.378	16.093	18.462	13.774	17.143	14.116	25.104	13.425	24.427	16.3099	4.14005
	50	12299	13642	12776	14327	13939	21410	10954	15581	15835	17741	12189	14723	13025	26705	13246	24718			50	12.299	13.642	12.776	14.327	13.939	21.41	10.954	15.581	15.835	17.741	12.189	14.723	13.025	26.705	13.246	24.718	15.8194	4.5995
	51	13922	15163	13887	17381	14826	23654	13414	18752	17344	19325	14504	19146	15388	25541	13729	27687			51	13.922	15.163	13.887	17.381	14.826	23.654	13.414	18.752	17.344	19.325	14.504	19.146	15.388	25.541	13.729	27.687	17.7289	4.44171
	52	15139	15711	14388	18106	16646	23472	13765	19606	18266	19654	16802	17909	16826	28590	16998	27755			52	15.139	15.711	14.388	18.106	16.646	23.472	13.765	19.606	18.266	19.654	16.802	17.909	16.826	28.59	16.998	27.755	18.7271	4.3532
	53	12259	13952	12420	17874	13938	21196	11620	17881	15826	18136	13095	17086	13923	27341	12639	23907			53	12.259	13.952	12.42	17.874	13.938	21.196	11.62	17.881	15.826	18.136	13.095	17.086	13.923	27.341	12.639	23.907	16.4433	4.5189
	54	10641	11954	11277	13097	15470	20186	10767	16072	14929	17007	11369	15439	13916	25779	13964	26508			54	10.641	11.954	11.277	13.097	15.47	20.186	10.767	16.072	14.929	17.007	11.369	15.439	13.916	25.779	13.964	26.508	15.5234	4.87059
	55	12243	13470	15237	15225	16924	22273	12698	16886	16620	18609	14088	16096	14875	29108	15136	29058			55	12.243	13.47	15.237	15.225	16.924	22.273	12.698	16.886	16.62	18.609	14.088	16.096	14.875	29.108	15.136	29.058	17.4091	5.14471
	56	11989	13934	13849	16051	16858	22774	13169	18406	15737	20580	13600	16306	16252	28482	15120	30693			56	11.989	13.934	13.849	16.051	16.858	22.774	13.169	18.406	15.737	20.58	13.6	16.306	16.252	28.482	15.12	30.693	17.7375	5.39464
	57	11746	12786	12791	14124	15426	20603	13020	16605	15739	19017	12656	15705	14875	25364	14101	25811			57	11.746	12.786	12.791	14.124	15.426	20.603	13.02	16.605	15.739	19.017	12.656	15.705	14.875	25.364	14.101	25.811	16.2731	4.32871
	58	14337	16807	15124	16625	18385	20215	12945	18547	18393	19766	15478	17451	18051	26199	16096	23992			58	14.337	16.807	15.124	16.625	18.385	20.215	12.945	18.547	18.393	19.766	15.478	17.451	18.051	26.199	16.096	23.992	18.0257	3.39204
	59	12341	14591	14524	15712	17372	20869	12322	16918	15322	20749	11912	17173	15763	26951	14409	23515			59	12.341	14.591	14.524	15.712	17.372	20.869	12.322	16.918	15.322	20.749	11.912	17.173	15.763	26.951	14.409	23.515	16.9027	4.20036
	60	12639	15548	15232	14687	16264	19632	11627	17919	15679	19458	14830	16639	13857	27080	13851	27563			60	12.639	15.548	15.232	14.687	16.264	19.632	11.627	17.919	15.679	19.458	14.83	16.639	13.857	27.08	13.851	27.563	17.0316	4.56343
	61	20045	19782	21482	21086	26718	25727	22217	21296	23467	23781	21896	34449	24692	47345	28497	33137			61	20.045	19.782	21.482	21.086	26.718	25.727	22.217	21.296	23.467	23.781	21.896	34.449	24.692	47.345	28.497	33.137	25.9761	7.16363
	62	11658	14117	13505	13529	16282	17425	11891	15226	15288	21200	13772	16268	14806	24641	14088	19876			62	11.658	14.117	13.505	13.529	16.282	17.425	11.891	15.226	15.288	21.2	13.772	16.268	14.806	24.641	14.088	19.876	15.8482	3.47667
	63	13178	13582	13181	13665	15538	17601	11919	15876	15997	20012	14171	16357	15749	23656	14551	19231			63	13.178	13.582	13.181	13.665	15.538	17.601	11.919	15.876	15.997	20.012	14.171	16.357	15.749	23.656	14.551	19.231	15.8915	3.02493
	64	11710	14066	12927	14789	15872	19253	11466	15185	16240	18280	12850	15497	15070	26882	14625	21188			64	11.71	14.066	12.927	14.789	15.872	19.253	11.466	15.185	16.24	18.28	12.85	15.497	15.07	26.882	14.625	21.188	15.9937	3.90208
	65	22263	26156	24902	26484	27607	33187	23924	28021	25834	30303	27223	30031	28562	42959	27187	33119			65	22.263	26.156	24.902	26.484	27.607	33.187	23.924	28.021	25.834	30.303	27.223	30.031	28.562	42.959	27.187	33.119	28.6101	4.84151
	66	11003	14095	13890	13894	18758	19414	13867	15356	15766	19935	13975	18460	16989	25944	15344	17791			66	11.003	14.095	13.89	13.894	18.758	19.414	13.867	15.356	15.766	19.935	13.975	18.46	16.989	25.944	15.344	17.791	16.5301	3.52522
	67	11990	14803	14150	13967	16806	18038	12251	16011	16852	19153	13063	16040	15550	25130	14677	18524			67	11.99	14.803	14.15	13.967	16.806	18.038	12.251	16.011	16.852	19.153	13.063	16.04	15.55	25.13	14.677	18.524	16.0628	3.21288
	68	16042	18878	17663	18908	21995	25343	16089	19207	20208	22917	17866	20222	20835	33727	19291	25803			68	16.042	18.878	17.663	18.908	21.995	25.343	16.089	19.207	20.208	22.917	17.866	20.222	20.835	33.727	19.291	25.803	20.9371	4.4305
	69	27483	31586	26451	29462	33632	32357	26317	30254	28852	33575	27448	29505	28829	45677	30648	32790			69	27.483	31.586	26.451	29.462	33.632	32.357	26.317	30.254	28.852	33.575	27.448	29.505	28.829	45.677	30.648	32.79	30.9291	4.59347
	70	15883	21731	18358	19884	23176	24960	17385	19979	19670	26438	18638	21798	24824	35800	19511	25641			70	15.883	21.731	18.358	19.884	23.176	24.96	17.385	19.979	19.67	26.438	18.638	21.798	24.824	35.8	19.511	25.641	22.1048	4.79527
	71	31700	37594	32560	32216	38463	44660	26909	38032	45382	41608	32601	37781	40102	61043	37965	43291			71	31.7	37.594	32.56	32.216	38.463	44.66	26.909	38.032	45.382	41.608	32.601	37.781	40.102	61.043	37.965	43.291	38.8692	7.82517
	72	28236	37578	30984	35985	40117	38759	27592	34442	34442	46743	32296	33136	36711	61405	29980	43894			72	28.236	37.578	30.984	35.985	40.117	38.759	27.592	34.442	34.442	46.743	32.296	33.136	36.711	61.405	29.98	43.894	37.0188	8.37952
	73	27335	35314	29261	34165	40596	44001	24121	30756	32633	43275	28163	34053	34775	44922	29463	41952			73	27.335	35.314	29.261	34.165	40.596	44.001	24.121	30.756	32.633	43.275	28.163	34.053	34.775	44.922	29.463	41.952	34.6741	6.52527
	74	15650	24768	19493	24645	32519	32460	17618	26049	19912	33652	19746	26534	28058	46528	22787	35251			74	15.65	24.768	19.493	24.645	32.519	32.46	17.618	26.049	19.912	33.652	19.746	26.534	28.058	46.528	22.787	35.251	26.6044	7.99173
	75	20553	28700	24815	31084	39814	36950	20439	26154	24657	38875	20545	27120	31500	38378	25590	39218			75	20.553	28.7	24.815	31.084	39.814	36.95	20.439	26.154	24.657	38.875	20.545	27.12	31.5	38.378	25.59	39.218	29.6495	7.06973
	76	18478	29513	23891	30965	37831	46006	21618	26077	20933	39321	21745	26569	34838	50114	25619	46323			76	18.478	29.513	23.891	30.965	37.831	46.006	21.618	26.077	20.933	39.321	21.745	26.569	34.838	50.114	25.619	46.323	31.2401	10.0413
	77	17013	24652	19643	29696	34949	42894	19090	26414	21048	37074	18168	28232	29828	45633	23753	46021			77	17.013	24.652	19.643	29.696	34.949	42.894	19.09	26.414	21.048	37.074	18.168	28.232	29.828	45.633	23.753	46.021	29.0068	9.74643
	78	27131	42656	31191	53249	49331	62398	34875	37310	35684	55708	31289	46347	46143	48228	44115	55153			78	27.131	42.656	31.191	53.249	49.331	62.398	34.875	37.31	35.684	55.708	31.289	46.347	46.143	48.228	44.115	55.153	43.8005	10.1668
	79	24454	30792	26083	34283	39683	46013	24631	33008	24519	41337	24903	30943	38553	38430	31226	46389			79	24.454	30.792	26.083	34.283	39.683	46.013	24.631	33.008	24.519	41.337	24.903	30.943	38.553	38.43	31.226	46.389	33.4529	7.58119
	80	38464	50541	36300	47811	52277	64437	40427	44556	40897	57341	36479	40913	46125	47559	41970	59137			80	38.464	50.541	36.3	47.811	52.277	64.437	40.427	44.556	40.897	57.341	36.479	40.913	46.125	47.559	41.97	59.137	46.5771	8.34415
	81	37106	41968	37969	44231	50908	54735	36199	44297	38395	52486	35543	39933	44121	50695	42637	58877			81	37.106	41.968	37.969	44.231	50.908	54.735	36.199	44.297	38.395	52.486	35.543	39.933	44.121	50.695	42.637	58.877	44.3812	7.16087
	82	49341	58956	52660	54732	60920	67326	52010	57805	52218	58612	47418	56278	60880	49471	56141	74424			82	49.341	58.956	52.66	54.732	60.92	67.326	52.01	57.805	52.218	58.612	47.418	56.278	60.88	49.471	56.141	74.424	56.8245	6.96367
	83	18392	28107	20612	37387	31814	41159	21405	28390	23202	33182	17875	26951	28651	37390	26879	54195			83	18.392	28.107	20.612	37.387	31.814	41.159	21.405	28.39	23.202	33.182	17.875	26.951	28.651	37.39	26.879	54.195	29.7244	9.48092
	84	15265	21069	18834	32211	31067	38405	18508	27780	19215	35198	15167	22686	28023	37830	23800	51074			84	15.265	21.069	18.834	32.211	31.067	38.405	18.508	27.78	19.215	35.198	15.167	22.686	28.023	37.83	23.8	51.074	27.2583	9.93167
	85	18997	27234	21634	35790	41447	43556	20830	32358	23573	36724	19537	25870	32971	46511	27651	50262			85	18.997	27.234	21.634	35.79	41.447	43.556	20.83	32.358	23.573	36.724	19.537	25.87	32.971	46.511	27.651	50.262	31.5591	10.0278
	86	14942	23519	19499	32176	34237	42520	19692	27053	20585	34571	17674	24809	27247	37306	26290	45663			86	14.942	23.519	19.499	32.176	34.237	42.52	19.692	27.053	20.585	34.571	17.674	24.809	27.247	37.306	26.29	45.663	27.9864	9.00736
	87	15018	22517	19425	31486	35089	39037	19735	25331	20052	32994	17092	23674	27152	37021	24098	43625			87	15.018	22.517	19.425	31.486	35.089	39.037	19.735	25.331	20.052	32.994	17.092	23.674	27.152	37.021	24.098	43.625	27.0841	8.50738
	88	14819	19960	18349	28042	29658	34380	17245	24258	19352	31446	17980	21128	27340	35083	22235	41792			88	14.819	19.96	18.349	28.042	29.658	34.38	17.245	24.258	19.352	31.446	17.98	21.128	27.34	35.083	22.235	41.792	25.1917	7.689
	89	13159	20734	15866	22932	26132	33340	14619	22761	18599	28438	15537	20383	23786	34487	18942	39151			89	13.159	20.734	15.866	22.932	26.132	33.34	14.619	22.761	18.599	28.438	15.537	20.383	23.786	34.487	18.942	39.151	23.0541	7.5773
	90	17058	22417	22372	29202	31048	38726	17038	24722	21850	32654	17022	22621	27662	36581	21618	43046			90	17.058	22.417	22.372	29.202	31.048	38.726	17.038	24.722	21.85	32.654	17.022	22.621	27.662	36.581	21.618	43.046	26.6023	7.99083
	91	18121	22843	21892	28943	31560	40179	17340	25568	21544	31516	18555	24721	27401	36219	24482	45270			91	18.121	22.843	21.892	28.943	31.56	40.179	17.34	25.568	21.544	31.516	18.555	24.721	27.401	36.219	24.482	45.27	27.2596	8.02791
	92	15179	21410	18584	25773	28820	34780	16401	25241	20998	29272	17350	21439	24570	33386	22870	35053			92	15.179	21.41	18.584	25.773	28.82	34.78	16.401	25.241	20.998	29.272	17.35	21.439	24.57	33.386	22.87	35.053	24.4454	6.3875
	93	15982	18989	18728	23569	29748	36990	16113	24428	22081	27375	17813	22706	24508	34526	20326	39882			93	15.982	18.989	18.728	23.569	29.748	36.99	16.113	24.428	22.081	27.375	17.813	22.706	24.508	34.526	20.326	39.882	24.6103	7.33669
	94	27730	30998	34354	39544	39554	50886	28951	41515	32566	45140	28865	36673	36228	41684	35605	51505			94	27.73	30.998	34.354	39.544	39.554	50.886	28.951	41.515	32.566	45.14	28.865	36.673	36.228	41.684	35.605	51.505	37.6124	7.30766
	95	27304	29078	30704	37726	44590	46871	24680	36427	30606	42990	29398	35990	34755	40592	31536	46561			95	27.304	29.078	30.704	37.726	44.59	46.871	24.68	36.427	30.606	42.99	29.398	35.99	34.755	40.592	31.536	46.561	35.613	7.06209
	96	19224	21389	21981	25527	29564	34454	17729	27304	24063	31156	19044	23359	27222	33894	22705	41390			96	19.224	21.389	21.981	25.527	29.564	34.454	17.729	27.304	24.063	31.156	19.044	23.359	27.222	33.894	22.705	41.39	26.2503	6.50152
	97	25563	24994	26896	34841	36752	37990	21919	31386	28382	32757	23789	28894	31107	40708	25604	46867			97	25.563	24.994	26.896	34.841	36.752	37.99	21.919	31.386	28.382	32.757	23.789	28.894	31.107	40.708	25.604	46.867	31.1531	6.84555
	98	32598	37736	36938	46394	46918	52936	40250	45762	42401	48473	36242	39345	41179	43583	43431	58589			98	32.598	37.736	36.938	46.394	46.918	52.936	40.25	45.762	42.401	48.473	36.242	39.345	41.179	43.583	43.431	58.589	43.2984	6.57379
	99	30018	33758	32191	41068	40417	47530	32413	37251	33441	41880	30504	34513	33546	49448	35667	50432			99	30.018	33.758	32.191	41.068	40.417	47.53	32.413	37.251	33.441	41.88	30.504	34.513	33.546	49.448	35.667	50.432	37.7548	6.67044
1	100	41347	43858	43788	49635	47713	51324	36410	48855	43558	51146	37910	45028	47675	47919	44551	58477			100	41.347	43.858	43.788	49.635	47.713	51.324	36.41	48.855	43.558	51.146	37.91	45.028	47.675	47.919	44.551	58.477	46.1996	5.40498
1	101	34961	35160	33020	36684	41352	46764	33756	41364	40013	40002	32276	37774	38000	45038	39316	47889			101	34.961	35.16	33.02	36.684	41.352	46.764	33.756	41.364	40.013	40.002	32.276	37.774	38	45.038	39.316	47.889	38.9606	4.73551
1	102	19510	21566	20449	28849	26792	37211	17274	27672	22918	29879	20313	24623	25005	34909	22269	39629			102	19.51	21.566	20.449	28.849	26.792	37.211	17.274	27.672	22.918	29.879	20.313	24.623	25.005	34.909	22.269	39.629	26.1792	6.55369
1	103	27281	26729	28439	35441	34757	42661	26812	34053	27781	33170	28007	29804	29415	36611	29410	43819			103	27.281	26.729	28.439	35.441	34.757	42.661	26.812	34.053	27.781	33.17	28.007	29.804	29.415	36.611	29.41	43.819	32.1369	5.42179
1	104	17605	18127	19690	25913	26548	32310	16807	25104	21876	26122	18882	20991	24401	32298	24492	37492			104	17.605	18.127	19.69	25.913	26.548	32.31	16.807	25.104	21.876	26.122	18.882	20.991	24.401	32.298	24.492	37.492	24.2911	5.88971
1	105	14285	18028	18158	23300	26946	30753	15886	23640	22734	24491	16184	21113	22017	31773	19577	38221			105	14.285	18.028	18.158	23.3	26.946	30.753	15.886	23.64	22.734	24.491	16.184	21.113	22.017	31.773	19.577	38.221	22.9441	6.45237
1	106	15246	16699	16774	21201	22850	30472	15300	22103	19761	24648	16250	19011	20548	34949	18876	37176			106	15.246	16.699	16.774	21.201	22.85	30.472	15.3	22.103	19.761	24.648	16.25	19.011	20.548	34.949	18.876	37.176	21.9915	6.74754
1	107	16510	16832	17575	23325	25946	35269	15999	23501	19412	26407	16229	20477	20832	33550	21260	41590			107	16.51	16.832	17.575	23.325	25.946	35.269	15.999	23.501	19.412	26.407	16.229	20.477	20.832	33.55	21.26	41.59	23.4196	7.55719
1	108	16423	17878	18499	25848	25779	32232	17612	24541	20095	25597	15284	21860	24488	35476	21406	40789			108	16.423	17.878	18.499	25.848	25.779	32.232	17.612	24.541	20.095	25.597	15.284	21.86	24.488	35.476	21.406	40.789	23.9879	7.1156
1	109	17291	19617	19179	31911	27621	33905	18017	25612	21635	29130	16611	20650	21832	35489	22605	47304			109	17.291	19.617	19.179	31.911	27.621	33.905	18.017	25.612	21.635	29.13	16.611	20.65	21.832	35.489	22.605	47.304	25.5256	8.33417
1	110	21650	23455	24026	39826	34380	45323	23377	30459	26679	35328	21409	26244	27239	61112	27898	54484			110	21.65	23.455	24.026	39.826	34.38	45.323	23.377	30.459	26.679	35.328	21.409	26.244	27.239	61.112	27.898	54.484	32.6806	11.9295
1	111	50597	44120	50924	58591	54688	63215	51538	55475	45051	52533	39727	47940	48029	57583	48484	74547			111	50.597	44.12	50.924	58.591	54.688	63.215	51.538	55.475	45.051	52.533	39.727	47.94	48.029	57.583	48.484	74.547	52.6901	8.28526
1	112	28862	26493	34742	48725	50068	47042	38023	43544	32440	41094	28953	31824	35019	43935	33213	65526			112	28.862	26.493	34.742	48.725	50.068	47.042	38.023	43.544	32.44	41.094	28.953	31.824	35.019	43.935	33.213	65.526	39.3439	10.1849
1	113	18717	21560	21680	37057	36717	40704	24616	31379	25863	33664	16017	24455	25916	39270	26122	57858			113	18.717	21.56	21.68	37.057	36.717	40.704	24.616	31.379	25.863	33.664	16.017	24.455	25.916	39.27	26.122	57.858	30.0997	10.5151
1	114	25654	29280	30510	44227	46199	51640	45167	41939	35395	40170	29922	41533	37319	46603	37062	73683			114	25.654	29.28	30.51	44.227	46.199	51.64	45.167	41.939	35.395	40.17	29.922	41.533	37.319	46.603	37.062	73.683	41.0189	11.3594
1	115	18770	18520	20407	31368	29028	39057	23778	26338	24472	27633	17330	24671	24198	37203	24651	50102			115	18.77	18.52	20.407	31.368	29.028	39.057	23.778	26.338	24.472	27.633	17.33	24.671	24.198	37.203	24.651	50.102	27.3454	8.63127
1	116	20765	20745	22666	30621	32039	43914	28266	30457	27504	32228	22256	23476	26070	37949	28594	45630			116	20.765	20.745	22.666	30.621	32.039	43.914	28.266	30.457	27.504	32.228	22.256	23.476	26.07	37.949	28.594	45.63	29.5738	7.57984
1	117	16123	16945	19085	24716	22980	35006	18521	23218	23022	25868	17475	19826	19481	35076	21461	40943			117	16.123	16.945	19.085	24.716	22.98	35.006	18.521	23.218	23.022	25.868	17.475	19.826	19.481	35.076	21.461	40.943	23.7341	7.25358
1	118	17444	17560	18852	24964	26053	34912	17582	24615	21402	28208	18653	20834	22413	35116	21837	42347			118	17.444	17.56	18.852	24.964	26.053	34.912	17.582	24.615	21.402	28.208	18.653	20.834	22.413	35.116	21.837	42.347	24.5495	7.31371
1	119	20196	18838	20535	26648	26313	36551	18741	27478	23234	27544	19185	22442	23534	35994	21796	39697			119	20.196	18.838	20.535	26.648	26.313	36.551	18.741	27.478	23.234	27.544	19.185	22.442	23.534	35.994	21.796	39.697	25.5454	6.62641
1	120	21443	19358	22484	27667	31566	38450	18463	29276	26549	31060	20821	25197	27994	35749	25490	44427			120	21.443	19.358	22.484	27.667	31.566	38.45	18.463	29.276	26.549	31.06	20.821	25.197	27.994	35.749	25.49	44.427	27.8746	7.16251
1	121	28110	25830	27978	37415	37051	45254	24308	34855	33035	36003	27171	29935	30104	40842	27981	46739			121	28.11	25.83	27.978	37.415	37.051	45.254	24.308	34.855	33.035	36.003	27.171	29.935	30.104	40.842	27.981	46.739	33.2882	6.8337
1	122	29526	36789	36484	42975	44280	55376	44852	39176	37670	41789	32008	38852	41011	46425	48654	55880			122	29.526	36.789	36.484	42.975	44.28	55.376	44.852	39.176	37.67	41.789	32.008	38.852	41.011	46.425	48.654	55.88	41.9842	7.30472
1	123	47499	44539	49356	64321	58329	70174	44696	55171	49640	54262	47355	51225	54153	52266	52206	71892			123	47.499	44.539	49.356	64.321	58.329	70.174	44.696	55.171	49.64	54.262	47.355	51.225	54.153	52.266	52.206	71.892	54.1928	8.26579
1	124	51313	35065	57148	66883	66720	79155	50594	62405	61323	62212	54326	61357	63805	50612	64517	71298			124	51.313	35.065	57.148	66.883	66.72	79.155	50.594	62.405	61.323	62.212	54.326	61.357	63.805	50.612	64.517	71.298	59.9208	10.1663
1	125	34658	26424	35366	50841	51696	53643	29484	40954	37122	43921	35128	38565	50084	44681	45219	56560			125	34.658	26.424	35.366	50.841	51.696	53.643	29.484	40.954	37.122	43.921	35.128	38.565	50.084	44.681	45.219	56.56	42.1466	8.89594
1	126	29289	23564	27677	36296	41705	49574	21881	33144	32131	36908	29060	32688	36961	41233	30376	49883			126	29.289	23.564	27.677	36.296	41.705	49.574	21.881	33.144	32.131	36.908	29.06	32.688	36.961	41.233	30.376	49.883	34.5231	8.10785
1	127	34603	26861	38401	45059	46066	48792	38358	44039	41157	44672	34005	37034	45118	51194	48917	61390			127	34.603	26.861	38.401	45.059	46.066	48.792	38.358	44.039	41.157	44.672	34.005	37.034	45.118	51.194	48.917	61.39	42.8541	8.12046
1	128	31878	26512	37400	49147	45869	61389	34447	40017	38666	53521	31219	38931	48943	44122	41678	60249			128	31.878	26.512	37.4	49.147	45.869	61.389	34.447	40.017	38.666	53.521	31.219	38.931	48.943	44.122	41.678	60.249	42.7492	10.0426
1	129	19103	23713	23022	29143	33229	39869	19121	28680	25981	31323	19604	25816	26384	37241	25391	51670			129	19.103	23.713	23.022	29.143	33.229	39.869	19.121	28.68	25.981	31.323	19.604	25.816	26.384	37.241	25.391	51.67	28.7056	8.59703
1	130	17032	27685	21459	32040	32730	40410	19930	28711	23362	34013	18275	23329	27658	37475	26459	51743			130	17.032	27.685	21.459	32.04	32.73	40.41	19.93	28.711	23.362	34.013	18.275	23.329	27.658	37.475	26.459	51.743	28.8944	9.08762
1	131	26430	36550	28651	40467	41296	47145	30596	38634	34527	40303	27522	33886	41465	42907	33776	61425			131	26.43	36.55	28.651	40.467	41.296	47.145	30.596	38.634	34.527	40.303	27.522	33.886	41.465	42.907	33.776	61.425	37.8487	8.66235
1	132	13437	20059	16876	27529	27236	34031	16882	25135	19429	28358	14846	21893	24273	36108	20577	46054			132	13.437	20.059	16.876	27.529	27.236	34.031	16.882	25.135	19.429	28.358	14.846	21.893	24.273	36.108	20.577	46.054	24.5452	8.64677
1	133	15148	19129	18318	28501	27916	36078	16568	24714	20106	28405	14324	20327	22210	36277	20729	45615			133	15.148	19.129	18.318	28.501	27.916	36.078	16.568	24.714	20.106	28.405	14.324	20.327	22.21	36.277	20.729	45.615	24.6478	8.71164
1	134	13677	19639	18441	26736	29474	36598	18326	28578	18656	28825	14391	22095	23564	36138	20643	47969			134	13.677	19.639	18.441	26.736	29.474	36.598	18.326	28.578	18.656	28.825	14.391	22.095	23.564	36.138	20.643	47.969	25.2344	9.17432
1	135	15818	18974	18810	25808	26396	34812	17786	28099	20177	26097	16793	22083	23416	35552	22236	44893			135	15.818	18.974	18.81	25.808	26.396	34.812	17.786	28.099	20.177	26.097	16.793	22.083	23.416	35.552	22.236	44.893	24.8594	7.90231
1	136	14605	16306	17500	23971	23624	32703	16214	25219	19799	25197	15378	20240	20588	34101	18561	43674			136	14.605	16.306	17.5	23.971	23.624	32.703	16.214	25.219	19.799	25.197	15.378	20.24	20.588	34.101	18.561	43.674	22.98	7.95378
1	137	16480	19212	16402	25506	24740	33667	16836	24953	20105	26771	17758	22334	23289	36128	24482	44513			137	16.48	19.212	16.402	25.506	24.74	33.667	16.836	24.953	20.105	26.771	17.758	22.334	23.289	36.128	24.482	44.513	24.5735	7.80443
1	138	19103	18369	20369	22341	24126	32014	20117	24210	22310	26562	19435	20049	22900	32954	22636	37207			138	19.103	18.369	20.369	22.341	24.126	32.014	20.117	24.21	22.31	26.562	19.435	20.049	22.9	32.954	22.636	37.207	24.0439	5.50452
1	139	17387	16609	16987	22103	20163	27292	15375	20824	18817	22569	17216	16859	19358	31303	18290	34552			139	17.387	16.609	16.987	22.103	20.163	27.292	15.375	20.824	18.817	22.569	17.216	16.859	19.358	31.303	18.29	34.552	20.9815	5.53868
1	140	24178	25314	23153	31415	31257	42095	24807	29250	28650	30102	24836	27519	29805	40504	31070	46964			140	24.178	25.314	23.153	31.415	31.257	42.095	24.807	29.25	28.65	30.102	24.836	27.519	29.805	40.504	31.07	46.964	30.6824	6.8636
1	141	14555	14985	16932	22300	21389	33232	15625	22620	20472	23972	15913	17947	19302	31816	19865	35370			141	14.555	14.985	16.932	22.3	21.389	33.232	15.625	22.62	20.472	23.972	15.913	17.947	19.302	31.816	19.865	35.37	21.6434	6.54515
1	142	16311	15627	16773	21326	21561	30403	16353	21842	19648	23645	17628	20042	21862	29745	20611	34760			142	16.311	15.627	16.773	21.326	21.561	30.403	16.353	21.842	19.648	23.645	17.628	20.042	21.862	29.745	20.611	34.76	21.7586	5.52857
1	143	24030	19961	20490	30171	29130	35961	26673	26591	29008	31859	25066	27358	31151	33753	28937	42321			143	24.03	19.961	20.49	30.171	29.13	35.961	26.673	26.591	29.008	31.859	25.066	27.358	31.151	33.753	28.937	42.321	28.9038	5.60212
1	144	20186	18680	20602	24287	26583	38011	19341	24353	26717	26440	19524	23445	23545	33275	23043	38193			144	20.186	18.68	20.602	24.287	26.583	38.011	19.341	24.353	26.717	26.44	19.524	23.445	23.545	33.275	23.043	38.193	25.3891	6.16812
1	145	17683	17737	17704	25187	23004	32002	17391	23773	22302	24318	18096	22457	22501	32714	22596	32941			145	17.683	17.737	17.704	25.187	23.004	32.002	17.391	23.773	22.302	24.318	18.096	22.457	22.501	32.714	22.596	32.941	23.2754	5.29684
1	146	17025	19444	19154	24660	23967	30737	16919	23692	23461	23982	19079	20789	22606	33290	19782	35927			146	17.025	19.444	19.154	24.66	23.967	30.737	16.919	23.692	23.461	23.982	19.079	20.789	22.606	33.29	19.782	35.927	23.4071	5.57636
1	147	33353	32860	36828	43489	36798	46392	38894	39425	38770	43208	32428	37797	39186	41566	34641	48838			147	33.353	32.86	36.828	43.489	36.798	46.392	38.894	39.425	38.77	43.208	32.428	37.797	39.186	41.566	34.641	48.838	39.0296	4.75345
1	148	25168	28039	28471	36144	35154	42574	23933	32555	32051	34394	27455	31949	28888	43579	33395	42365			148	25.168	28.039	28.471	36.144	35.154	42.574	23.933	32.555	32.051	34.394	27.455	31.949	28.888	43.579	33.395	42.365	32.8821	6.03442
1	149	21593	25239	24393	33388	32530	36091	22214	26147	28075	28794	21701	27822	27669	30647	25560	34146			149	21.593	25.239	24.393	33.388	32.53	36.091	22.214	26.147	28.075	28.794	21.701	27.822	27.669	30.647	25.56	34.146	27.8756	4.50593
1	150	21250	20879	23584	29548	27366	39022	19349	28524	26479	29953	22459	26208	24738	34032	26574	42719			150	21.25	20.879	23.584	29.548	27.366	39.022	19.349	28.524	26.479	29.953	22.459	26.208	24.738	34.032	26.574	42.719	27.6677	6.42471
1	151	36901	37479	38019	40471	46450	50003	29661	44079	41044	40688	36925	41334	42905	43640	40354	48384			151	36.901	37.479	38.019	40.471	46.45	50.003	29.661	44.079	41.044	40.688	36.925	41.334	42.905	43.64	40.354	48.384	41.1461	4.96111
1	152	24696	28165	26903	34870	37957	44866	23450	36931	30288	31121	25407	31806	27815	39455	30612	41464			152	24.696	28.165	26.903	34.87	37.957	44.866	23.45	36.931	30.288	31.121	25.407	31.806	27.815	39.455	30.612	41.464	32.2379	6.38539
1	153	16485	17661	16725	20517	21832	29590	16080	21621	21020	24710	16036	20272	20211	30041	18914	31019			153	16.485	17.661	16.725	20.517	21.832	29.59	16.08	21.621	21.02	24.71	16.036	20.272	20.211	30.041	18.914	31.019	21.4209	4.98204
1	154	14185	17955	16438	22085	23764	30160	13930	21083	19133	22220	14541	20936	21265	30766	18105	34006			154	14.185	17.955	16.438	22.085	23.764	30.16	13.93	21.083	19.133	22.22	14.541	20.936	21.265	30.766	18.105	34.006	21.2858	5.98673
1	155	13317	16276	14564	18148	19229	27066	12141	19336	19112	21989	13645	18592	17773	32752	16165	30881			155	13.317	16.276	14.564	18.148	19.229	27.066	12.141	19.336	19.112	21.989	13.645	18.592	17.773	32.752	16.165	30.881	19.4366	6.03849
1	156	13691	15889	17419	20975	22024	28614	14709	19402	18277	22268	13820	20140	17392	31932	17354	35962			156	13.691	15.889	17.419	20.975	22.024	28.614	14.709	19.402	18.277	22.268	13.82	20.14	17.392	31.932	17.354	35.962	20.6167	6.44032
1	157	11466	13390	13869	17119	19273	27286	11645	18334	16168	22091	14460	16376	17248	30446	16584	31826			157	11.466	13.39	13.869	17.119	19.273	27.286	11.645	18.334	16.168	22.091	14.46	16.376	17.248	30.446	16.584	31.826	18.5988	6.26254
1	158	10573	14230	13485	17591	20757	26438	11791	18625	14899	22860	11109	15982	16679	32172	14484	34120			158	10.573	14.23	13.485	17.591	20.757	26.438	11.791	18.625	14.899	22.86	11.109	15.982	16.679	32.172	14.484	34.12	18.4872	7.1343
1	159	9575	14015	12419	16249	18906	23185	11869	16849	14390	20183	12707	14846	15399	30121	12853	31230			159	9.575	14.015	12.419	16.249	18.906	23.185	11.869	16.849	14.39	20.183	12.707	14.846	15.399	30.121	12.853	31.23	17.1747	6.25975
1	160	11218	14038	13174	15814	18282	23355	11789	16718	15852	20897	12763	17061	16762	29147	16203	31523			160	11.218	14.038	13.174	15.814	18.282	23.355	11.789	16.718	15.852	20.897	12.763	17.061	16.762	29.147	16.203	31.523	17.7873	5.8379
1	161	11103	14361	13595	17615	17827	24918	11798	17319	15487	20476	12808	16010	16477	31007	14714	31766			161	11.103	14.361	13.595	17.615	17.827	24.918	11.798	17.319	15.487	20.476	12.808	16.01	16.477	31.007	14.714	31.766	17.9551	6.23064
1	162	10955	12579	13899	16012	17651	24947	11708	16354	14717	20183	12581	15382	15691	34154	14314	27471			162	10.955	12.579	13.899	16.012	17.651	24.947	11.708	16.354	14.717	20.183	12.581	15.382	15.691	34.154	14.314	27.471	17.4124	6.35756
1	163	11280	14720	13959	15293	17609	22652	12667	17867	15645	20175	13667	18575	16371	30994	15563	28246			163	11.28	14.72	13.959	15.293	17.609	22.652	12.667	17.867	15.645	20.175	13.667	18.575	16.371	30.994	15.563	28.246	17.8302	5.42319
1	164	11047	13713	13902	15233	14958	22263	10882	15964	17289	18505	14554	14818	15050	30108	12811	25096			164	11.047	13.713	13.902	15.233	14.958	22.263	10.882	15.964	17.289	18.505	14.554	14.818	15.05	30.108	12.811	25.096	16.6371	5.15774
1	165	12095	12788	13543	15636	17530	22600	12672	15859	15870	18579	14601	15205	16545	28823	15256	26048			165	12.095	12.788	13.543	15.636	17.53	22.6	12.672	15.859	15.87	18.579	14.601	15.205	16.545	28.823	15.256	26.048	17.1031	4.79417
1	166	10969	14772	13504	15578	16367	22424	11985	16763	15939	19727	13599	15635	16524	30792	14639	24199			166	10.969	14.772	13.504	15.578	16.367	22.424	11.985	16.763	15.939	19.727	13.599	15.635	16.524	30.792	14.639	24.199	17.0885	5.03535
1	167	11985	14841	15355	15747	15119	20871	11711	17837	17122	17720	13309	16394	14539	24889	12725	24225			167	11.985	14.841	15.355	15.747	15.119	20.871	11.711	17.837	17.122	17.72	13.309	16.394	14.539	24.889	12.725	24.225	16.5243	3.92392
1	168	13240	14130	14610	15964	16161	21947	13910	17755	17540	17861	14553	16892	14582	27994	15030	23955			168	13.24	14.13	14.61	15.964	16.161	21.947	13.91	17.755	17.54	17.861	14.553	16.892	14.582	27.994	15.03	23.955	17.2577	4.07751
1	169	13808	15112	15624	16811	18761	24554	14025	19177	19212	21731	15006	19085	17490	31775	17418	25607			169	13.808	15.112	15.624	16.811	18.761	24.554	14.025	19.177	19.212	21.731	15.006	19.085	17.49	31.775	17.418	25.607	19.0748	4.82326
1	170	12454	14329	13261	14066	15901	21335	12424	16673	16355	18156	13550	15312	15267	26713	13555	21437			170	12.454	14.329	13.261	14.066	15.901	21.335	12.424	16.673	16.355	18.156	13.55	15.312	15.267	26.713	13.555	21.437	16.2993	3.90712
1	171	10844	13274	13338	15891	13733	18925	12870	17120	14507	16095	13032	15768	15042	25491	12971	21204			171	10.844	13.274	13.338	15.891	13.733	18.925	12.87	17.12	14.507	16.095	13.032	15.768	15.042	25.491	12.971	21.204	15.6316	3.67008
1	172	20527	22510	21611	22730	23990	29081	20720	25710	25371	23964	21626	22694	23672	29896	23804	28870			172	20.527	22.51	21.611	22.73	23.99	29.081	20.72	25.71	25.371	23.964	21.626	22.694	23.672	29.896	23.804	28.87	24.1735	2.92652
1	173	13834	15848	15420	15759	15946	18169	14714	17503	17373	19968	15595	17994	16324	25063	14865	20645			173	13.834	15.848	15.42	15.759	15.946	18.169	14.714	17.503	17.373	19.968	15.595	17.994	16.324	25.063	14.865	20.645	17.1887	2.80472
1	174	12832	14258	13933	14828	14071	18648	11962	16453	15627	17414	14874	17075	15363	24908	14308	22385			174	12.832	14.258	13.933	14.828	14.071	18.648	11.962	16.453	15.627	17.414	14.874	17.075	15.363	24.908	14.308	22.385	16.1837	3.39972
1	175	11535	11807	13827	14270	12996	18837	12993	15483	13724	18119	13009	16219	13872	22686	13432	20066			175	11.535	11.807	13.827	14.27	12.996	18.837	12.993	15.483	13.724	18.119	13.009	16.219	13.872	22.686	13.432	20.066	15.1797	3.18193
1	176	14814	17122	16837	16105	16122	19600	14820	17161	17367	18917	14850	18524	16715	23373	16792	20558			176	14.814	17.122	16.837	16.105	16.122	19.6	14.82	17.161	17.367	18.917	14.85	18.524	16.715	23.373	16.792	20.558	17.4798	2.2862
1	177	14002	14106	14431	14605	13932	19764	13040	16496	15848	17431	14653	17391	14145	23971	14349	19929			177	14.002	14.106	14.431	14.605	13.932	19.764	13.04	16.496	15.848	17.431	14.653	17.391	14.145	23.971	14.349	19.929	16.1308	2.94535
1	178	22069	22766	24691	21990	24639	26631	22096	25352	23384	25154	21559	23468	23098	30305	23581	29657			178	22.069	22.766	24.691	21.99	24.639	26.631	22.096	25.352	23.384	25.154	21.559	23.468	23.098	30.305	23.581	29.657	24.4025	2.59046
1	179	12153	13837	14665	15797	14761	21505	15706	17930	16005	17965	14503	16608	15277	25316	16878	24684			179	12.153	13.837	14.665	15.797	14.761	21.505	15.706	17.93	16.005	17.965	14.503	16.608	15.277	25.316	16.878	24.684	17.0994	3.72004
1	180	12400	13261	14293	15020	13834	19981	12475	18389	17828	16905	13522	15912	14647	26484	14152	23540			180	12.4	13.261	14.293	15.02	13.834	19.981	12.475	18.389	17.828	16.905	13.522	15.912	14.647	26.484	14.152	23.54	16.4152	4.02137
1	181	13485	14777	13767	15566	13973	21311	13632	19128	15853	15178	13829	17473	15346	24372	14202	23124			181	13.485	14.777	13.767	15.566	13.973	21.311	13.632	19.128	15.853	15.178	13.829	17.473	15.346	24.372	14.202	23.124	16.5635	3.53747
1	182	13971	14773	16401	15549	17070	24108	16719	19190	18829	17571	14789	18762	15964	31228	17063	27001			182	13.971	14.773	16.401	15.549	17.07	24.108	16.719	19.19	18.829	17.571	14.789	18.762	15.964	31.228	17.063	27.001	18.6867	4.77269
1	183	39063	32602	34423	31685	38669	38707	34001	42252	34289	39139	32259	33517	33856	40369	32143	43200			183	39.063	32.602	34.423	31.685	38.669	38.707	34.001	42.252	34.289	39.139	32.259	33.517	33.856	40.369	32.143	43.2	36.2609	3.84554
1	184	19869	21152	18452	20474	20431	29355	21026	25459	22487	21940	19239	25479	20300	33664	21498	31706			184	19.869	21.152	18.452	20.474	20.431	29.355	21.026	25.459	22.487	21.94	19.239	25.479	20.3	33.664	21.498	31.706	23.2832	4.59469
1	185	13708	16295	15616	17549	17464	24300	14443	22826	18227	17469	17038	17663	15368	26685	19235	24036			185	13.708	16.295	15.616	17.549	17.464	24.3	14.443	22.826	18.227	17.469	17.038	17.663	15.368	26.685	19.235	24.036	18.6201	3.81811
1	186	22189	26380	27764	24056	22597	30732	22376	32659	29074	29666	22647	27647	25397	38155	26329	34696			186	22.189	26.38	27.764	24.056	22.597	30.732	22.376	32.659	29.074	29.666	22.647	27.647	25.397	38.155	26.329	34.696	27.6477	4.69216
1	187	14254	14232	16358	16725	17022	23842	16610	20480	19145	19394	14693	19405	17864	30199	17776	27491			187	14.254	14.232	16.358	16.725	17.022	23.842	16.61	20.48	19.145	19.394	14.693	19.405	17.864	30.199	17.776	27.491	19.0931	4.55872
1	188	14742	15039	17300	18256	18007	28146	16973	21384	20703	19661	15570	17387	18810	31065	19144	26404			188	14.742	15.039	17.3	18.256	18.007	28.146	16.973	21.384	20.703	19.661	15.57	17.387	18.81	31.065	19.144	26.404	19.9119	4.73659
1	189	31182	31012	33009	33860	37992	43888	31422	34442	34379	33665	29310	39715	35975	45814	38158	42082			189	31.182	31.012	33.009	33.86	37.992	43.888	31.422	34.442	34.379	33.665	29.31	39.715	35.975	45.814	38.158	42.082	35.9941	4.87027
1	190	16180	17013	16647	21350	21938	29370	16913	22613	19874	21637	17567	20406	21257	40581	18387	30685			190	16.18	17.013	16.647	21.35	21.938	29.37	16.913	22.613	19.874	21.637	17.567	20.406	21.257	40.581	18.387	30.685	22.0261	6.47825
1	191	16388	16292	17094	21024	25138	27248	16686	23410	22424	22180	18130	22757	20223	31705	18466	30804			191	16.388	16.292	17.094	21.024	25.138	27.248	16.686	23.41	22.424	22.18	18.13	22.757	20.223	31.705	18.466	30.804	21.8731	4.89599
1	192	29597	28899	28177	31993	35685	42283	27932	33056	31118	35285	32292	31085	32277	38951	30589	40008			192	29.597	28.899	28.177	31.993	35.685	42.283	27.932	33.056	31.118	35.285	32.292	31.085	32.277	38.951	30.589	40.008	33.0767	4.2852
1	193	19722	22161	21312	23476	25264	34239	19158	26597	23213	24049	20128	26583	26301	33378	25060	34890			193	19.722	22.161	21.312	23.476	25.264	34.239	19.158	26.597	23.213	24.049	20.128	26.583	26.301	33.378	25.06	34.89	25.3457	4.98047
1	194	24922	26595	26182	29766	34879	36997	23919	31457	27538	32797	25177	28889	27827	36163	28217	38662			194	24.922	26.595	26.182	29.766	34.879	36.997	23.919	31.457	27.538	32.797	25.177	28.889	27.827	36.163	28.217	38.662	29.9992	4.64162
1	195	15952	19952	19224	23977	25193	32383	15685	23088	21544	24852	18357	21678	21626	34062	21598	32450			195	15.952	19.952	19.224	23.977	25.193	32.383	15.685	23.088	21.544	24.852	18.357	21.678	21.626	34.062	21.598	32.45	23.2263	5.56239
1	196	13836	16708	16653	18290	21023	25500	15277	20053	17773	21146	14608	18361	19807	29948	17020	31454			196	13.836	16.708	16.653	18.29	21.023	25.5	15.277	20.053	17.773	21.146	14.608	18.361	19.807	29.948	17.02	31.454	19.8411	5.12034
1	197	13667	16973	15028	20462	23674	27302	14495	21155	18554	24006	14544	18534	19812	32545	17443	32483			197	13.667	16.973	15.028	20.462	23.674	27.302	14.495	21.155	18.554	24.006	14.544	18.534	19.812	32.545	17.443	32.483	20.6673	5.97421
1	198	12617	17527	14202	18365	22265	27684	11781	19303	16803	21925	15245	17841	18151	30222	16828	33728			198	12.617	17.527	14.202	18.365	22.265	27.684	11.781	19.303	16.803	21.925	15.245	17.841	18.151	30.222	16.828	33.728	19.6554	6.1906
1	199	13651	16042	15488	20093	22650	28987	13808	20998	17292	24265	13401	18410	19642	33154	17286	37071			199	13.651	16.042	15.488	20.093	22.65	28.987	13.808	20.998	17.292	24.265	13.401	18.41	19.642	33.154	17.286	37.071	20.7649	7.01259
2	200	12668	19414	13996	22027	25019	28170	14417	20146	16605	26918	13157	19416	20461	35332	16367	37485			200	12.668	19.414	13.996	22.027	25.019	28.17	14.417	20.146	16.605	26.918	13.157	19.416	20.461	35.332	16.367	37.485	21.3499	7.52327
2	201	11830	17859	14146	19988	25351	27915	14743	19414	15832	24973	13589	18569	20394	32856	17000	37562			201	11.83	17.859	14.146	19.988	25.351	27.915	14.743	19.414	15.832	24.973	13.589	18.569	20.394	32.856	17	37.562	20.7513	7.22928
2	202	18273	28471	22308	29855	33087	35284	21454	27735	22291	32243	19123	30605	25280	41301	27459	50043			202	18.273	28.471	22.308	29.855	33.087	35.284	21.454	27.735	22.291	32.243	19.123	30.605	25.28	41.301	27.459	50.043	29.0508	8.33287
2	203	18963	23569	25197	29963	38491	39840	22783	33828	24295	35660	18457	32149	25971	35817	26382	54211			203	18.963	23.569	25.197	29.963	38.491	39.84	22.783	33.828	24.295	35.66	18.457	32.149	25.971	35.817	26.382	54.211	30.3485	9.20774
2	204	12537	16938	15893	21879	23899	29347	15569	22461	18038	24850	12559	19341	18899	32954	18016	41397			204	12.537	16.938	15.893	21.879	23.899	29.347	15.569	22.461	18.038	24.85	12.559	19.341	18.899	32.954	18.016	41.397	21.5361	7.70255
2	205	17036	23498	21633	28515	31870	33229	26818	31982	21591	31594	17083	24273	22384	37630	23777	52398			205	17.036	23.498	21.633	28.515	31.87	33.229	26.818	31.982	21.591	31.594	17.083	24.273	22.384	37.63	23.777	52.398	27.8319	8.81226
2	206	20784	30186	25054	32728	33174	33016	27826	39559	26125	36484	21602	28014	26756	39348	26543	58877			206	20.784	30.186	25.054	32.728	33.174	33.016	27.826	39.559	26.125	36.484	21.602	28.014	26.756	39.348	26.543	58.877	31.6298	9.18302
2	207	22403	22148	24428	35205	40232	38983	30723	41356	30918	34695	21109	25845	29455	36898	29224	60105			207	22.403	22.148	24.428	35.205	40.232	38.983	30.723	41.356	30.918	34.695	21.109	25.845	29.455	36.898	29.224	60.105	32.7329	9.82129
2	208	30185	38016	34008	42168	56431	46497	38310	44764	31561	42701	30057	28670	31793	43436	39196	66453			208	30.185	38.016	34.008	42.168	56.431	46.497	38.31	44.764	31.561	42.701	30.057	28.67	31.793	43.436	39.196	66.453	40.2654	10.2072
2	209	31746	40927	40374	50913	66246	47872	47614	75165	39209	54588	35423	40593	40841	41193	43373	82531			209	31.746	40.927	40.374	50.913	66.246	47.872	47.614	75.165	39.209	54.588	35.423	40.593	40.841	41.193	43.373	82.531	48.663	14.3526
2	210	21321	24200	24204	37866	42613	37661	29949	41817	25074	38460	17882	24224	26271	35596	26497	57580			210	21.321	24.2	24.204	37.866	42.613	37.661	29.949	41.817	25.074	38.46	17.882	24.224	26.271	35.596	26.497	57.58	31.9509	10.3123
2	211	31691	30389	33594	48657	58381	47786	39994	48585	37638	42377	30712	28021	35668	45088	38142	71294			211	31.691	30.389	33.594	48.657	58.381	47.786	39.994	48.585	37.638	42.377	30.712	28.021	35.668	45.088	38.142	71.294	41.7511	11.457
2	212	33463	51443	47405	50450	78481	53950	60391	67655	39260	50553	45502	43228	49256	40385	49969	96557			212	33.463	51.443	47.405	50.45	78.481	53.95	60.391	67.655	39.26	50.553	45.502	43.228	49.256	40.385	49.969	96.557	53.6217	15.8353
2	213	25796	31119	30672	46804	59427	38714	38811	49656	30518	45049	22721	28234	32003	41197	38629	78300			213	25.796	31.119	30.672	46.804	59.427	38.714	38.811	49.656	30.518	45.049	22.721	28.234	32.003	41.197	38.629	78.3	39.8531	14.0804
2	214	29171	30093	30647	51274	64678	44040	37076	49341	34346	47967	20057	28384	29971	37334	36872	80477			214	29.171	30.093	30.647	51.274	64.678	44.04	37.076	49.341	34.346	47.967	20.057	28.384	29.971	37.334	36.872	80.477	40.733	15.3329
2	215	23631	30324	28694	44782	67022	40250	39983	52422	30196	43217	21148	25970	30911	41569	34025	73760			215	23.631	30.324	28.694	44.782	67.022	40.25	39.983	52.422	30.196	43.217	21.148	25.97	30.911	41.569	34.025	73.76	39.244	14.8479
2	216	40291	50481	48553	58724	78347	54004	52626	74554	51362	57815	42452	43076	43027	50104	53034	86187			216	40.291	50.481	48.553	58.724	78.347	54.004	52.626	74.554	51.362	57.815	42.452	43.076	43.027	50.104	53.034	86.187	55.2898	13.3904
2	217	37174	43371	41154	60718	64749	42161	54957	60822	42426	55868	27314	36724	36325	42547	50272	93803			217	37.174	43.371	41.154	60.718	64.749	42.161	54.957	60.822	42.426	55.868	27.314	36.724	36.325	42.547	50.272	93.803	49.3991	15.8335
2	218	48964	46037	50724	58871	68890	47577	49237	56448	50432	61286	28432	31714	33014	44301	58042	90958			218	48.964	46.037	50.724	58.871	68.89	47.577	49.237	56.448	50.432	61.286	28.432	31.714	33.014	44.301	58.042	90.958	51.5579	15.171
2	219	28692	30396	26799	54629	61530	43163	36206	54514	30574	47970	21944	25903	32310	39061	34842	77854			219	28.692	30.396	26.799	54.629	61.53	43.163	36.206	54.514	30.574	47.97	21.944	25.903	32.31	39.061	34.842	77.854	40.3992	15.2776
2	220	34565	29117	33119	57705	77399	49128	47630	51139	36444	50521	27642	29204	38936	39902	37781	75408			220	34.565	29.117	33.119	57.705	77.399	49.128	47.63	51.139	36.444	50.521	27.642	29.204	38.936	39.902	37.781	75.408	44.7275	15.2051
2	221	31353	23319	28348	54068	62265	39524	37082	46972	36895	39989	22972	23893	30188	39484	31385	74945			221	31.353	23.319	28.348	54.068	62.265	39.524	37.082	46.972	36.895	39.989	22.972	23.893	30.188	39.484	31.385	74.945	38.9176	14.5419
2	222	41450	33571	36467	69106	88099	58345	53122	62957	40804	50022	29217	31990	41175	44072	43755	76393			222	41.45	33.571	36.467	69.106	88.099	58.345	53.122	62.957	40.804	50.022	29.217	31.99	41.175	44.072	43.755	76.393	50.0341	16.8907
2	223	31842	33331	35049	57471	74013	54819	50695	53267	38551	52751	29643	31464	42287	40642	40704	88175			223	31.842	33.331	35.049	57.471	74.013	54.819	50.695	53.267	38.551	52.751	29.643	31.464	42.287	40.642	40.704	88.175	47.169	16.2422
2	224	21120	22427	22543	46742	44886	41078	30505	40291	26097	40270	18797	26820	29863	36399	28537	70549			224	21.12	22.427	22.543	46.742	44.886	41.078	30.505	40.291	26.097	40.27	18.797	26.82	29.863	36.399	28.537	70.549	34.1827	13.1309
2	225	41892	47726	44723	58671	56632	60452	50089	56680	46387	57148	42897	48801	52658	43964	52342	80568			225	41.892	47.726	44.723	58.671	56.632	60.452	50.089	56.68	46.387	57.148	42.897	48.801	52.658	43.964	52.342	80.568	52.6019	9.53208
2	226	20030	23774	24107	42946	41626	41073	26935	41334	23154	42079	19397	25147	33722	38785	29764	62958			226	20.03	23.774	24.107	42.946	41.626	41.073	26.935	41.334	23.154	42.079	19.397	25.147	33.722	38.785	29.764	62.958	33.5519	11.6628
2	227	18050	21538	20075	36443	36487	38153	26037	36536	22588	38594	16910	23288	28549	36179	25299	58889			227	18.05	21.538	20.075	36.443	36.487	38.153	26.037	36.536	22.588	38.594	16.91	23.288	28.549	36.179	25.299	58.889	30.2259	10.8405
2	228	20086	26841	22895	44972	51195	49228	29859	53151	25039	44122	19581	34118	34748	45985	30632	64160			228	20.086	26.841	22.895	44.972	51.195	49.228	29.859	53.151	25.039	44.122	19.581	34.118	34.748	45.985	30.632	64.16	37.2882	13.3738
2	229	19657	28579	23853	41209	53171	44178	38119	66808	21569	49213	19412	32834	34702	48801	26935	73075			229	19.657	28.579	23.853	41.209	53.171	44.178	38.119	66.808	21.569	49.213	19.412	32.834	34.702	48.801	26.935	73.075	38.8822	16.2677
2	230	24218	34040	29424	54653	66885	53342	65146	81037	26475	50785	28056	43174	44711	60020	31973	85550			230	24.218	34.04	29.424	54.653	66.885	53.342	65.146	81.037	26.475	50.785	28.056	43.174	44.711	60.02	31.973	85.55	48.7181	19.3674
2	231	31427	46644	36080	79835	75045	62523	94447	86134	29983	78698	30327	52584	55665	70476	38820	86164			231	31.427	46.644	36.08	79.835	75.045	62.523	94.447	86.134	29.983	78.698	30.327	52.584	55.665	70.476	38.82	86.164	59.6782	22.3739
2	232	21170	38068	27296	67061	70632	58237	69719	80087	28065	57819	22086	43712	43898	65580	43127	74359			232	21.17	38.068	27.296	67.061	70.632	58.237	69.719	80.087	28.065	57.819	22.086	43.712	43.898	65.58	43.127	74.359	50.6823	19.7346
2	233	27042	34779	34591	66945	67776	58661	61613	71619	31279	64418	28721	41715	44648	54775	36947	92394			233	27.042	34.779	34.591	66.945	67.776	58.661	61.613	71.619	31.279	64.418	28.721	41.715	44.648	54.775	36.947	92.394	51.1202	18.8951
2	234	19696	27654	23153	46911	52620	46347	33453	46669	25121	42460	20643	30739	33046	40780	29764	65600			234	19.696	27.654	23.153	46.911	52.62	46.347	33.453	46.669	25.121	42.46	20.643	30.739	33.046	40.78	29.764	65.6	36.541	12.8808
2	235	20694	28551	25292	49569	48841	46047	33690	52605	24279	53886	20000	36830	37736	42726	29739	67638			235	20.694	28.551	25.292	49.569	48.841	46.047	33.69	52.605	24.279	53.886	20	36.83	37.736	42.726	29.739	67.638	38.6327	13.7282
2	236	19127	23074	23316	46182	44026	39837	33167	44077	25046	42141	18580	27011	32064	37243	30517	69761			236	19.127	23.074	23.316	46.182	44.026	39.837	33.167	44.077	25.046	42.141	18.58	27.011	32.064	37.243	30.517	69.761	34.6981	13.0907
2	237	23453	25448	28949	54634	51462	48136	32387	47804	27992	45731	20906	29658	37608	42166	32475	65896			237	23.453	25.448	28.949	54.634	51.462	48.136	32.387	47.804	27.992	45.731	20.906	29.658	37.608	42.166	32.475	65.896	38.4191	12.8699
2	238	33989	27478	33720	62050	62133	50483	41795	55386	41201	49692	30331	31589	40631	42035	36863	82300			238	33.989	27.478	33.72	62.05	62.133	50.483	41.795	55.386	41.201	49.692	30.331	31.589	40.631	42.035	36.863	82.3	45.1047	14.6165
2	239	56109	41505	48960	90034	81568	74076	53749	71766	52647	72138	50511	51909	51186	52536	60555	96841			239	56.109	41.505	48.96	90.034	81.568	74.076	53.749	71.766	52.647	72.138	50.511	51.909	51.186	52.536	60.555	96.841	62.8806	16.2009
2	240	56927	33268	48833	74281	65031	68103	47411	78506	51048	65524	36794	59551	57878	48924	45692	97973			240	56.927	33.268	48.833	74.281	65.031	68.103	47.411	78.506	51.048	65.524	36.794	59.551	57.878	48.924	45.692	97.973	58.484	16.3932
2	241	49083	38906	46904	94188	71216	79158	44308	72035	52210	75341	45625	59974	58070	69738	46465	102476			241	49.083	38.906	46.904	94.188	71.216	79.158	44.308	72.035	52.21	75.341	45.625	59.974	58.07	69.738	46.465	102.476	62.8561	18.702
2	242	38299	30605	42130	69255	61148	63013	43540	65884	34890	62485	35756	47437	47829	58068	42260	90981			242	38.299	30.605	42.13	69.255	61.148	63.013	43.54	65.884	34.89	62.485	35.756	47.437	47.829	58.068	42.26	90.981	52.0987	16.0536
2	243	29784	30415	34741	62958	54221	53752	37382	55577	36664	61050	28531	43298	45332	44583	41044	80540			243	29.784	30.415	34.741	62.958	54.221	53.752	37.382	55.577	36.664	61.05	28.531	43.298	45.332	44.583	41.044	80.54	46.242	14.2807
2	244	29225	41713	31127	68243	65620	59281	52455	70690	37139	65469	28819	48236	49461	68723	44497	83283			244	29.225	41.713	31.127	68.243	65.62	59.281	52.455	70.69	37.139	65.469	28.819	48.236	49.461	68.723	44.497	83.283	52.7488	16.6892
2	245	22496	29293	24385	51819	58222	42822	49409	61750	27089	54878	20511	32395	33168	39557	33538	70368			245	22.496	29.293	24.385	51.819	58.222	42.822	49.409	61.75	27.089	54.878	20.511	32.395	33.168	39.557	33.538	70.368	40.7313	15.3496
2	246	21382	30210	28296	50306	67819	44664	59487	62762	28982	64037	23680	37569	34506	43774	36824	81273			246	21.382	30.21	28.296	50.306	67.819	44.664	59.487	62.762	28.982	64.037	23.68	37.569	34.506	43.774	36.824	81.273	44.7232	17.7982
2	247	21022	29408	26850	50552	59670	40982	56820	61852	28134	45941	21476	34905	29919	41033	30317	78611			247	21.022	29.408	26.85	50.552	59.67	40.982	56.82	61.852	28.134	45.941	21.476	34.905	29.919	41.033	30.317	78.611	41.0932	16.5696
2	248	38142	55980	45764	64041	77746	62972	59616	69057	41826	67800	34009	51401	60581	62052	55465	88612			248	38.142	55.98	45.764	64.041	77.746	62.972	59.616	69.057	41.826	67.8	34.009	51.401	60.581	62.052	55.465	88.612	58.4415	14.293
2	249	44590	52184	51770	66102	71252	52290	58768	74699	37581	72676	40049	53684	48853	45000	51654	91078			249	44.59	52.184	51.77	66.102	71.252	52.29	58.768	74.699	37.581	72.676	40.049	53.684	48.853	45	51.654	91.078	57.0144	14.4926
2	250	21331	31114	26313	48643	55781	38743	52020	55529	26719	48502	21876	33652	29476	36967	33071	75618			250	21.331	31.114	26.313	48.643	55.781	38.743	52.02	55.529	26.719	48.502	21.876	33.652	29.476	36.967	33.071	75.618	39.7097	15.0077
2	251	39758	47266	47100	52954	69659	53031	65405	75135	44933	60695	40801	46304	44993	55293	50562	74923			251	39.758	47.266	47.1	52.954	69.659	53.031	65.405	75.135	44.933	60.695	40.801	46.304	44.993	55.293	50.562	74.923	54.3008	11.5793
2	252	21256	31376	29711	31769	38981	34873	50409	52105	27646	39093	24790	33419	32449	37654	31332	58821			252	21.256	31.376	29.711	31.769	38.981	34.873	50.409	52.105	27.646	39.093	24.79	33.419	32.449	37.654	31.332	58.821	35.9803	10.1422
2	253	17616	24799	25570	27637	29326	31485	25187	34903	24880	30936	18882	23462	25462	34761	22230	54563			253	17.616	24.799	25.57	27.637	29.326	31.485	25.187	34.903	24.88	30.936	18.882	23.462	25.462	34.761	22.23	54.563	28.2312	8.58622
2	254	17988	26141	24402	27517	27762	30585	24288	35875	19617	35620	18879	26840	22149	33668	25907	52655			254	17.988	26.141	24.402	27.517	27.762	30.585	24.288	35.875	19.617	35.62	18.879	26.84	22.149	33.668	25.907	52.655	28.1183	8.5271
2	255	13522	18610	14866	19637	22806	26431	18441	24936	16768	26783	14081	19194	18800	31546	18536	42604			255	13.522	18.61	14.866	19.637	22.806	26.431	18.441	24.936	16.768	26.783	14.081	19.194	18.8	31.546	18.536	42.604	21.7226	7.47846
2	256	12767	16764	14400	21253	22375	26121	18331	25382	16359	27770	13923	20251	18951	31151	17082	38631			256	12.767	16.764	14.4	21.253	22.375	26.121	18.331	25.382	16.359	27.77	13.923	20.251	18.951	31.151	17.082	38.631	21.3444	6.99215
2	257	22346	27288	25229	32941	32502	33451	27534	38109	30026	39496	22456	31472	26577	34378	24526	52145			257	22.346	27.288	25.229	32.941	32.502	33.451	27.534	38.109	30.026	39.496	22.456	31.472	26.577	34.378	24.526	52.145	31.2797	7.57916
2	258	17949	23371	23005	24391	26107	26797	22574	28207	21907	30539	18055	23562	23516	33518	20979	41525			258	17.949	23.371	23.005	24.391	26.107	26.797	22.574	28.207	21.907	30.539	18.055	23.562	23.516	33.518	20.979	41.525	25.3751	5.9422
2	259	10953	15948	15351	17788	20524	22897	15568	21817	15957	26326	13966	17638	19799	30732	16221	32729			259	10.953	15.948	15.351	17.788	20.524	22.897	15.568	21.817	15.957	26.326	13.966	17.638	19.799	30.732	16.221	32.729	19.6384	6.02312
2	260	14921	20339	17549	19460	24509	26942	18700	22449	20205	27685	15561	21811	21502	32900	19410	33005			260	14.921	20.339	17.549	19.46	24.509	26.942	18.7	22.449	20.205	27.685	15.561	21.811	21.502	32.9	19.41	33.005	22.3093	5.43647
2	261	12943	17774	16001	19227	22911	26498	16140	20710	18587	25747	15927	21259	20606	31586	17738	31553			261	12.943	17.774	16.001	19.227	22.911	26.498	16.14	20.71	18.587	25.747	15.927	21.259	20.606	31.586	17.738	31.553	20.9504	5.47348
2	262	14221	18807	15403	21602	25184	27656	16429	22110	17893	31131	14782	21467	22678	34615	18353	36308			262	14.221	18.807	15.403	21.602	25.184	27.656	16.429	22.11	17.893	31.131	14.782	21.467	22.678	34.615	18.353	36.308	22.4149	6.90436
2	263	16637	21619	19280	22829	27252	28889	17073	23386	19717	30014	18209	21969	23361	36589	20900	35847			263	16.637	21.619	19.28	22.829	27.252	28.889	17.073	23.386	19.717	30.014	18.209	21.969	23.361	36.589	20.9	35.847	23.9732	6.15026
2	264	11580	18053	13643	18422	22558	26707	13159	19278	16046	25995	12402	18249	19941	31297	16895	29656			264	11.58	18.053	13.643	18.422	22.558	26.707	13.159	19.278	16.046	25.995	12.402	18.249	19.941	31.297	16.895	29.656	19.6176	6.09355
2	265	21649	28782	24478	27485	28711	34505	23915	24230	29092	35327	24760	28024	29159	42575	24096	37597			265	21.649	28.782	24.478	27.485	28.711	34.505	23.915	24.23	29.092	35.327	24.76	28.024	29.159	42.575	24.096	37.597	29.0241	5.75645
2	266	18216	21324	17059	21658	26660	28315	20085	21704	19301	27202	17737	20717	22398	34842	19407	30196			266	18.216	21.324	17.059	21.658	26.66	28.315	20.085	21.704	19.301	27.202	17.737	20.717	22.398	34.842	19.407	30.196	22.9263	5.06007
2	267	11769	16442	15468	17995	20790	24422	13321	16445	16155	23436	15881	18313	17642	30178	16959	28238			267	11.769	16.442	15.468	17.995	20.79	24.422	13.321	16.445	16.155	23.436	15.881	18.313	17.642	30.178	16.959	28.238	18.9659	5.15072
2	268	12435	18042	15506	19424	23047	27585	13347	18824	17674	24222	16158	19996	19088	32691	18810	29957			268	12.435	18.042	15.506	19.424	23.047	27.585	13.347	18.824	17.674	24.222	16.158	19.996	19.088	32.691	18.81	29.957	20.4254	5.72483
2	269	13399	18497	16297	19299	23808	26949	13898	19597	16517	26961	14159	18692	18825	31530	17210	31328			269	13.399	18.497	16.297	19.299	23.808	26.949	13.898	19.597	16.517	26.961	14.159	18.692	18.825	31.53	17.21	31.328	20.4354	5.91063
2	270	13746	19117	15179	19613	24783	27624	15039	21014	16989	27903	14846	18473	20640	32565	17618	35082			270	13.746	19.117	15.179	19.613	24.783	27.624	15.039	21.014	16.989	27.903	14.846	18.473	20.64	32.565	17.618	35.082	21.2644	6.51252
2	271	12980	17984	14622	22312	24394	30609	14383	22303	16178	30629	13489	19585	22100	33313	16932	36545			271	12.98	17.984	14.622	22.312	24.394	30.609	14.383	22.303	16.178	30.629	13.489	19.585	22.1	33.313	16.932	36.545	21.7724	7.48781
2	272	12478	18744	15789	25343	27138	30796	16202	23242	17784	32039	13588	19664	23770	35794	19621	39831			272	12.478	18.744	15.789	25.343	27.138	30.796	16.202	23.242	17.784	32.039	13.588	19.664	23.77	35.794	19.621	39.831	23.2389	8.07125
2	273	14332	24906	19597	29710	34405	38700	20842	28402	20771	37899	17358	23048	28331	35101	21619	44998			273	14.332	24.906	19.597	29.71	34.405	38.7	20.842	28.402	20.771	37.899	17.358	23.048	28.331	35.101	21.619	44.998	27.5012	8.72185
2	274	14831	27224	19940	30999	33417	38181	22261	27666	19670	44053	17718	30732	28286	38913	26940	46256			274	14.831	27.224	19.94	30.999	33.417	38.181	22.261	27.666	19.67	44.053	17.718	30.732	28.286	38.913	26.94	46.256	29.1929	9.25602
2	275	16266	26983	18754	33341	39868	42656	23444	32637	22806	47412	19521	30137	37466	45703	26129	46528			275	16.266	26.983	18.754	33.341	39.868	42.656	23.444	32.637	22.806	47.412	19.521	30.137	37.466	45.703	26.129	46.528	31.8532	10.4663
2	276	18642	27580	22070	34762	38874	42009	22187	29544	23724	46749	21055	30188	34316	37211	26745	46870			276	18.642	27.58	22.07	34.762	38.874	42.009	22.187	29.544	23.724	46.749	21.055	30.188	34.316	37.211	26.745	46.87	31.4079	9.08738
2	277	19003	29470	23213	37365	40956	43824	23852	29053	22855	42066	21402	28979	31720	36956	29121	47597			277	19.003	29.47	23.213	37.365	40.956	43.824	23.852	29.053	22.855	42.066	21.402	28.979	31.72	36.956	29.121	47.597	31.7145	8.78521
2	278	31818	45858	30581	53815	59953	61096	36061	46536	41281	62952	38403	51700	54328	45578	43097	62975			278	31.818	45.858	30.581	53.815	59.953	61.096	36.061	46.536	41.281	62.952	38.403	51.7	54.328	45.578	43.097	62.975	47.877	10.7431
2	279	18258	29663	20329	36789	41239	43358	25462	30145	21583	40463	21626	30717	35271	36752	29089	50473			279	18.258	29.663	20.329	36.789	41.239	43.358	25.462	30.145	21.583	40.463	21.626	30.717	35.271	36.752	29.089	50.473	31.9511	9.26057
2	280	18012	33288	20490	36043	40080	43794	26469	28494	20879	48635	19911	30798	33004	38349	30386	51823			280	18.012	33.288	20.49	36.043	40.08	43.794	26.469	28.494	20.879	48.635	19.911	30.798	33.004	38.349	30.386	51.823	32.5284	10.2431
2	281	14684	21277	18843	25164	29134	34179	15535	23176	18518	34680	16267	22113	26957	36564	21432	37738			281	14.684	21.277	18.843	25.164	29.134	34.179	15.535	23.176	18.518	34.68	16.267	22.113	26.957	36.564	21.432	37.738	24.7663	7.67881
2	282	14521	22018	19158	26175	31731	37642	15736	24134	19499	34461	17949	24122	28546	35727	20903	36383			282	14.521	22.018	19.158	26.175	31.731	37.642	15.736	24.134	19.499	34.461	17.949	24.122	28.546	35.727	20.903	36.383	25.5441	7.68303
2	283	14872	21189	19784	22779	29592	32736	15433	21909	19749	35304	16063	22481	23096	32766	19032	37695			283	14.872	21.189	19.784	22.779	29.592	32.736	15.433	21.909	19.749	35.304	16.063	22.481	23.096	32.766	19.032	37.695	24.03	7.28869
2	284	12934	19259	16207	19998	27801	30514	14781	20951	17093	30470	14708	19564	22889	34991	17589	30041			284	12.934	19.259	16.207	19.998	27.801	30.514	14.781	20.951	17.093	30.47	14.708	19.564	22.889	34.991	17.589	30.041	21.8619	6.80646
2	285	14436	19942	17068	21797	26730	29315	14878	21211	20074	30944	16300	20673	24046	34536	19460	32119			285	14.436	19.942	17.068	21.797	26.73	29.315	14.878	21.211	20.074	30.944	16.3	20.673	24.046	34.536	19.46	32.119	22.7206	6.28689
2	286	14500	20716	18084	19605	23046	27059	15648	21007	20042	26607	18863	20737	22667	37489	18751	28741			286	14.5	20.716	18.084	19.605	23.046	27.059	15.648	21.007	20.042	26.607	18.863	20.737	22.667	37.489	18.751	28.741	22.0976	5.65499
2	287	14272	18962	16268	18006	23909	24765	14789	19150	17133	25664	16571	20172	21648	40833	18920	27514			287	14.272	18.962	16.268	18.006	23.909	24.765	14.789	19.15	17.133	25.664	16.571	20.172	21.648	40.833	18.92	27.514	21.161	6.54488
2	288	29328	37774	34991	38655	44269	46038	33563	41878	38472	43658	36915	38383	40802	44046	38694	47043			288	29.328	37.774	34.991	38.655	44.269	46.038	33.563	41.878	38.472	43.658	36.915	38.383	40.802	44.046	38.694	47.043	39.6568	4.75868
2	289	19885	27542	22924	24582	33134	34243	18723	26931	25563	26846	22364	24452	26703	40024	24444	38181			289	19.885	27.542	22.924	24.582	33.134	34.243	18.723	26.931	25.563	26.846	22.364	24.452	26.703	40.024	24.444	38.181	27.2838	6.12113
2	290	14772	19833	17724	21752	27453	28286	13723	22460	20484	27321	18198	21231	22866	31919	19858	32161			290	14.772	19.833	17.724	21.752	27.453	28.286	13.723	22.46	20.484	27.321	18.198	21.231	22.866	31.919	19.858	32.161	22.5026	5.54883
2	291	30637	38467	35879	39910	43726	47630	32840	36436	36380	42876	33488	39561	35162	45999	37062	47143			291	30.637	38.467	35.879	39.91	43.726	47.63	32.84	36.436	36.38	42.876	33.488	39.561	35.162	45.999	37.062	47.143	38.9497	5.21823
2	292	23630	30379	26572	30494	37168	36877	25984	34921	30752	37258	24972	32889	31402	40052	34673	43674			292	23.63	30.379	26.572	30.494	37.168	36.877	25.984	34.921	30.752	37.258	24.972	32.889	31.402	40.052	34.673	43.674	32.6061	5.66724
2	293	16762	23858	21471	23969	29792	33406	16727	24386	20586	31311	17814	22613	23441	35300	21663	36945			293	16.762	23.858	21.471	23.969	29.792	33.406	16.727	24.386	20.586	31.311	17.814	22.613	23.441	35.3	21.663	36.945	25.0027	6.45041
2	294	26661	33761	27996	31217	37133	44187	22907	30064	29479	38348	27015	32021	34759	39364	32608	42144			294	26.661	33.761	27.996	31.217	37.133	44.187	22.907	30.064	29.479	38.348	27.015	32.021	34.759	39.364	32.608	42.144	33.104	5.92546
2	295	29053	34319	32816	36595	45636	52884	28121	37592	35765	41195	30306	35122	35673	41640	36089	42478			295	29.053	34.319	32.816	36.595	45.636	52.884	28.121	37.592	35.765	41.195	30.306	35.122	35.673	41.64	36.089	42.478	37.2052	6.4031
2	296	21218	26658	21833	28340	33908	36852	20576	26164	26356	35461	23438	26112	27427	34959	28639	43061			296	21.218	26.658	21.833	28.34	33.908	36.852	20.576	26.164	26.356	35.461	23.438	26.112	27.427	34.959	28.639	43.061	28.8126	6.35542
2	297	19468	27395	22697	30256	33875	45378	19276	28502	24144	38639	22729	29724	30602	34767	28978	46292			297	19.468	27.395	22.697	30.256	33.875	45.378	19.276	28.502	24.144	38.639	22.729	29.724	30.602	34.767	28.978	46.292	30.1701	8.12741
2	298	40499	51414	42919	51855	53804	67777	42477	52582	44158	62085	42582	49838	52095	43307	46096	60866			298	40.499	51.414	42.919	51.855	53.804	67.777	42.477	52.582	44.158	62.085	42.582	49.838	52.095	43.307	46.096	60.866	50.2721	7.98392
2	299	20335	34122	23325	32831	35740	41459	22303	28707	24104	41728	23245	29669	31945	39106	26742	43245			299	20.335	34.122	23.325	32.831	35.74	41.459	22.303	28.707	24.104	41.728	23.245	29.669	31.945	39.106	26.742	43.245	31.1629	7.56
3	300	29393	46991	35989	40724	55914	48099	34475	38789	37984	47144	37614	51260	48522	43000	41026	57099			300	29.393	46.991	35.989	40.724	55.914	48.099	34.475	38.789	37.984	47.144	37.614	51.26	48.522	43	41.026	57.099	43.3764	7.78488
3	301	36115	45189	44308	43703	53535	45445	34202	44059	36496	56420	42661	44260	44649	48481	41564	53619			301	36.115	45.189	44.308	43.703	53.535	45.445	34.202	44.059	36.496	56.42	42.661	44.26	44.649	48.481	41.564	53.619	44.6691	6.20216
3	302	20913	32123	25270	33938	36519	37879	19731	30781	23410	39171	23760	33143	30783	36675	28219	42665			302	20.913	32.123	25.27	33.938	36.519	37.879	19.731	30.781	23.41	39.171	23.76	33.143	30.783	36.675	28.219	42.665	30.9363	6.86376
3	303	16975	27885	20705	27441	37037	36023	20916	27518	20229	41779	18692	30991	30275	36812	22869	40799			303	16.975	27.885	20.705	27.441	37.037	36.023	20.916	27.518	20.229	41.779	18.692	30.991	30.275	36.812	22.869	40.799	28.5591	8.10492
3	304	15966	30976	20595	33325	39477	39698	22667	32099	19561	42675	19133	34651	34333	38929	27270	41781			304	15.966	30.976	20.595	33.325	39.477	39.698	22.667	32.099	19.561	42.675	19.133	34.651	34.333	38.929	27.27	41.781	30.821	8.87984
3	305	17336	28883	19416	33892	37492	33880	22566	27137	18640	41539	21810	28167	33136	46133	25820	39688			305	17.336	28.883	19.416	33.892	37.492	33.88	22.566	27.137	18.64	41.539	21.81	28.167	33.136	46.133	25.82	39.688	29.7209	8.7035
3	306	19046	46724	23803	47166	47736	53677	38057	51122	23281	56179	23655	45247	54239	61719	46455	51901			306	19.046	46.724	23.803	47.166	47.736	53.677	38.057	51.122	23.281	56.179	23.655	45.247	54.239	61.719	46.455	51.901	43.1254	13.4407
3	307	14146	26091	18913	27342	32165	37222	20431	27042	16009	38596	17443	30207	33193	58164	25538	41108			307	14.146	26.091	18.913	27.342	32.165	37.222	20.431	27.042	16.009	38.596	17.443	30.207	33.193	58.164	25.538	41.108	28.9756	11.2873
3	308	14150	23931	17335	25155	28958	31580	19433	25208	17510	33935	17303	26230	25706	43144	19559	38198			308	14.15	23.931	17.335	25.155	28.958	31.58	19.433	25.208	17.51	33.935	17.303	26.23	25.706	43.144	19.559	38.198	25.4584	8.14232
3	309	22515	36141	28838	35313	41028	40209	31862	37752	27097	42730	31656	36450	36544	53763	29360	46060			309	22.515	36.141	28.838	35.313	41.028	40.209	31.862	37.752	27.097	42.73	31.656	36.45	36.544	53.763	29.36	46.06	36.0824	7.75222
3	310	35874	36666	40674	40800	46329	45926	46322	41034	33306	53034	37850	48586	46081	57094	38519	56517			310	35.874	36.666	40.674	40.8	46.329	45.926	46.322	41.034	33.306	53.034	37.85	48.586	46.081	57.094	38.519	56.517	44.0383	7.21919
3	311	19085	30353	20867	30175	34354	36861	25394	32593	22554	38004	21508	30179	31897	45519	26751	43471			311	19.085	30.353	20.867	30.175	34.354	36.861	25.394	32.593	22.554	38.004	21.508	30.179	31.897	45.519	26.751	43.471	30.5978	7.8276
3	312	16314	26883	19858	25422	29014	29798	20674	23882	20317	32789	20062	26086	25580	42140	22478	35765			312	16.314	26.883	19.858	25.422	29.014	29.798	20.674	23.882	20.317	32.789	20.062	26.086	25.58	42.14	22.478	35.765	26.0664	6.68848
3	313	28984	42549	37828	40371	43649	40019	33579	41177	32219	45641	35072	46174	38210	49422	35239	49788			313	28.984	42.549	37.828	40.371	43.649	40.019	33.579	41.177	32.219	45.641	35.072	46.174	38.21	49.422	35.239	49.788	39.9951	6.07647
3	314	19692	38075	21021	32991	38671	39700	32249	38940	24866	41541	24212	39544	44426	44197	34451	53537			314	19.692	38.075	21.021	32.991	38.671	39.7	32.249	38.94	24.866	41.541	24.212	39.544	44.426	44.197	34.451	53.537	35.5071	9.30108
3	315	15678	26162	18587	23048	27879	29952	20042	25606	20479	33393	18261	27058	23791	37258	21391	38989			315	15.678	26.162	18.587	23.048	27.879	29.952	20.042	25.606	20.479	33.393	18.261	27.058	23.791	37.258	21.391	38.989	25.4734	6.77412
3	316	23581	29966	21635	23059	34352	31108	21970	29543	23334	35350	20312	30976	29011	38717	22818	35578			316	23.581	29.966	21.635	23.059	34.352	31.108	21.97	29.543	23.334	35.35	20.312	30.976	29.011	38.717	22.818	35.578	28.2069	5.88951
3	317	24277	29505	25992	25915	31294	32767	24321	33392	31083	42604	26470	34922	33978	40498	21014	45773			317	24.277	29.505	25.992	25.915	31.294	32.767	24.321	33.392	31.083	42.604	26.47	34.922	33.978	40.498	21.014	45.773	31.4878	7.00337
3	318	14566	21003	17524	21078	29407	28420	18911	27563	18308	32619	17432	25145	23921	37084	18665	43191			318	14.566	21.003	17.524	21.078	29.407	28.42	18.911	27.563	18.308	32.619	17.432	25.145	23.921	37.084	18.665	43.191	24.6773	7.94805
3	319	13576	17029	15014	18527	22837	24567	15187	21845	17313	28554	13802	19796	19748	30839	16811	34159			319	13.576	17.029	15.014	18.527	22.837	24.567	15.187	21.845	17.313	28.554	13.802	19.796	19.748	30.839	16.811	34.159	20.6002	6.18534
3	320	17754	39523	21189	24955	35252	29900	21498	26432	24452	37607	20355	34777	29403	35520	30161	37211			320	17.754	39.523	21.189	24.955	35.252	29.9	21.498	26.432	24.452	37.607	20.355	34.777	29.403	35.52	30.161	37.211	29.1243	6.98293
3	321	29305	36413	31429	29264	37658	39020	27165	40027	33972	45024	30244	35821	35533	41419	38538	48643			321	29.305	36.413	31.429	29.264	37.658	39.02	27.165	40.027	33.972	45.024	30.244	35.821	35.533	41.419	38.538	48.643	36.2172	5.95107
3	322	17322	21081	19620	23601	24671	32563	17730	26568	23729	33326	18734	28231	21611	35343	19013	42508			322	17.322	21.081	19.62	23.601	24.671	32.563	17.73	26.568	23.729	33.326	18.734	28.231	21.611	35.343	19.013	42.508	25.3532	7.29069
3	323	14357	21153	16961	22635	22666	23667	14413	21383	19135	29922	14649	23639	20328	31843	17664	33373			323	14.357	21.153	16.961	22.635	22.666	23.667	14.413	21.383	19.135	29.922	14.649	23.639	20.328	31.843	17.664	33.373	21.7368	5.89067
3	324	30766	39668	33336	39563	39065	37216	27271	36079	35988	47630	32461	41358	38007	40786	31097	52977			324	30.766	39.668	33.336	39.563	39.065	37.216	27.271	36.079	35.988	47.63	32.461	41.358	38.007	40.786	31.097	52.977	37.7042	6.41314
3	325	20122	27372	23040	28007	27146	32167	18528	28711	26801	34505	21386	31966	23293	34764	21798	45190			325	20.122	27.372	23.04	28.007	27.146	32.167	18.528	28.711	26.801	34.505	21.386	31.966	23.293	34.764	21.798	45.19	27.7997	6.83047
3	326	20360	25268	22557	23660	23143	27421	16727	25978	26740	33366	18930	30159	20029	34727	18362	44542			326	20.36	25.268	22.557	23.66	23.143	27.421	16.727	25.978	26.74	33.366	18.93	30.159	20.029	34.727	18.362	44.542	25.7481	7.21515
3	327	23646	30857	27848	29451	27386	31800	22279	29595	33098	41439	25606	34876	27362	34140	23933	42987			327	23.646	30.857	27.848	29.451	27.386	31.8	22.279	29.595	33.098	41.439	25.606	34.876	27.362	34.14	23.933	42.987	30.3939	5.92457
3	328	22714	32180	25559	32761	27257	32967	20529	29401	30493	37490	22354	34180	23034	37832	21770	54259			328	22.714	32.18	25.559	32.761	27.257	32.967	20.529	29.401	30.493	37.49	22.354	34.18	23.034	37.832	21.77	54.259	30.2987	8.51867
3	329	36911	48603	38542	42953	32091	51521	26284	44290	49506	57206	36401	47989	27803	45180	30522	59753			329	36.911	48.603	38.542	42.953	32.091	51.521	26.284	44.29	49.506	57.206	36.401	47.989	27.803	45.18	30.522	59.753	42.2222	10.1193
3	330	33448	54008	34678	53968	25427	36414	24047	30332	61338	63363	31938	57817	24929	55054	24885	67883			330	33.448	54.008	34.678	53.968	25.427	36.414	24.047	30.332	61.338	63.363	31.938	57.817	24.929	55.054	24.885	67.883	42.4706	15.8774
3	331	24968	31655	28298	31022	25842	34921	21196	30780	37290	43082	23776	36330	24857	46404	21403	48259			331	24.968	31.655	28.298	31.022	25.842	34.921	21.196	30.78	37.29	43.082	23.776	36.33	24.857	46.404	21.403	48.259	31.8802	8.56736
3	332	29871	41532	39724	47671	25807	40600	17444	37955	36337	47773	29238	49997	23263	37471	21248	60546			332	29.871	41.532	39.724	47.671	25.807	40.6	17.444	37.955	36.337	47.773	29.238	49.997	23.263	37.471	21.248	60.546	36.6548	11.6889
3	333	17647	19737	17959	23728	19407	24293	15838	22077	21721	28955	17084	23998	19865	27268	18113	35501			333	17.647	19.737	17.959	23.728	19.407	24.293	15.838	22.077	21.721	28.955	17.084	23.998	19.865	27.268	18.113	35.501	22.0744	5.16113
3	334	13071	17825	14008	18109	17104	21633	12268	18463	17478	22751	13827	19015	17226	25929	14553	28639			334	13.071	17.825	14.008	18.109	17.104	21.633	12.268	18.463	17.478	22.751	13.827	19.015	17.226	25.929	14.553	28.639	18.2437	4.59146
3	335	12711	16522	14858	16820	18459	20663	12910	20878	18733	22843	15496	19567	19085	24555	15162	27102			335	12.711	16.522	14.858	16.82	18.459	20.663	12.91	20.878	18.733	22.843	15.496	19.567	19.085	24.555	15.162	27.102	18.5227	4.05222
3	336	10729	13914	13069	15847	16762	21558	12764	16937	15502	21513	11801	17019	16798	26418	13860	28304			336	10.729	13.914	13.069	15.847	16.762	21.558	12.764	16.937	15.502	21.513	11.801	17.019	16.798	26.418	13.86	28.304	17.0497	5.03582
3	337	11604	14547	13582	15234	17758	19710	12903	17675	17053	22129	12284	16421	16749	25267	14137	27395			337	11.604	14.547	13.582	15.234	17.758	19.71	12.903	17.675	17.053	22.129	12.284	16.421	16.749	25.267	14.137	27.395	17.153	4.53332
3	338	13128	14986	14519	15908	16779	19570	13279	16258	17771	21842	14385	19189	17910	23752	16009	22845			338	13.128	14.986	14.519	15.908	16.779	19.57	13.279	16.258	17.771	21.842	14.385	19.189	17.91	23.752	16.009	22.845	17.3831	3.28969
3	339	11812	13261	14316	14619	16157	16673	12012	16774	16972	18114	12018	17146	14735	22997	13802	22344			339	11.812	13.261	14.316	14.619	16.157	16.673	12.012	16.774	16.972	18.114	12.018	17.146	14.735	22.997	13.802	22.344	15.8595	3.31329
3	340	12182	15399	15776	15857	17873	19955	13911	18940	17858	22751	15228	18318	19189	25020	16687	25787			340	12.182	15.399	15.776	15.857	17.873	19.955	13.911	18.94	17.858	22.751	15.228	18.318	19.189	25.02	16.687	25.787	18.1707	3.78207
3	341	15064	19025	17927	18785	20497	20101	16037	20071	20214	23688	17526	20423	22665	26778	17860	24135			341	15.064	19.025	17.927	18.785	20.497	20.101	16.037	20.071	20.214	23.688	17.526	20.423	22.665	26.778	17.86	24.135	20.0497	3.07337
3	342	13862	16643	15706	16020	18203	19008	14368	17434	21473	24128	14260	19117	18525	24078	17419	21198			342	13.862	16.643	15.706	16.02	18.203	19.008	14.368	17.434	21.473	24.128	14.26	19.117	18.525	24.078	17.419	21.198	18.2151	3.21048
3	343	13215	17932	15935	16816	17973	18694	15441	18526	20900	23165	15683	20223	19244	25916	15891	21110			343	13.215	17.932	15.935	16.816	17.973	18.694	15.441	18.526	20.9	23.165	15.683	20.223	19.244	25.916	15.891	21.11	18.5415	3.21363
3	344	14747	15971	15479	16647	18924	17985	16069	17151	19818	24237	14865	18456	18241	22922	17980	23025			344	14.747	15.971	15.479	16.647	18.924	17.985	16.069	17.151	19.818	24.237	14.865	18.456	18.241	22.922	17.98	23.025	18.2823	2.92905
3	345	12678	16455	13828	16468	15697	17582	13610	15700	16201	20570	15579	16333	16974	22871	15568	21003			345	12.678	16.455	13.828	16.468	15.697	17.582	13.61	15.7	16.201	20.57	15.579	16.333	16.974	22.871	15.568	21.003	16.6948	2.72569
3	346	26522	32216	24053	29739	32025	30091	33450	26783	26072	36596	27576	29780	39403	35133	35055	32949			346	26.522	32.216	24.053	29.739	32.025	30.091	33.45	26.783	26.072	36.596	27.576	29.78	39.403	35.133	35.055	32.949	31.0902	4.27131
3	347	15705	15440	15580	15900	14435	19580	13543	17155	18503	23609	16649	18794	19716	22478	13779	22884			347	15.705	15.44	15.58	15.9	14.435	19.58	13.543	17.155	18.503	23.609	16.649	18.794	19.716	22.478	13.779	22.884	17.7344	3.22055
3	348	17664	18426	20148	21369	18350	22376	16543	20921	23718	24458	19729	20121	21013	24961	15462	27789			348	17.664	18.426	20.148	21.369	18.35	22.376	16.543	20.921	23.718	24.458	19.729	20.121	21.013	24.961	15.462	27.789	20.8155	3.2766
3	349	22004	22141	22717	22879	20026	24194	17249	24956	27770	28407	22658	25366	22260	25869	19253	31914			349	22.004	22.141	22.717	22.879	20.026	24.194	17.249	24.956	27.77	28.407	22.658	25.366	22.26	25.869	19.253	31.914	23.7289	3.65582
3	350	20198	24286	22342	23678	17680	25287	14039	26164	28771	31637	22222	23611	20057	30457	15038	32514			350	20.198	24.286	22.342	23.678	17.68	25.287	14.039	26.164	28.771	31.637	22.222	23.611	20.057	30.457	15.038	32.514	23.6238	5.50801
3	351	15363	17707	16628	18603	18121	19284	12987	18052	18136	22052	16469	19290	19344	21978	15573	27569			351	15.363	17.707	16.628	18.603	18.121	19.284	12.987	18.052	18.136	22.052	16.469	19.29	19.344	21.978	15.573	27.569	18.5722	3.33041
3	352	13685	15660	14164	14441	16823	17992	12300	17308	16647	22843	14739	16956	18090	22229	15003	21913			352	13.685	15.66	14.164	14.441	16.823	17.992	12.3	17.308	16.647	22.843	14.739	16.956	18.09	22.229	15.003	21.913	16.9246	3.12539
3	353	14078	15611	15480	14253	15479	16954	13800	16629	16989	21978	15824	16644	18281	21356	14370	20036			353	14.078	15.611	15.48	14.253	15.479	16.954	13.8	16.629	16.989	21.978	15.824	16.644	18.281	21.356	14.37	20.036	16.7351	2.51575
3	354	15100	15188	17527	18137	17128	18522	14918	18600	20701	23590	16569	19192	22810	23781	18095	25171			354	15.1	15.188	17.527	18.137	17.128	18.522	14.918	18.6	20.701	23.59	16.569	19.192	22.81	23.781	18.095	25.171	19.0643	3.25912
3	355	12201	13315	13678	13072	14523	15772	13097	14366	16692	19016	15141	14970	17120	19287	14723	18196			355	12.201	13.315	13.678	13.072	14.523	15.772	13.097	14.366	16.692	19.016	15.141	14.97	17.12	19.287	14.723	18.196	15.3231	2.18314
3	356	15456	14366	16083	15585	16850	17753	14242	17199	20945	20242	17161	16352	20639	21910	17399	18448			356	15.456	14.366	16.083	15.585	16.85	17.753	14.242	17.199	20.945	20.242	17.161	16.352	20.639	21.91	17.399	18.448	17.5394	2.33626
3	357	12924	14295	13297	13465	15824	15512	11592	14613	19235	17582	14212	16812	16976	20706	14986	17333			357	12.924	14.295	13.297	13.465	15.824	15.512	11.592	14.613	19.235	17.582	14.212	16.812	16.976	20.706	14.986	17.333	15.5852	2.418
3	358	11620	12798	14020	14008	14845	17119	11983	13169	17344	17493	13587	14192	16272	20473	17144	15769			358	11.62	12.798	14.02	14.008	14.845	17.119	11.983	13.169	17.344	17.493	13.587	14.192	16.272	20.473	17.144	15.769	15.1148	2.39576
3	359	24094	21621	23237	27847	24031	26029	25037	24143	26903	32805	23467	26815	30183	30904	26172	26743			359	24.094	21.621	23.237	27.847	24.031	26.029	25.037	24.143	26.903	32.805	23.467	26.815	30.183	30.904	26.172	26.743	26.2519	3.02682
3	360	14941	16077	15504	15954	17306	17332	16175	15843	20357	20372	16502	16921	17196	23667	17869	16384			360	14.941	16.077	15.504	15.954	17.306	17.332	16.175	15.843	20.357	20.372	16.502	16.921	17.196	23.667	17.869	16.384	17.4	2.25983
3	361	12997	14445	14611	14535	18014	16743	13465	12983	18642	17997	16149	14341	15929	20441	19155	13964			361	12.997	14.445	14.611	14.535	18.014	16.743	13.465	12.983	18.642	17.997	16.149	14.341	15.929	20.441	19.155	13.964	15.9007	2.35315
3	362	13313	12852	13476	13887	14659	15324	12753	11984	16978	17086	15174	16520	16635	21316	15762	14127			362	13.313	12.852	13.476	13.887	14.659	15.324	12.753	11.984	16.978	17.086	15.174	16.52	16.635	21.316	15.762	14.127	15.1154	2.30488
3	363	13586	13875	15545	13587	16424	18097	15689	14339	20134	19351	15954	16365	19749	21596	17993	16006			363	13.586	13.875	15.545	13.587	16.424	18.097	15.689	14.339	20.134	19.351	15.954	16.365	19.749	21.596	17.993	16.006	16.7681	2.47874
3	364	13349	14068	14092	13884	16490	16579	13980	13523	18769	18403	15119	15910	17616	21563	16930	14475			364	13.349	14.068	14.092	13.884	16.49	16.579	13.98	13.523	18.769	18.403	15.119	15.91	17.616	21.563	16.93	14.475	15.9219	2.31728
3	365	13209	16180	15779	15485	17819	18975	13583	14868	23021	20490	17192	16885	20999	24882	19033	19026			365	13.209	16.18	15.779	15.485	17.819	18.975	13.583	14.868	23.021	20.49	17.192	16.885	20.999	24.882	19.033	19.026	17.9641	3.26178
3	366	16091	16792	18632	18028	20759	21894	16482	17868	27079	24139	22145	20317	26402	27762	21773	19637			366	16.091	16.792	18.632	18.028	20.759	21.894	16.482	17.868	27.079	24.139	22.145	20.317	26.402	27.762	21.773	19.637	20.9875	3.77067
3	367	29244	29568	26614	27389	35973	30372	25244	27835	35605	32400	29540	35103	28642	39394	35116	36517			367	29.244	29.568	26.614	27.389	35.973	30.372	25.244	27.835	35.605	32.4	29.54	35.103	28.642	39.394	35.116	36.517	31.5348	4.21615
3	368	25494	27251	26863	28197	30746	30290	28450	25005	36090	30282	26627	25506	30905	33493	28629	31641			368	25.494	27.251	26.863	28.197	30.746	30.29	28.45	25.005	36.09	30.282	26.627	25.506	30.905	33.493	28.629	31.641	29.0918	3.07769
3	369	16007	15470	16544	15529	19283	18846	14394	16217	23901	24209	18633	18829	23384	24282	19423	20899			369	16.007	15.47	16.544	15.529	19.283	18.846	14.394	16.217	23.901	24.209	18.633	18.829	23.384	24.282	19.423	20.899	19.1156	3.37215
3	370	19509	19589	19827	20240	25082	24711	18291	18964	24898	26560	22621	22692	25905	28349	23152	23850			370	19.509	19.589	19.827	20.24	25.082	24.711	18.291	18.964	24.898	26.56	22.621	22.692	25.905	28.349	23.152	23.85	22.765	3.06226
3	371	34340	37146	36743	27296	39163	36648	26348	32347	40318	40869	37626	36772	38826	40006	38829	38344			371	34.34	37.146	36.743	27.296	39.163	36.648	26.348	32.347	40.318	40.869	37.626	36.772	38.826	40.006	38.829	38.344	36.3513	4.3086
3	372	15253	16552	16936	16661	19835	20988	15469	16954	22391	25826	17170	18783	25300	24292	19009	21383			372	15.253	16.552	16.936	16.661	19.835	20.988	15.469	16.954	22.391	25.826	17.17	18.783	25.3	24.292	19.009	21.383	19.5501	3.47456
3	373	16118	16567	17580	19005	21471	23857	15721	17023	23715	25921	22617	19640	25964	26178	20614	23015			373	16.118	16.567	17.58	19.005	21.471	23.857	15.721	17.023	23.715	25.921	22.617	19.64	25.964	26.178	20.614	23.015	20.9379	3.6777
3	374	43208	41568	41628	35758	42401	47626	40202	41084	45222	48297	42617	41136	46991	46658	44091	42050			374	43.208	41.568	41.628	35.758	42.401	47.626	40.202	41.084	45.222	48.297	42.617	41.136	46.991	46.658	44.091	42.05	43.1586	3.23829
3	375	22110	18740	20606	20374	22329	23730	18216	22000	26136	27446	23137	25071	27753	28194	21519	25794			375	22.11	18.74	20.606	20.374	22.329	23.73	18.216	22	26.136	27.446	23.137	25.071	27.753	28.194	21.519	25.794	23.3222	3.14381
3	376	20759	16381	18623	17171	19483	21261	15671	17657	23320	27038	21092	22008	24176	24797	17687	24640			376	20.759	16.381	18.623	17.171	19.483	21.261	15.671	17.657	23.32	27.038	21.092	22.008	24.176	24.797	17.687	24.64	20.7353	3.40706
3	377	25134	27611	29590	26445	28514	28484	23465	31141	32169	31793	23914	28289	33119	37387	26651	31671			377	25.134	27.611	29.59	26.445	28.514	28.484	23.465	31.141	32.169	31.793	23.914	28.289	33.119	37.387	26.651	31.671	29.0861	3.68358
3	378	23921	24463	23289	25127	28768	28656	24694	25070	26771	31174	25176	27777	33571	29466	25607	31907			378	23.921	24.463	23.289	25.127	28.768	28.656	24.694	25.07	26.771	31.174	25.176	27.777	33.571	29.466	25.607	31.907	27.2148	3.09895
3	379	20716	22330	22680	20559	24394	26798	19333	21788	25980	28030	21464	23621	27882	29275	22218	29475			379	20.716	22.33	22.68	20.559	24.394	26.798	19.333	21.788	25.98	28.03	21.464	23.621	27.882	29.275	22.218	29.475	24.1589	3.3085
3	380	28021	32848	32547	32946	39309	33448	35151	30323	33318	35406	30768	34328	43244	35377	42561	41376			380	28.021	32.848	32.547	32.946	39.309	33.448	35.151	30.323	33.318	35.406	30.768	34.328	43.244	35.377	42.561	41.376	35.0607	4.42471
3	381	17298	16943	17342	16605	18900	22271	16570	17136	20403	25540	17794	18936	24288	23969	16234	24649			381	17.298	16.943	17.342	16.605	18.9	22.271	16.57	17.136	20.403	25.54	17.794	18.936	24.288	23.969	16.234	24.649	19.6799	3.33387
3	382	21839	24807	22673	26122	27912	30719	22786	23212	26412	31998	24382	26455	29020	29605	25000	33562			382	21.839	24.807	22.673	26.122	27.912	30.719	22.786	23.212	26.412	31.998	24.382	26.455	29.02	29.605	25	33.562	26.6565	3.52348
3	383	17595	15601	13783	16330	16175	19069	14462	16803	19854	22343	17193	17678	22031	22751	18103	19594			383	17.595	15.601	13.783	16.33	16.175	19.069	14.462	16.803	19.854	22.343	17.193	17.678	22.031	22.751	18.103	19.594	18.0853	2.69845
3	384	15162	16698	16946	17061	16881	17512	15725	16621	20252	20504	17526	17389	20756	21083	16362	20746			384	15.162	16.698	16.946	17.061	16.881	17.512	15.725	16.621	20.252	20.504	17.526	17.389	20.756	21.083	16.362	20.746	17.9515	1.99224
3	385	14009	14216	15093	15047	15911	16811	14981	15402	20977	19404	15698	16506	20259	21554	16854	18289			385	14.009	14.216	15.093	15.047	15.911	16.811	14.981	15.402	20.977	19.404	15.698	16.506	20.259	21.554	16.854	18.289	16.9382	2.42921
3	386	11610	11621	12103	11375	12971	13266	10786	12586	14578	15864	12844	12539	16199	16575	13206	13717			386	11.61	11.621	12.103	11.375	12.971	13.266	10.786	12.586	14.578	15.864	12.844	12.539	16.199	16.575	13.206	13.717	13.24	1.75123
3	387	11682	12053	12929	11183	13311	13231	10362	13064	14841	16721	13398	13177	15189	15731	14363	14914			387	11.682	12.053	12.929	11.183	13.311	13.231	10.362	13.064	14.841	16.721	13.398	13.177	15.189	15.731	14.363	14.914	13.5093	1.71463
3	388	10077	10538	11187	9620	12031	13391	9973	11684	13019	13758	11932	13438	12662	16976	12727	12462			388	10.077	10.538	11.187	9.62	12.031	13.391	9.973	11.684	13.019	13.758	11.932	13.438	12.662	16.976	12.727	12.462	12.2172	1.82012
3	389	13144	11713	13156	11706	13792	16326	13047	12055	17290	14806	16897	12711	16463	17669	15130	14211			389	13.144	11.713	13.156	11.706	13.792	16.326	13.047	12.055	17.29	14.806	16.897	12.711	16.463	17.669	15.13	14.211	14.3823	2.03506
3	390	11371	13225	12385	14249	13487	16494	11591	14336	19053	19550	13716	14675	17948	18974	14712	16501			390	11.371	13.225	12.385	14.249	13.487	16.494	11.591	14.336	19.053	19.55	13.716	14.675	17.948	18.974	14.712	16.501	15.1417	2.6544
3	391	15269	16921	15902	15959	18170	19777	15400	16014	20888	22422	16538	18379	21081	22306	17862	19904			391	15.269	16.921	15.902	15.959	18.17	19.777	15.4	16.014	20.888	22.422	16.538	18.379	21.081	22.306	17.862	19.904	18.2995	2.46981
3	392	15356	14583	13700	14182	16033	17024	14568	16188	19831	20368	14508	17176	20474	20311	14994	19181			392	15.356	14.583	13.7	14.182	16.033	17.024	14.568	16.188	19.831	20.368	14.508	17.176	20.474	20.311	14.994	19.181	16.7798	2.4701
3	393	13895	15346	13903	17062	17222	17684	14037	16545	19065	22510	15887	17360	19721	21156	16671	22716			393	13.895	15.346	13.903	17.062	17.222	17.684	14.037	16.545	19.065	22.51	15.887	17.36	19.721	21.156	16.671	22.716	17.5488	2.82969
3	394	12875	14834	13531	14664	15780	17995	13425	15099	18298	20542	14572	15315	20758	19293	13503	21077			394	12.875	14.834	13.531	14.664	15.78	17.995	13.425	15.099	18.298	20.542	14.572	15.315	20.758	19.293	13.503	21.077	16.3476	2.85723
3	395	13923	16422	13741	17949	17172	17450	13840	16611	17381	21290	18109	16857	21068	20350	14315	24639			395	13.923	16.422	13.741	17.949	17.172	17.45	13.84	16.611	17.381	21.29	18.109	16.857	21.068	20.35	14.315	24.639	17.5698	3.05103
3	396	15083	13904	14043	16104	16328	19172	13860	18697	18360	25075	16969	17725	22045	22749	17104	24708			396	15.083	13.904	14.043	16.104	16.328	19.172	13.86	18.697	18.36	25.075	16.969	17.725	22.045	22.749	17.104	24.708	18.2454	3.66432
3	397	14421	17161	16083	18178	18384	20925	14545	18984	20083	24888	17011	18084	22258	24435	18290	26936			397	14.421	17.161	16.083	18.178	18.384	20.925	14.545	18.984	20.083	24.888	17.011	18.084	22.258	24.435	18.29	26.936	19.4166	3.64201
3	398	13267	16756	15272	16741	17281	18737	13069	20473	19648	24968	15637	17590	18525	23739	15797	28773			398	13.267	16.756	15.272	16.741	17.281	18.737	13.069	20.473	19.648	24.968	15.637	17.59	18.525	23.739	15.797	28.773	18.5171	4.25309
3	399	15741	17623	16435	17303	19164	23074	14733	22222	20683	24503	16040	19793	22026	26297	17471	31601			399	15.741	17.623	16.435	17.303	19.164	23.074	14.733	22.222	20.683	24.503	16.04	19.793	22.026	26.297	17.471	31.601	20.2943	4.51971
4	400	16481	20687	19386	21569	22279	25857	17190	22538	24778	26762	19375	25218	23629	29426	18791	30322			400	16.481	20.687	19.386	21.569	22.279	25.857	17.19	22.538	24.778	26.762	19.375	25.218	23.629	29.426	18.791	30.322	22.768	4.10802
4	401	15058	17690	15815	15294	17228	20532	12841	18232	18446	24137	15038	18926	19537	24979	15662	25455			401	15.058	17.69	15.815	15.294	17.228	20.532	12.841	18.232	18.446	24.137	15.038	18.926	19.537	24.979	15.662	25.455	18.4294	3.75215
4	402	15415	22005	18050	19824	25758	22521	16494	21503	22764	25339	17291	20579	22857	28705	18280	27512			402	15.415	22.005	18.05	19.824	25.758	22.521	16.494	21.503	22.764	25.339	17.291	20.579	22.857	28.705	18.28	27.512	21.5561	3.92719
4	403	14068	19011	17335	19052	20856	24003	16132	22453	21099	26852	16155	20145	21624	27722	17649	25301			403	14.068	19.011	17.335	19.052	20.856	24.003	16.132	22.453	21.099	26.852	16.155	20.145	21.624	27.722	17.649	25.301	20.5911	3.95955
4	404	17184	18652	19006	20571	21440	23301	19755	21423	23217	26668	18881	23264	24010	27835	22459	27697			404	17.184	18.652	19.006	20.571	21.44	23.301	19.755	21.423	23.217	26.668	18.881	23.264	24.01	27.835	22.459	27.697	22.2102	3.23967
4	405	15889	16732	16741	17942	19023	19677	14757	19177	19107	23608	17752	20047	20627	25713	17749	25400			405	15.889	16.732	16.741	17.942	19.023	19.677	14.757	19.177	19.107	23.608	17.752	20.047	20.627	25.713	17.749	25.4	19.3713	3.17771
4	406	20319	22083	21912	21949	26267	25219	16976	21517	23647	27529	19830	27164	25476	32265	22113	28784			406	20.319	22.083	21.912	21.949	26.267	25.219	16.976	21.517	23.647	27.529	19.83	27.164	25.476	32.265	22.113	28.784	23.9406	3.87106
4	407	26375	32628	33180	30293	33017	35571	25607	29730	34583	38652	29375	33472	33818	40838	32542	36567			407	26.375	32.628	33.18	30.293	33.017	35.571	25.607	29.73	34.583	38.652	29.375	33.472	33.818	40.838	32.542	36.567	32.8905	4.04976
4	408	17330	18173	18281	19373	20983	24271	17035	20448	22594	27134	19926	22100	25407	25927	19929	23365			408	17.33	18.173	18.281	19.373	20.983	24.271	17.035	20.448	22.594	27.134	19.926	22.1	25.407	25.927	19.929	23.365	21.3923	3.14889
4	409	23813	29614	25757	24708	30839	31414	24141	29957	30523	34150	24913	33970	33261	36002	27457	31217			409	23.813	29.614	25.757	24.708	30.839	31.414	24.141	29.957	30.523	34.15	24.913	33.97	33.261	36.002	27.457	31.217	29.4835	3.92379
4	410	52501	48761	49367	46544	51503	54038	44768	50550	59111	52429	56679	53149	53771	57219	51768	60205			410	52.501	48.761	49.367	46.544	51.503	54.038	44.768	50.55	59.111	52.429	56.679	53.149	53.771	57.219	51.768	60.205	52.6477	4.25245
4	411	37731	43106	39934	40063	42095	51550	32626	41399	51969	42144	41780	44626	39622	56723	42855	49464			411	37.731	43.106	39.934	40.063	42.095	51.55	32.626	41.399	51.969	42.144	41.78	44.626	39.622	56.723	42.855	49.464	43.6054	6.06016
4	412	24337	27327	27461	30626	29414	33120	25608	30990	32126	34807	26565	27967	33860	37197	29658	32947			412	24.337	27.327	27.461	30.626	29.414	33.12	25.608	30.99	32.126	34.807	26.565	27.967	33.86	37.197	29.658	32.947	30.2506	3.60049
4	413	23895	23666	23252	26329	27692	30674	23330	25578	27826	30527	23879	27182	31382	37717	28230	31509			413	23.895	23.666	23.252	26.329	27.692	30.674	23.33	25.578	27.826	30.527	23.879	27.182	31.382	37.717	28.23	31.509	27.6668	3.96993
4	414	26808	27059	25539	27288	27694	32285	21961	26793	33661	31280	26525	26742	30907	35788	27059	28576			414	26.808	27.059	25.539	27.288	27.694	32.285	21.961	26.793	33.661	31.28	26.525	26.742	30.907	35.788	27.059	28.576	28.4978	3.44645
4	415	16558	16570	15503	16302	18088	20472	13884	16746	20748	20998	17189	19725	18927	25203	18548	21560			415	16.558	16.57	15.503	16.302	18.088	20.472	13.884	16.746	20.748	20.998	17.189	19.725	18.927	25.203	18.548	21.56	18.5638	2.81281
4	416	12233	13567	13344	13651	14525	15085	12998	14772	18450	19693	14405	16564	16791	22474	16339	17723			416	12.233	13.567	13.344	13.651	14.525	15.085	12.998	14.772	18.45	19.693	14.405	16.564	16.791	22.474	16.339	17.723	15.7884	2.75225
4	417	11813	13180	13655	12664	13174	15973	10636	13001	18039	17192	12610	16205	15163	20577	14524	15697			417	11.813	13.18	13.655	12.664	13.174	15.973	10.636	13.001	18.039	17.192	12.61	16.205	15.163	20.577	14.524	15.697	14.6314	2.56814
4	418	34921	34911	32918	36741	38997	36711	31843	36985	35610	36610	34348	34735	38121	40933	40205	37917			418	34.921	34.911	32.918	36.741	38.997	36.711	31.843	36.985	35.61	36.61	34.348	34.735	38.121	40.933	40.205	37.917	36.4066	2.48374
4	419	11955	13342	15229	12936	15320	15690	10812	14640	16428	17417	14155	15226	16514	21718	14781	17180			419	11.955	13.342	15.229	12.936	15.32	15.69	10.812	14.64	16.428	17.417	14.155	15.226	16.514	21.718	14.781	17.18	15.2089	2.51333
4	420	11392	11361	11839	13705	13594	14626	11005	13056	15173	18238	12987	15915	14549	20227	13738	15642			420	11.392	11.361	11.839	13.705	13.594	14.626	11.005	13.056	15.173	18.238	12.987	15.915	14.549	20.227	13.738	15.642	14.1904	2.50642
4	421	9798	11918	11237	10897	12861	13082	10571	13565	14737	16369	11623	13030	14147	20233	13109	14476			421	9.798	11.918	11.237	10.897	12.861	13.082	10.571	13.565	14.737	16.369	11.623	13.03	14.147	20.233	13.109	14.476	13.2283	2.53577
4	422	9355	11254	11554	11098	11980	14678	11288	14193	16215	14696	12280	12720	12692	19336	13855	13002			422	9.355	11.254	11.554	11.098	11.98	14.678	11.288	14.193	16.215	14.696	12.28	12.72	12.692	19.336	13.855	13.002	13.1372	2.37672
4	423	11074	14487	12492	11818	13653	13264	10611	12663	17109	15939	13862	14507	14295	19595	13657	14687			423	11.074	14.487	12.492	11.818	13.653	13.264	10.611	12.663	17.109	15.939	13.862	14.507	14.295	19.595	13.657	14.687	13.9821	2.24271
4	424	11657	12291	11726	13155	12375	13097	12639	11905	15583	15306	12985	13357	14023	18881	13337	14781			424	11.657	12.291	11.726	13.155	12.375	13.097	12.639	11.905	15.583	15.306	12.985	13.357	14.023	18.881	13.337	14.781	13.5686	1.85373
4	425	11386	11760	11384	12101	15947	14340	11504	12257	16443	16878	12228	13394	14872	19309	15726	12659			425	11.386	11.76	11.384	12.101	15.947	14.34	11.504	12.257	16.443	16.878	12.228	13.394	14.872	19.309	15.726	12.659	13.8868	2.40487
4	426	10143	10557	10848	11584	12932	12115	10565	11367	14691	14937	11937	11781	13606	16381	13487	11850			426	10.143	10.557	10.848	11.584	12.932	12.115	10.565	11.367	14.691	14.937	11.937	11.781	13.606	16.381	13.487	11.85	12.4238	1.77809
4	427	10539	12399	12029	11988	13723	13684	10597	9207	13585	14277	11402	13119	14634	15845	15451	10573			427	10.539	12.399	12.029	11.988	13.723	13.684	10.597	9.207	13.585	14.277	11.402	13.119	14.634	15.845	15.451	10.573	12.6907	1.91849
4	428	10878	11620	11050	10956	14013	12225	12841	10867	15009	13640	13347	13607	14101	15656	16072	12442			428	10.878	11.62	11.05	10.956	14.013	12.225	12.841	10.867	15.009	13.64	13.347	13.607	14.101	15.656	16.072	12.442	13.0203	1.70358
4	429	12001	12860	12123	13038	14571	15574	13558	12613	18009	15665	13646	13555	16371	19049	20261	13501			429	12.001	12.86	12.123	13.038	14.571	15.574	13.558	12.613	18.009	15.665	13.646	13.555	16.371	19.049	20.261	13.501	14.7747	2.5139
4	430	10774	12561	11637	11378	13484	12322	12721	11578	17267	15593	12621	12500	16055	16931	17737	12587			430	10.774	12.561	11.637	11.378	13.484	12.322	12.721	11.578	17.267	15.593	12.621	12.5	16.055	16.931	17.737	12.587	13.6091	2.29803
4	431	27764	29919	28482	31694	35093	28685	34109	24628	34771	27724	30390	30456	30921	31547	40237	31540			431	27.764	29.919	28.482	31.694	35.093	28.685	34.109	24.628	34.771	27.724	30.39	30.456	30.921	31.547	40.237	31.54	31.1225	3.67099
4	432	20656	19941	22070	20967	21698	20683	23022	22710	24173	21874	20695	23376	21572	28369	28982	19330			432	20.656	19.941	22.07	20.967	21.698	20.683	23.022	22.71	24.173	21.874	20.695	23.376	21.572	28.369	28.982	19.33	22.5074	2.72436
4	433	15745	14197	14796	14489	18277	15845	17235	14288	19625	18380	16614	15063	19600	19077	22131	13900			433	15.745	14.197	14.796	14.489	18.277	15.845	17.235	14.288	19.625	18.38	16.614	15.063	19.6	19.077	22.131	13.9	16.8289	2.45232
4	434	12008	12143	11954	12512	14890	11811	12369	11631	15999	14409	13620	12106	16974	14742	17220	11472			434	12.008	12.143	11.954	12.512	14.89	11.811	12.369	11.631	15.999	14.409	13.62	12.106	16.974	14.742	17.22	11.472	13.4912	1.95927
4	435	14059	13625	15791	14207	16882	14448	15692	13796	20269	16974	16387	17322	18101	19475	21705	14706			435	14.059	13.625	15.791	14.207	16.882	14.448	15.692	13.796	20.269	16.974	16.387	17.322	18.101	19.475	21.705	14.706	16.4649	2.43761
4	436	13080	13540	13606	12806	16284	13766	13781	12497	16048	16129	16029	14142	17382	17618	20378	12687			436	13.08	13.54	13.606	12.806	16.284	13.766	13.781	12.497	16.048	16.129	16.029	14.142	17.382	17.618	20.378	12.687	14.9858	2.22804
4	437	12902	12988	13370	12543	17013	14408	13788	10624	16792	15503	14735	13259	16243	15417	19265	11824			437	12.902	12.988	13.37	12.543	17.013	14.408	13.788	10.624	16.792	15.503	14.735	13.259	16.243	15.417	19.265	11.824	14.4171	2.21043
4	438	13326	13948	13170	12581	16157	13690	15405	13138	17677	15776	13803	15147	17660	18055	20164	14274			438	13.326	13.948	13.17	12.581	16.157	13.69	15.405	13.138	17.677	15.776	13.803	15.147	17.66	18.055	20.164	14.274	15.2482	2.18533
4	439	13791	14315	12710	11794	16107	12648	13859	13597	16956	14899	15031	15388	14762	18420	20083	12724			439	13.791	14.315	12.71	11.794	16.107	12.648	13.859	13.597	16.956	14.899	15.031	15.388	14.762	18.42	20.083	12.724	14.8177	2.21672
4	440	14077	15287	15107	14918	17914	16686	16316	15626	19212	18683	16550	15884	19416	21485	21404	13626			440	14.077	15.287	15.107	14.918	17.914	16.686	16.316	15.626	19.212	18.683	16.55	15.884	19.416	21.485	21.404	13.626	17.0119	2.43021
4	441	12630	13273	13069	12108	15460	14497	13087	12744	16884	16771	13205	13713	14878	18110	17061	12396			441	12.63	13.273	13.069	12.108	15.46	14.497	13.087	12.744	16.884	16.771	13.205	13.713	14.878	18.11	17.061	12.396	14.3679	1.92859
4	442	13899	15761	15629	15556	17469	17055	14952	14577	20169	18607	15273	16837	17991	21329	19777	15039			442	13.899	15.761	15.629	15.556	17.469	17.055	14.952	14.577	20.169	18.607	15.273	16.837	17.991	21.329	19.777	15.039	16.87	2.19161
4	443	23741	25271	26043	27799	27184	30178	27336	31095	32137	26132	29111	28975	27352	36264	34216	26108			443	23.741	25.271	26.043	27.799	27.184	30.178	27.336	31.095	32.137	26.132	29.111	28.975	27.352	36.264	34.216	26.108	28.6839	3.37762
4	444	15213	14974	14107	14841	17236	16015	15529	14892	20318	17376	15231	17088	17076	21486	21893	15373			444	15.213	14.974	14.107	14.841	17.236	16.015	15.529	14.892	20.318	17.376	15.231	17.088	17.076	21.486	21.893	15.373	16.7905	2.42578
4	445	11959	12509	12760	11380	15207	13909	13043	13660	17709	15612	14721	15327	15812	18847	18142	13455			445	11.959	12.509	12.76	11.38	15.207	13.909	13.043	13.66	17.709	15.612	14.721	15.327	15.812	18.847	18.142	13.455	14.6283	2.21868
4	446	22769	21586	24539	24641	24739	29712	26793	25408	27238	28554	23394	25102	25152	32775	28748	25734			446	22.769	21.586	24.539	24.641	24.739	29.712	26.793	25.408	27.238	28.554	23.394	25.102	25.152	32.775	28.748	25.734	26.0552	2.82959
4	447	13392	14636	14543	14388	17525	17426	14198	14863	20213	18494	16495	16700	17301	21667	18413	15342			447	13.392	14.636	14.543	14.388	17.525	17.426	14.198	14.863	20.213	18.494	16.495	16.7	17.301	21.667	18.413	15.342	16.5998	2.32802
4	448	13693	15520	14239	14211	16743	14587	14132	14734	19017	17866	15551	17346	14796	19938	18217	13758			448	13.693	15.52	14.239	14.211	16.743	14.587	14.132	14.734	19.017	17.866	15.551	17.346	14.796	19.938	18.217	13.758	15.8967	2.01364
4	449	13131	14548	15047	14730	16771	15728	13774	16761	19008	18767	15990	16114	17205	22124	19400	15915			449	13.131	14.548	15.047	14.73	16.771	15.728	13.774	16.761	19.008	18.767	15.99	16.114	17.205	22.124	19.4	15.915	16.5633	2.32703
4	450	19816	20430	20173	20456	21930	24154	20082	20950	25555	24304	20162	22830	22610	28587	24768	20700			450	19.816	20.43	20.173	20.456	21.93	24.154	20.082	20.95	25.555	24.304	20.162	22.83	22.61	28.587	24.768	20.7	22.3442	2.52472
4	451	15558	17016	17149	16346	19363	19707	16039	17474	20879	20469	18612	18422	19451	24064	20082	20697			451	15.558	17.016	17.149	16.346	19.363	19.707	16.039	17.474	20.879	20.469	18.612	18.422	19.451	24.064	20.082	20.697	18.833	2.2152
4	452	13455	15196	14675	15299	17728	17476	13255	15836	19348	18988	16052	17593	16272	23247	18103	16969			452	13.455	15.196	14.675	15.299	17.728	17.476	13.255	15.836	19.348	18.988	16.052	17.593	16.272	23.247	18.103	16.969	16.8432	2.46782
4	453	19966	21654	18074	21212	21204	20994	21062	22290	23314	26981	22261	22219	24237	31019	26449	26116			453	19.966	21.654	18.074	21.212	21.204	20.994	21.062	22.29	23.314	26.981	22.261	22.219	24.237	31.019	26.449	26.116	23.0658	3.20897
4	454	11899	15107	13328	13724	16381	17847	13538	14847	17937	18669	14508	16778	16174	24090	15860	17657			454	11.899	15.107	13.328	13.724	16.381	17.847	13.538	14.847	17.937	18.669	14.508	16.778	16.174	24.09	15.86	17.657	16.1465	2.85762
4	455	18502	20840	19822	20531	21115	23251	17468	20417	21976	23702	18279	19843	21098	32145	24858	24857			455	18.502	20.84	19.822	20.531	21.115	23.251	17.468	20.417	21.976	23.702	18.279	19.843	21.098	32.145	24.858	24.857	21.794	3.52759
4	456	11794	12932	13073	14167	14202	15995	13117	14381	16384	15565	12805	16179	15215	22100	14766	16090			456	11.794	12.932	13.073	14.167	14.202	15.995	13.117	14.381	16.384	15.565	12.805	16.179	15.215	22.1	14.766	16.09	14.9228	2.37437
4	457	11009	12199	13047	12765	13594	14510	11216	12419	15387	14698	11720	14781	12848	19971	12719	14610			457	11.009	12.199	13.047	12.765	13.594	14.51	11.216	12.419	15.387	14.698	11.72	14.781	12.848	19.971	12.719	14.61	13.5933	2.15815
4	458	11142	11748	12377	10853	12758	14055	10420	14361	13708	15415	11786	14395	12088	20663	13417	14150			458	11.142	11.748	12.377	10.853	12.758	14.055	10.42	14.361	13.708	15.415	11.786	14.395	12.088	20.663	13.417	14.15	13.3335	2.43202
4	459	10316	12071	10746	10380	12014	12424	9648	12216	13240	14162	11462	13658	11752	17584	12459	13832			459	10.316	12.071	10.746	10.38	12.014	12.424	9.648	12.216	13.24	14.162	11.462	13.658	11.752	17.584	12.459	13.832	12.3727	1.90845
4	460	13267	15315	14452	13367	13991	16064	12853	14078	16500	17519	13972	16352	15617	19488	15486	17436			460	13.267	15.315	14.452	13.367	13.991	16.064	12.853	14.078	16.5	17.519	13.972	16.352	15.617	19.488	15.486	17.436	15.3598	1.82174
4	461	10190	11705	12339	11586	12731	13581	10232	12773	15071	15123	11743	13862	13541	18907	13742	13956			461	10.19	11.705	12.339	11.586	12.731	13.581	10.232	12.773	15.071	15.123	11.743	13.862	13.541	18.907	13.742	13.956	13.1926	2.1183
4	462	10393	10902	10366	10793	11008	12131	10662	12132	13445	15285	11675	11886	12689	16482	11785	11593			462	10.393	10.902	10.366	10.793	11.008	12.131	10.662	12.132	13.445	15.285	11.675	11.886	12.689	16.482	11.785	11.593	12.0767	1.72051
4	463	11305	12488	11036	11694	12700	13531	11386	12503	15720	14474	13042	13263	14579	17336	14856	12540			463	11.305	12.488	11.036	11.694	12.7	13.531	11.386	12.503	15.72	14.474	13.042	13.263	14.579	17.336	14.856	12.54	13.2783	1.73734
4	464	9054	10941	9841	9401	11470	11215	9315	9201	12750	12808	11502	10884	12573	16233	14190	10968			464	9.054	10.941	9.841	9.401	11.47	11.215	9.315	9.201	12.75	12.808	11.502	10.884	12.573	16.233	14.19	10.968	11.3966	1.96891
4	465	10746	11803	11649	10444	12476	12678	12008	11864	14771	13636	12483	12426	15435	16015	16053	11722			465	10.746	11.803	11.649	10.444	12.476	12.678	12.008	11.864	14.771	13.636	12.483	12.426	15.435	16.015	16.053	11.722	12.8881	1.7783
4	466	9673	9418	9992	8680	11411	11042	10923	10565	14073	11829	11318	12673	12603	14518	15522	10394			466	9.673	9.418	9.992	8.68	11.411	11.042	10.923	10.565	14.073	11.829	11.318	12.673	12.603	14.518	15.522	10.394	11.5396	1.91766
4	467	14442	11955	10390	10058	13674	11719	13082	10176	15348	15373	12297	13127	14425	14871	17251	9968			467	14.442	11.955	10.39	10.058	13.674	11.719	13.082	10.176	15.348	15.373	12.297	13.127	14.425	14.871	17.251	9.968	13.0098	2.20853
4	468	10929	10577	10021	9723	14289	10135	11602	10355	15192	12572	11983	12353	14260	14098	15669	10029			468	10.929	10.577	10.021	9.723	14.289	10.135	11.602	10.355	15.192	12.572	11.983	12.353	14.26	14.098	15.669	10.029	12.1117	2.01911
4	469	12110	11946	13639	10842	13066	12017	12353	10034	14864	13496	12144	14142	15605	13509	17152	11954			469	12.11	11.946	13.639	10.842	13.066	12.017	12.353	10.034	14.864	13.496	12.144	14.142	15.605	13.509	17.152	11.954	13.0546	1.79337
4	470	10883	9867	9703	10686	11506	11206	12204	10178	15211	13802	12449	11164	14495	13965	15857	11558			470	10.883	9.867	9.703	10.686	11.506	11.206	12.204	10.178	15.211	13.802	12.449	11.164	14.495	13.965	15.857	11.558	12.1709	1.93537
4	471	10358	10980	10836	9622	11467	10281	10396	9325	14741	13348	11637	10588	12891	12621	14342	10318			471	10.358	10.98	10.836	9.622	11.467	10.281	10.396	9.325	14.741	13.348	11.637	10.588	12.891	12.621	14.342	10.318	11.4844	1.64135
4	472	9155	8621	10492	8764	11054	10567	10194	8879	12897	12927	11821	11745	11977	13267	14096	9398			472	9.155	8.621	10.492	8.764	11.054	10.567	10.194	8.879	12.897	12.927	11.821	11.745	11.977	13.267	14.096	9.398	10.9909	1.75964
4	473	10056	10210	10377	9661	12049	9595	10424	9660	13717	13065	11856	11800	12892	14308	12708	11705			473	10.056	10.21	10.377	9.661	12.049	9.595	10.424	9.66	13.717	13.065	11.856	11.8	12.892	14.308	12.708	11.705	11.5052	1.54425
4	474	9304	10184	9866	9619	11408	10594	9780	9903	13923	13014	11104	11569	12375	13382	12799	11242			474	9.304	10.184	9.866	9.619	11.408	10.594	9.78	9.903	13.923	13.014	11.104	11.569	12.375	13.382	12.799	11.242	11.2541	1.4724
4	475	9069	10406	8698	9541	12264	10144	10085	10150	12835	11371	11734	10461	11152	14374	15566	11811			475	9.069	10.406	8.698	9.541	12.264	10.144	10.085	10.15	12.835	11.371	11.734	10.461	11.152	14.374	15.566	11.811	11.2288	1.85848
4	476	10587	11238	11040	11118	11277	10721	12857	10759	13896	12811	12764	12740	13634	13526	14072	11288			476	10.587	11.238	11.04	11.118	11.277	10.721	12.857	10.759	13.896	12.811	12.764	12.74	13.634	13.526	14.072	11.288	12.1455	1.25309
4	477	10393	10768	10492	11541	10150	11375	10153	11239	14156	12571	11605	12375	11770	15033	13019	11276			477	10.393	10.768	10.492	11.541	10.15	11.375	10.153	11.239	14.156	12.571	11.605	12.375	11.77	15.033	13.019	11.276	11.7448	1.40076
4	478	10765	10670	10315	9800	10366	10837	10251	11510	15000	12721	11562	12048	13169	15244	12091	11548			478	10.765	10.67	10.315	9.8	10.366	10.837	10.251	11.51	15	12.721	11.562	12.048	13.169	15.244	12.091	11.548	11.7436	1.61368
4	479	13196	12412	13668	13194	14662	14647	13317	13734	15809	15929	12037	16387	14094	18529	16367	16300			479	13.196	12.412	13.668	13.194	14.662	14.647	13.317	13.734	15.809	15.929	12.037	16.387	14.094	18.529	16.367	16.3	14.6426	1.76395
4	480	12473	12610	14033	13801	14910	13678	12059	14766	15604	15713	13996	15023	16584	18967	16802	14478			480	12.473	12.61	14.033	13.801	14.91	13.678	12.059	14.766	15.604	15.713	13.996	15.023	16.584	18.967	16.802	14.478	14.7186	1.77597
4	481	10506	11386	10149	11866	12864	13001	12088	11384	14948	12410	12943	11370	12335	16358	14281	11321			481	10.506	11.386	10.149	11.866	12.864	13.001	12.088	11.384	14.948	12.41	12.943	11.37	12.335	16.358	14.281	11.321	12.4506	1.62999
4	482	12147	13382	12808	12081	14373	13833	13478	15023	16023	14994	14819	14681	16403	17265	19274	13242			482	12.147	13.382	12.808	12.081	14.373	13.833	13.478	15.023	16.023	14.994	14.819	14.681	16.403	17.265	19.274	13.242	14.6141	1.92198
4	483	10925	11340	11432	10758	12702	10556	12363	10492	14783	13483	12941	13132	12498	15129	17411	10002			483	10.925	11.34	11.432	10.758	12.702	10.556	12.363	10.492	14.783	13.483	12.941	13.132	12.498	15.129	17.411	10.002	12.4967	1.99856
4	484	11441	11917	11844	10848	12290	11393	12378	10196	14373	13508	13482	12432	14360	16178	17901	10944			484	11.441	11.917	11.844	10.848	12.29	11.393	12.378	10.196	14.373	13.508	13.482	12.432	14.36	16.178	17.901	10.944	12.8428	2.05598
4	485	11293	13369	13270	10335	14964	12139	14375	12310	16733	14596	15175	14243	14733	14748	18453	11988			485	11.293	13.369	13.27	10.335	14.964	12.139	14.375	12.31	16.733	14.596	15.175	14.243	14.733	14.748	18.453	11.988	13.9203	2.05292
4	486	20056	21170	22370	19757	23191	24087	21984	21196	23819	23334	25371	21813	23226	22937	31351	23876			486	20.056	21.17	22.37	19.757	23.191	24.087	21.984	21.196	23.819	23.334	25.371	21.813	23.226	22.937	31.351	23.876	23.0961	2.6666
4	487	13231	12678	12986	11091	15341	14076	14205	12570	14886	14439	14924	13217	14895	15834	20017	13048			487	13.231	12.678	12.986	11.091	15.341	14.076	14.205	12.57	14.886	14.439	14.924	13.217	14.895	15.834	20.017	13.048	14.2149	1.97824
4	488	11338	11690	13129	9876	15038	11237	12457	11001	13974	12952	14209	13252	16822	13810	22504	11509			488	11.338	11.69	13.129	9.876	15.038	11.237	12.457	11.001	13.974	12.952	14.209	13.252	16.822	13.81	22.504	11.509	13.4249	2.98002
4	489	13491	15569	15400	11945	19529	12702	15743	13231	17785	13252	16702	18628	20184	16637	25519	14310			489	13.491	15.569	15.4	11.945	19.529	12.702	15.743	13.231	17.785	13.252	16.702	18.628	20.184	16.637	25.519	14.31	16.2892	3.48832
4	490	11813	14068	14516	12667	21152	13164	15900	12796	15512	13980	17590	13497	20768	14813	25732	13883			490	11.813	14.068	14.516	12.667	21.152	13.164	15.9	12.796	15.512	13.98	17.59	13.497	20.768	14.813	25.732	13.883	15.7407	3.78425
4	491	18103	20568	21034	14257	27018	18086	23847	17548	22143	17087	23405	21181	23535	20570	29590	17119			491	18.103	20.568	21.034	14.257	27.018	18.086	23.847	17.548	22.143	17.087	23.405	21.181	23.535	20.57	29.59	17.119	20.9432	3.97175
4	492	44268	45631	47074	33593	60381	47102	52550	42264	51904	40370	52607	47762	49592	47667	57284	50759			492	44.268	45.631	47.074	33.593	60.381	47.102	52.55	42.264	51.904	40.37	52.607	47.762	49.592	47.667	57.284	50.759	48.1755	6.46197
4	493	37784	45386	44291	36752	56037	43221	46017	45592	46128	44682	44137	48730	50972	45648	50686	43511			493	37.784	45.386	44.291	36.752	56.037	43.221	46.017	45.592	46.128	44.682	44.137	48.73	50.972	45.648	50.686	43.511	45.5984	4.67655
4	494	17431	18788	21577	15152	30132	17679	21454	16801	22392	17550	24139	19700	24909	21709	32513	16754			494	17.431	18.788	21.577	15.152	30.132	17.679	21.454	16.801	22.392	17.55	24.139	19.7	24.909	21.709	32.513	16.754	21.1675	4.86976
4	495	11712	15814	15605	11663	25337	13806	18437	12250	16699	12944	17996	15773	20672	14353	26204	13003			495	11.712	15.814	15.605	11.663	25.337	13.806	18.437	12.25	16.699	12.944	17.996	15.773	20.672	14.353	26.204	13.003	16.3918	4.46044
4	496	14698	15033	15660	14394	24669	15042	19979	14401	17733	16069	17242	16153	24891	16581	29410	15020			496	14.698	15.033	15.66	14.394	24.669	15.042	19.979	14.401	17.733	16.069	17.242	16.153	24.891	16.581	29.41	15.02	17.9359	4.50606
4	497	13473	13122	15182	12686	21326	12396	17694	13819	18619	12244	17068	13430	25102	14666	24186	13411			497	13.473	13.122	15.182	12.686	21.326	12.396	17.694	13.819	18.619	12.244	17.068	13.43	25.102	14.666	24.186	13.411	16.1515	4.1792
4	498	13268	13250	15224	10893	20816	13315	18911	12301	17013	14242	16756	13182	26226	15497	26006	14019			498	13.268	13.25	15.224	10.893	20.816	13.315	18.911	12.301	17.013	14.242	16.756	13.182	26.226	15.497	26.006	14.019	16.3074	4.57715
4	499	11530	10489	12046	10037	18040	9788	14894	11292	15320	13945	14727	12580	22188	13206	23565	10941			499	11.53	10.489	12.046	10.037	18.04	9.788	14.894	11.292	15.32	13.945	14.727	12.58	22.188	13.206	23.565	10.941	14.0367	4.10638
5	500	15812	17329	16396	17883	21233	15387	22690	15447	22229	18370	19562	16221	28637	16304	26475	16776			500	15.812	17.329	16.396	17.883	21.233	15.387	22.69	15.447	22.229	18.37	19.562	16.221	28.637	16.304	26.475	16.776	19.1719	4.03828
5	501	11783	11947	14086	11718	17130	10495	14291	11140	13572	13978	14769	12126	20581	13705	22078	12652			501	11.783	11.947	14.086	11.718	17.13	10.495	14.291	11.14	13.572	13.978	14.769	12.126	20.581	13.705	22.078	12.652	14.1282	3.25764
5	502	13768	14043	16747	14353	19235	14945	17048	12761	19085	15807	19167	15817	20587	15767	22032	14485			502	13.768	14.043	16.747	14.353	19.235	14.945	17.048	12.761	19.085	15.807	19.167	15.817	20.587	15.767	22.032	14.485	16.6029	2.69353
5	503	16485	13506	17001	16221	20829	16834	20121	14708	18769	17415	18145	15913	28049	18768	25431	17223			503	16.485	13.506	17.001	16.221	20.829	16.834	20.121	14.708	18.769	17.415	18.145	15.913	28.049	18.768	25.431	17.223	18.4636	3.74717
5	504	14673	14002	16175	16730	17375	14122	18430	13457	19875	15784	17572	15288	22174	15236	21890	14539			504	14.673	14.002	16.175	16.73	17.375	14.122	18.43	13.457	19.875	15.784	17.572	15.288	22.174	15.236	21.89	14.539	16.7076	2.70386
5	505	10874	11723	11937	11200	14536	9542	14983	10943	15037	14178	13658	13799	18511	12034	18690	12222			505	10.874	11.723	11.937	11.2	14.536	9.542	14.983	10.943	15.037	14.178	13.658	13.799	18.511	12.034	18.69	12.222	13.3667	2.60441
5	506	12838	11978	13820	12226	15885	12437	14863	12020	16127	14730	13945	14170	20374	13856	19588	12000			506	12.838	11.978	13.82	12.226	15.885	12.437	14.863	12.02	16.127	14.73	13.945	14.17	20.374	13.856	19.588	12	14.4286	2.54695
5	507	15441	15259	16312	15436	17894	14513	15812	14248	17712	16519	18167	17556	19871	17313	21598	15071			507	15.441	15.259	16.312	15.436	17.894	14.513	15.812	14.248	17.712	16.519	18.167	17.556	19.871	17.313	21.598	15.071	16.7951	1.98815
5	508	17362	15253	18234	17136	19644	15955	18597	14561	18869	18849	19563	18800	23292	16656	23581	15333			508	17.362	15.253	18.234	17.136	19.644	15.955	18.597	14.561	18.869	18.849	19.563	18.8	23.292	16.656	23.581	15.333	18.2303	2.57688
5	509	14052	12169	12505	11989	16750	11961	14539	13124	15617	16399	15066	13641	20065	13442	21302	13062			509	14.052	12.169	12.505	11.989	16.75	11.961	14.539	13.124	15.617	16.399	15.066	13.641	20.065	13.442	21.302	13.062	14.7302	2.7666
5	510	11972	11199	12998	11513	16159	11019	16807	11491	15163	14031	14495	13720	19556	11943	21142	12603			510	11.972	11.199	12.998	11.513	16.159	11.019	16.807	11.491	15.163	14.031	14.495	13.72	19.556	11.943	21.142	12.603	14.1132	3.01553
5	511	27347	31432	35241	29484	25116	27605	35925	26433	37749	26072	26726	33915	41232	26282	37971	29029			511	27.347	31.432	35.241	29.484	25.116	27.605	35.925	26.433	37.749	26.072	26.726	33.915	41.232	26.282	37.971	29.029	31.0974	5.17014
5	512	13345	13325	14200	13211	20106	12586	19708	12420	16150	16302	16462	14039	23052	14175	24876	13634			512	13.345	13.325	14.2	13.211	20.106	12.586	19.708	12.42	16.15	16.302	16.462	14.039	23.052	14.175	24.876	13.634	16.0994	3.845
5	513	16471	16068	16951	14835	22973	15770	23109	15363	20099	17096	20327	18033	25943	16136	28518	16295			513	16.471	16.068	16.951	14.835	22.973	15.77	23.109	15.363	20.099	17.096	20.327	18.033	25.943	16.136	28.518	16.295	18.9992	4.12079
5	514	16909	14952	17555	15668	23582	16606	20699	18009	18839	16654	18350	16091	28918	15747	29294	18565			514	16.909	14.952	17.555	15.668	23.582	16.606	20.699	18.009	18.839	16.654	18.35	16.091	28.918	15.747	29.294	18.565	19.1524	4.42486
5	515	23334	27411	31244	28744	32933	32808	30453	33437	30393	33546	33194	28415	40840	26881	43243	31180			515	23.334	27.411	31.244	28.744	32.933	32.808	30.453	33.437	30.393	33.546	33.194	28.415	40.84	26.881	43.243	31.18	31.7535	4.91948
5	516	12932	13764	14182	12351	21660	13664	19120	13344	16425	14275	18807	12955	23230	14284	25518	14547			516	12.932	13.764	14.182	12.351	21.66	13.664	19.12	13.344	16.425	14.275	18.807	12.955	23.23	14.284	25.518	14.547	16.3161	4.09832
5	517	11429	10824	12841	10507	16910	11926	15238	10805	14699	12676	15056	13524	20307	12755	25429	12449			517	11.429	10.824	12.841	10.507	16.91	11.926	15.238	10.805	14.699	12.676	15.056	13.524	20.307	12.755	25.429	12.449	14.2109	3.93259
5	518	14475	13978	13995	13563	19596	12980	17735	13168	16942	14404	16351	15013	21649	16070	24136	13815			518	14.475	13.978	13.995	13.563	19.596	12.98	17.735	13.168	16.942	14.404	16.351	15.013	21.649	16.07	24.136	13.815	16.1169	3.23165
5	519	12470	13313	14055	11139	16134	12715	14294	11447	16394	14205	15140	13993	17556	14482	22690	12986			519	12.47	13.313	14.055	11.139	16.134	12.715	14.294	11.447	16.394	14.205	15.14	13.993	17.556	14.482	22.69	12.986	14.5633	2.77162
5	520	12415	12327	12990	12008	13800	11582	16432	10583	14397	13337	15530	14889	17292	12426	20861	11559			520	12.415	12.327	12.99	12.008	13.8	11.582	16.432	10.583	14.397	13.337	15.53	14.889	17.292	12.426	20.861	11.559	13.9017	2.62928
5	521	12907	12838	12444	10737	15217	12504	15003	12499	14860	13942	15554	13787	16024	14948	22216	14242			521	12.907	12.838	12.444	10.737	15.217	12.504	15.003	12.499	14.86	13.942	15.554	13.787	16.024	14.948	22.216	14.242	14.3576	2.53383
5	522	13822	13493	13497	12602	15532	12894	14668	13637	15259	14240	14880	15756	17690	15416	22259	14303			522	13.822	13.493	13.497	12.602	15.532	12.894	14.668	13.637	15.259	14.24	14.88	15.756	17.69	15.416	22.259	14.303	14.9967	2.3119
5	523	15494	15289	15410	13797	16473	14861	15902	13871	16696	15599	16914	16610	20612	15064	22502	15545			523	15.494	15.289	15.41	13.797	16.473	14.861	15.902	13.871	16.696	15.599	16.914	16.61	20.612	15.064	22.502	15.545	16.2899	2.26809
5	524	11610	11295	12386	10214	13214	10790	12416	9746	13755	12566	13485	12666	15115	11932	19103	12140			524	11.61	11.295	12.386	10.214	13.214	10.79	12.416	9.746	13.755	12.566	13.485	12.666	15.115	11.932	19.103	12.14	12.6521	2.18488
5	525	10857	11583	12362	12240	13513	11726	13458	12287	14734	12426	13436	14691	15191	12324	18922	11597			525	10.857	11.583	12.362	12.24	13.513	11.726	13.458	12.287	14.734	12.426	13.436	14.691	15.191	12.324	18.922	11.597	13.2092	1.96928
5	526	10649	11433	11462	10942	13612	10710	14466	11339	12917	11085	12006	11542	15392	14548	18529	10218			526	10.649	11.433	11.462	10.942	13.612	10.71	14.466	11.339	12.917	11.085	12.006	11.542	15.392	14.548	18.529	10.218	12.5531	2.23801
5	527	10683	12963	13952	11908	15379	12182	13557	11768	15208	15374	14500	14557	17137	14684	20980	12646			527	10.683	12.963	13.952	11.908	15.379	12.182	13.557	11.768	15.208	15.374	14.5	14.557	17.137	14.684	20.98	12.646	14.2174	2.4611
5	528	12754	11713	13100	10577	14243	14173	14888	11263	15683	13954	15291	13522	14882	15030	21978	12130			528	12.754	11.713	13.1	10.577	14.243	14.173	14.888	11.263	15.683	13.954	15.291	13.522	14.882	15.03	21.978	12.13	14.0738	2.59879
5	529	26267	23650	22619	25332	29330	22366	27939	23734	27599	22186	30062	28912	29637	28878	33339	22572			529	26.267	23.65	22.619	25.332	29.33	22.366	27.939	23.734	27.599	22.186	30.062	28.912	29.637	28.878	33.339	22.572	26.5264	3.41987
5	530	12249	12419	12902	11301	17488	12335	15500	11803	15580	14320	14078	14141	17058	13957	20922	11748			530	12.249	12.419	12.902	11.301	17.488	12.335	15.5	11.803	15.58	14.32	14.078	14.141	17.058	13.957	20.922	11.748	14.2376	2.58369
5	531	13344	16052	15200	14618	20338	15757	17569	13582	18069	17377	17543	16360	18580	18361	26944	14856			531	13.344	16.052	15.2	14.618	20.338	15.757	17.569	13.582	18.069	17.377	17.543	16.36	18.58	18.361	26.944	14.856	17.1594	3.23815
5	532	34624	30226	34298	34370	34007	35364	42467	26259	37229	32805	37015	34238	33255	32457	45832	31346			532	34.624	30.226	34.298	34.37	34.007	35.364	42.467	26.259	37.229	32.805	37.015	34.238	33.255	32.457	45.832	31.346	34.737	4.55059
5	533	12896	14352	13744	13804	19970	14655	16636	11907	16105	16462	18402	14563	19144	15376	25679	12928			533	12.896	14.352	13.744	13.804	19.97	14.655	16.636	11.907	16.105	16.462	18.402	14.563	19.144	15.376	25.679	12.928	16.0389	3.44885
5	534	13678	14689	15451	12817	20263	12642	17512	10669	17664	13639	17003	14526	19763	15021	26412	11368			534	13.678	14.689	15.451	12.817	20.263	12.642	17.512	10.669	17.664	13.639	17.003	14.526	19.763	15.021	26.412	11.368	15.8198	3.94702
5	535	15679	16687	18277	15044	25605	16811	21613	14977	20532	17815	19354	17530	24875	17960	34952	15238			535	15.679	16.687	18.277	15.044	25.605	16.811	21.613	14.977	20.532	17.815	19.354	17.53	24.875	17.96	34.952	15.238	19.5593	5.22322
5	536	14761	17572	16975	13028	25373	15198	20162	13904	19362	15381	19117	16822	23075	17461	30107	15083			536	14.761	17.572	16.975	13.028	25.373	15.198	20.162	13.904	19.362	15.381	19.117	16.822	23.075	17.461	30.107	15.083	18.3363	4.5518
5	537	22622	40996	27486	23768	43343	28524	37121	24836	26764	26783	33066	38263	36160	27741	52035	26316			537	22.622	40.996	27.486	23.768	43.343	28.524	37.121	24.836	26.764	26.783	33.066	38.263	36.16	27.741	52.035	26.316	32.239	8.32084
5	538	13159	14690	15433	13174	20533	13742	16205	13526	16212	13075	17787	16661	17862	15609	27897	13452			538	13.159	14.69	15.433	13.174	20.533	13.742	16.205	13.526	16.212	13.075	17.787	16.661	17.862	15.609	27.897	13.452	16.1886	3.77021
5	539	11892	13103	13889	11479	18965	11998	15747	11173	15383	13673	15438	13924	18514	12918	23082	12759			539	11.892	13.103	13.889	11.479	18.965	11.998	15.747	11.173	15.383	13.673	15.438	13.924	18.514	12.918	23.082	12.759	14.6211	3.21259
5	540	17817	22770	19379	14971	26405	18049	22597	16836	21282	20451	19400	20088	26959	22319	36173	18478			540	17.817	22.77	19.379	14.971	26.405	18.049	22.597	16.836	21.282	20.451	19.4	20.088	26.959	22.319	36.173	18.478	21.4984	5.05754
5	541	15443	17558	15172	14767	18462	17473	16852	15531	18529	16244	19547	17234	20299	17055	28358	15817			541	15.443	17.558	15.172	14.767	18.462	17.473	16.852	15.531	18.529	16.244	19.547	17.234	20.299	17.055	28.358	15.817	17.7713	3.23344
5	542	16566	19605	17863	16608	23508	18541	19144	19392	20982	19703	19342	20968	21332	20814	29815	17685			542	16.566	19.605	17.863	16.608	23.508	18.541	19.144	19.392	20.982	19.703	19.342	20.968	21.332	20.814	29.815	17.685	20.1167	3.16115
5	543	25518	31926	28736	24572	30245	29456	30008	24277	34125	31960	32266	32281	27657	31466	37222	27816			543	25.518	31.926	28.736	24.572	30.245	29.456	30.008	24.277	34.125	31.96	32.266	32.281	27.657	31.466	37.222	27.816	29.9707	3.49966
5	544	22594	23034	19360	20522	22652	20787	22131	19713	26921	24282	23068	23927	22144	27374	31896	22190			544	22.594	23.034	19.36	20.522	22.652	20.787	22.131	19.713	26.921	24.282	23.068	23.927	22.144	27.374	31.896	22.19	23.2872	3.18701
5	545	15022	17786	14301	15417	19501	17559	17715	16245	19417	17002	16678	15579	17767	19119	22919	16461			545	15.022	17.786	14.301	15.417	19.501	17.559	17.715	16.245	19.417	17.002	16.678	15.579	17.767	19.119	22.919	16.461	17.4055	2.12457
5	546	16584	19501	18038	16306	20120	19707	20032	16806	22311	20316	19428	18720	19969	21904	25706	17497			546	16.584	19.501	18.038	16.306	20.12	19.707	20.032	16.806	22.311	20.316	19.428	18.72	19.969	21.904	25.706	17.497	19.5591	2.40085
5	547	13953	13513	15180	13537	14920	15160	13637	14259	17680	15590	15669	16799	15968	18793	19575	13853			547	13.953	13.513	15.18	13.537	14.92	15.16	13.637	14.259	17.68	15.59	15.669	16.799	15.968	18.793	19.575	13.853	15.5054	1.87291
5	548	10886	12615	12125	11658	13861	12177	11853	11440	15107	14109	13062	13126	13440	18679	15736	11637			548	10.886	12.615	12.125	11.658	13.861	12.177	11.853	11.44	15.107	14.109	13.062	13.126	13.44	18.679	15.736	11.637	13.2194	1.98424
5	549	13204	14221	13808	13330	15861	14047	13653	13281	18423	16022	15489	15692	14326	18180	18452	15700			549	13.204	14.221	13.808	13.33	15.861	14.047	13.653	13.281	18.423	16.022	15.489	15.692	14.326	18.18	18.452	15.7	15.2306	1.82689
5	550	10587	11083	11433	10414	12379	10887	10870	13408	14208	12313	13852	14073	11513	17521	14389	11965			550	10.587	11.083	11.433	10.414	12.379	10.887	10.87	13.408	14.208	12.313	13.852	14.073	11.513	17.521	14.389	11.965	12.5559	1.90611
5	551	11105	11152	11290	12767	13944	11435	11647	12284	14968	14047	13496	13254	13188	16884	14397	12186			551	11.105	11.152	11.29	12.767	13.944	11.435	11.647	12.284	14.968	14.047	13.496	13.254	13.188	16.884	14.397	12.186	13.0028	1.60588
5	552	11701	10766	11953	12453	11772	11164	9689	12328	14618	13040	11089	13809	13279	13952	13660	12351			552	11.701	10.766	11.953	12.453	11.772	11.164	9.689	12.328	14.618	13.04	11.089	13.809	13.279	13.952	13.66	12.351	12.3515	1.32677
5	553	11672	12675	12692	13150	13513	13468	11129	12535	16753	16508	13549	14870	13985	15811	12505	14968			553	11.672	12.675	12.692	13.15	13.513	13.468	11.129	12.535	16.753	16.508	13.549	14.87	13.985	15.811	12.505	14.968	13.7364	1.64697
5	554	12781	11711	12830	12752	12183	14472	11919	13219	15059	14687	13998	13214	15361	15820	13161	14298			554	12.781	11.711	12.83	12.752	12.183	14.472	11.919	13.219	15.059	14.687	13.998	13.214	15.361	15.82	13.161	14.298	13.5916	1.25476
5	555	11559	12272	8893	10934	10512	11260	9302	11610	15215	16522	12444	13065	12854	13881	11011	12457			555	11.559	12.272	8.893	10.934	10.512	11.26	9.302	11.61	15.215	16.522	12.444	13.065	12.854	13.881	11.011	12.457	12.1119	1.97689
5	556	11639	13122	12267	13140	12055	13512	11119	12793	12700	14275	14437	14637	14602	15987	12586	16057			556	11.639	13.122	12.267	13.14	12.055	13.512	11.119	12.793	12.7	14.275	14.437	14.637	14.602	15.987	12.586	16.057	13.433	1.45203
5	557	21162	21946	21444	19256	21005	22943	20695	24217	24797	24436	24207	24676	22133	25792	21232	23481			557	21.162	21.946	21.444	19.256	21.005	22.943	20.695	24.217	24.797	24.436	24.207	24.676	22.133	25.792	21.232	23.481	22.7139	1.85933
5	558	12286	13921	12872	14492	14159	14622	12073	14011	16345	15434	15734	14676	16558	16242	14851	15013			558	12.286	13.921	12.872	14.492	14.159	14.622	12.073	14.011	16.345	15.434	15.734	14.676	16.558	16.242	14.851	15.013	14.5806	1.35476
5	559	12672	13550	14085	13568	14059	13867	11685	13454	16496	15019	16110	14555	14674	15600	14508	14831			559	12.672	13.55	14.085	13.568	14.059	13.867	11.685	13.454	16.496	15.019	16.11	14.555	14.674	15.6	14.508	14.831	14.2958	1.22283
5	560	18993	17566	18092	17928	18666	18064	17765	17283	21038	20728	17959	18382	21350	19136	19764	18664			560	18.993	17.566	18.092	17.928	18.666	18.064	17.765	17.283	21.038	20.728	17.959	18.382	21.35	19.136	19.764	18.664	18.8361	1.26238
5	561	11247	12581	12932	12902	12621	12889	11389	11487	14573	15516	16466	14733	14808	15278	14427	12506			561	11.247	12.581	12.932	12.902	12.621	12.889	11.389	11.487	14.573	15.516	16.466	14.733	14.808	15.278	14.427	12.506	13.5222	1.60208
5	562	11739	13229	11544	11292	12634	12675	11546	13120	14393	13512	13398	13872	11618	15686	15189	13661			562	11.739	13.229	11.544	11.292	12.634	12.675	11.546	13.12	14.393	13.512	13.398	13.872	11.618	15.686	15.189	13.661	13.0693	1.3278
5	563	11861	11778	13742	12360	13077	11634	12823	13976	14546	14222	12630	14327	13518	16954	17682	13012			563	11.861	11.778	13.742	12.36	13.077	11.634	12.823	13.976	14.546	14.222	12.63	14.327	13.518	16.954	17.682	13.012	13.6339	1.70846
5	564	15393	16093	14290	15855	17049	15633	14490	16604	18151	15991	15937	16305	15101	19236	20000	15327			564	15.393	16.093	14.29	15.855	17.049	15.633	14.49	16.604	18.151	15.991	15.937	16.305	15.101	19.236	20	15.327	16.3409	1.58743
5	565	23968	23307	25084	22358	24993	23803	22933	23815	27635	22489	24262	24741	22402	28211	29868	20819			565	23.968	23.307	25.084	22.358	24.993	23.803	22.933	23.815	27.635	22.489	24.262	24.741	22.402	28.211	29.868	20.819	24.418	2.37637
5	566	18634	19490	19959	16864	23082	20586	19721	18889	20762	19975	18867	18807	18860	24408	26148	18446			566	18.634	19.49	19.959	16.864	23.082	20.586	19.721	18.889	20.762	19.975	18.867	18.807	18.86	24.408	26.148	18.446	20.2186	2.40254
5	567	17456	17480	16797	17720	17855	18246	17741	19885	21626	17953	21013	19136	17963	25846	23230	16656			567	17.456	17.48	16.797	17.72	17.855	18.246	17.741	19.885	21.626	17.953	21.013	19.136	17.963	25.846	23.23	16.656	19.1627	2.56129
5	568	12948	15563	17545	14054	17452	16733	14469	15618	19502	16477	15958	17164	15404	20401	20631	14500			568	12.948	15.563	17.545	14.054	17.452	16.733	14.469	15.618	19.502	16.477	15.958	17.164	15.404	20.401	20.631	14.5	16.5262	2.2159
5	569	15266	21288	20330	18345	21764	17930	20070	20064	21272	19975	19017	21867	21464	25964	28674	18700			569	15.266	21.288	20.33	18.345	21.764	17.93	20.07	20.064	21.272	19.975	19.017	21.867	21.464	25.964	28.674	18.7	20.7494	3.12036
5	570	31598	30912	42433	31330	36885	32218	31473	33594	41710	32155	35251	39379	36764	42760	38207	44734			570	31.598	30.912	42.433	31.33	36.885	32.218	31.473	33.594	41.71	32.155	35.251	39.379	36.764	42.76	38.207	44.734	36.3377	4.72443
5	571	20976	26758	21970	23246	28816	23048	24854	27038	30666	25238	27473	25245	25271	29060	31912	24103			571	20.976	26.758	21.97	23.246	28.816	23.048	24.854	27.038	30.666	25.238	27.473	25.245	25.271	29.06	31.912	24.103	25.9796	3.07903
5	572	12360	14104	13303	13345	15421	13750	12789	14053	16599	15836	14864	14561	15272	19499	19959	14558			572	12.36	14.104	13.303	13.345	15.421	13.75	12.789	14.053	16.599	15.836	14.864	14.561	15.272	19.499	19.959	14.558	15.0171	2.15222
5	573	14668	17430	15251	14034	19036	17684	14430	15807	21114	16522	16910	18691	17290	22678	21962	15406			573	14.668	17.43	15.251	14.034	19.036	17.684	14.43	15.807	21.114	16.522	16.91	18.691	17.29	22.678	21.962	15.406	17.4321	2.66634
5	574	13107	16454	15686	15088	18119	17504	13912	17328	16794	18747	16775	18063	16817	23165	20097	16197			574	13.107	16.454	15.686	15.088	18.119	17.504	13.912	17.328	16.794	18.747	16.775	18.063	16.817	23.165	20.097	16.197	17.1158	2.37097
5	575	13331	13545	14207	14924	15591	15934	13629	15772	18059	15087	14972	15331	14189	21879	19680	15098			575	13.331	13.545	14.207	14.924	15.591	15.934	13.629	15.772	18.059	15.087	14.972	15.331	14.189	21.879	19.68	15.098	15.7018	2.31978
5	576	12439	15246	13826	13902	14227	15676	14152	14184	17125	16452	15191	16571	15078	21690	18596	14179			576	12.439	15.246	13.826	13.902	14.227	15.676	14.152	14.184	17.125	16.452	15.191	16.571	15.078	21.69	18.596	14.179	15.5334	2.2299
5	577	15176	17352	16870	16632	20862	20248	16755	17012	18775	18936	16286	19760	16693	26486	21553	19440			577	15.176	17.352	16.87	16.632	20.862	20.248	16.755	17.012	18.775	18.936	16.286	19.76	16.693	26.486	21.553	19.44	18.6773	2.77975
5	578	11790	15825	14172	13686	15709	16486	13625	14225	16535	15769	14804	17391	14359	23094	20252	16096			578	11.79	15.825	14.172	13.686	15.709	16.486	13.625	14.225	16.535	15.769	14.804	17.391	14.359	23.094	20.252	16.096	15.8636	2.70896
5	579	11106	11882	11222	10953	12250	13440	11485	13661	14644	14421	12221	13782	11417	19817	14694	12635			579	11.106	11.882	11.222	10.953	12.25	13.44	11.485	13.661	14.644	14.421	12.221	13.782	11.417	19.817	14.694	12.635	13.1019	2.21256
5	580	12723	14455	14980	14638	14166	15129	13918	14777	17590	14562	13823	15148	15226	22458	16194	15327			580	12.723	14.455	14.98	14.638	14.166	15.129	13.918	14.777	17.59	14.562	13.823	15.148	15.226	22.458	16.194	15.327	15.3196	2.18211
5	581	13645	15117	15278	13857	15859	16198	14261	16582	17356	18051	13429	16956	15715	24067	18679	16511			581	13.645	15.117	15.278	13.857	15.859	16.198	14.261	16.582	17.356	18.051	13.429	16.956	15.715	24.067	18.679	16.511	16.3476	2.57026
5	582	11565	12659	12433	12465	13266	14515	12929	12955	16170	14646	12798	14578	11216	21601	15922	14263			582	11.565	12.659	12.433	12.465	13.266	14.515	12.929	12.955	16.17	14.646	12.798	14.578	11.216	21.601	15.922	14.263	13.9988	2.47355
5	583	11562	12358	11647	11434	11226	12872	9745	11747	12891	14140	11652	13574	11125	19499	13202	14321			583	11.562	12.358	11.647	11.434	11.226	12.872	9.745	11.747	12.891	14.14	11.652	13.574	11.125	19.499	13.202	14.321	12.6872	2.18361
5	584	15345	18992	16143	18680	16626	20366	15584	17445	19926	20619	18360	19645	17795	28566	17702	18892			584	15.345	18.992	16.143	18.68	16.626	20.366	15.584	17.445	19.926	20.619	18.36	19.645	17.795	28.566	17.702	18.892	18.7929	3.07124
5	585	16535	17038	16609	17320	17128	20018	15552	19468	18723	19816	16842	19200	16462	26594	19196	20514			585	16.535	17.038	16.609	17.32	17.128	20.018	15.552	19.468	18.723	19.816	16.842	19.2	16.462	26.594	19.196	20.514	18.5634	2.63242
5	586	13365	15779	15434	15904	16394	17817	14338	18081	17825	18546	15022	16490	14153	25283	18353	18744			586	13.365	15.779	15.434	15.904	16.394	17.817	14.338	18.081	17.825	18.546	15.022	16.49	14.153	25.283	18.353	18.744	16.9705	2.78642
5	587	12327	13832	13421	14789	13864	15810	12928	15522	16161	15523	13894	16011	14627	24028	15474	17064			587	12.327	13.832	13.421	14.789	13.864	15.81	12.928	15.522	16.161	15.523	13.894	16.011	14.627	24.028	15.474	17.064	15.3297	2.65601
5	588	25022	24699	28355	24928	26552	28268	21464	30898	27071	23496	28458	27516	24238	33471	23332	29350			588	25.022	24.699	28.355	24.928	26.552	28.268	21.464	30.898	27.071	23.496	28.458	27.516	24.238	33.471	23.332	29.35	26.6949	3.10538
5	589	12211	11807	12530	13898	12298	14951	12558	14102	16588	14796	13833	15711	13427	21703	14710	16111			589	12.211	11.807	12.53	13.898	12.298	14.951	12.558	14.102	16.588	14.796	13.833	15.711	13.427	21.703	14.71	16.111	14.4521	2.41817
5	590	12333	11865	12076	12441	11965	15348	11784	13738	15187	14956	11831	13917	13736	20549	13540	17098			590	12.333	11.865	12.076	12.441	11.965	15.348	11.784	13.738	15.187	14.956	11.831	13.917	13.736	20.549	13.54	17.098	13.8977	2.36703
5	591	12468	12313	11718	13365	11449	15529	12031	13941	15521	16451	13734	13900	13476	19960	13271	17562			591	12.468	12.313	11.718	13.365	11.449	15.529	12.031	13.941	15.521	16.451	13.734	13.9	13.476	19.96	13.271	17.562	14.1681	2.31653
5	592	18913	22023	23822	23871	22541	23598	20833	24423	24005	25913	23619	23769	22339	30712	22255	27304			592	18.913	22.023	23.822	23.871	22.541	23.598	20.833	24.423	24.005	25.913	23.619	23.769	22.339	30.712	22.255	27.304	23.7462	2.66999
5	593	15445	16176	15103	15795	16008	17714	13558	16150	17402	19016	15557	17806	15373	23936	16018	20377			593	15.445	16.176	15.103	15.795	16.008	17.714	13.558	16.15	17.402	19.016	15.557	17.806	15.373	23.936	16.018	20.377	16.9646	2.48023
5	594	9434	10307	10761	10825	11278	12073	9508	12338	13302	13220	11675	11922	12288	16800	11994	13156			594	9.434	10.307	10.761	10.825	11.278	12.073	9.508	12.338	13.302	13.22	11.675	11.922	12.288	16.8	11.994	13.156	11.9301	1.76812
5	595	10342	12015	9410	10806	12447	13479	10784	12254	13846	13983	11808	13955	13364	18251	13834	13402			595	10.342	12.015	9.41	10.806	12.447	13.479	10.784	12.254	13.846	13.983	11.808	13.955	13.364	18.251	13.834	13.402	12.7488	2.05438
5	596	12953	12370	12488	11777	11977	13580	12568	12919	13990	16568	13137	13725	14545	16743	13001	14352			596	12.953	12.37	12.488	11.777	11.977	13.58	12.568	12.919	13.99	16.568	13.137	13.725	14.545	16.743	13.001	14.352	13.5433	1.44891
5	597	12089	14042	11069	12056	11710	13056	10522	13676	15214	14648	11999	14630	11381	18254	13287	12716			597	12.089	14.042	11.069	12.056	11.71	13.056	10.522	13.676	15.214	14.648	11.999	14.63	11.381	18.254	13.287	12.716	13.1468	1.93427
5	598	11002	12924	10287	10759	11621	12906	12115	12662	14553	15236	12693	15016	11501	18299	13093	14563			598	11.002	12.924	10.287	10.759	11.621	12.906	12.115	12.662	14.553	15.236	12.693	15.016	11.501	18.299	13.093	14.563	13.0769	2.05656
5	599	12800	14165	14178	13791	13895	14458	12457	13798	14480	15758	13968	16596	14325	20398	16846	14699			599	12.8	14.165	14.178	13.791	13.895	14.458	12.457	13.798	14.48	15.758	13.968	16.596	14.325	20.398	16.846	14.699	14.7882	1.89619
6	600	14529	15370	16270	15156	15671	15821	13734	16683	17775	17816	15141	16446	16166	21610	15789	16999			600	14.529	15.37	16.27	15.156	15.671	15.821	13.734	16.683	17.775	17.816	15.141	16.446	16.166	21.61	15.789	16.999	16.311	1.7789
6	601	17762	19482	18222	20542	19154	20464	16482	20567	19288	20980	20254	19436	18812	25380	21480	21100			601	17.762	19.482	18.222	20.542	19.154	20.464	16.482	20.567	19.288	20.98	20.254	19.436	18.812	25.38	21.48	21.1	19.9628	1.96545
6	602	16127	16756	15154	14684	15413	15488	15140	16499	17385	17024	16323	17783	15225	22906	16589	15523			602	16.127	16.756	15.154	14.684	15.413	15.488	15.14	16.499	17.385	17.024	16.323	17.783	15.225	22.906	16.589	15.523	16.5012	1.92751
6	603	12632	13489	14345	13900	13631	14052	12394	14718	14417	15058	14523	15433	14006	20134	16653	14177			603	12.632	13.489	14.345	13.9	13.631	14.052	12.394	14.718	14.417	15.058	14.523	15.433	14.006	20.134	16.653	14.177	14.5976	1.79066
6	604	16099	17873	16593	15584	18328	17303	16187	18456	19985	17979	16861	18457	16674	20194	19162	16622			604	16.099	17.873	16.593	15.584	18.328	17.303	16.187	18.456	19.985	17.979	16.861	18.457	16.674	20.194	19.162	16.622	17.6473	1.38594
6	605	15266	15271	16072	16030	16213	16259	16876	17350	16700	14248	16664	19231	16318	21432	19529	17521			605	15.266	15.271	16.072	16.03	16.213	16.259	16.876	17.35	16.7	14.248	16.664	19.231	16.318	21.432	19.529	17.521	16.9363	1.79941
6	606	19771	19874	20096	19003	21607	20145	19391	22286	22355	19320	20362	21713	25473	26378	24752	22111			606	19.771	19.874	20.096	19.003	21.607	20.145	19.391	22.286	22.355	19.32	20.362	21.713	25.473	26.378	24.752	22.111	21.5398	2.28151
6	607	12596	12535	13874	12797	13640	12953	12883	14561	15399	15153	14640	15012	14232	19577	17456	13961			607	12.596	12.535	13.874	12.797	13.64	12.953	12.883	14.561	15.399	15.153	14.64	15.012	14.232	19.577	17.456	13.961	14.4543	1.87775
6	608	15378	14291	15813	14655	15136	16075	14252	16960	17188	15491	15500	18059	15812	21429	17137	16362			608	15.378	14.291	15.813	14.655	15.136	16.075	14.252	16.96	17.188	15.491	15.5	18.059	15.812	21.429	17.137	16.362	16.2211	1.75483
6	609	29310	30229	29627	28684	29202	30312	29876	29852	31660	29384	29604	35048	31759	39255	32626	33093			609	29.31	30.229	29.627	28.684	29.202	30.312	29.876	29.852	31.66	29.384	29.604	35.048	31.759	39.255	32.626	33.093	31.2201	2.74882
6	610	19970	21093	18584	18245	22078	21382	20012	21723	25043	21372	20893	20638	20307	28277	25099	22526			610	19.97	21.093	18.584	18.245	22.078	21.382	20.012	21.723	25.043	21.372	20.893	20.638	20.307	28.277	25.099	22.526	21.7026	2.56381
6	611	12404	15699	14678	13175	14944	16067	13882	15822	16027	16002	15788	15087	13556	22109	19554	14933			611	12.404	15.699	14.678	13.175	14.944	16.067	13.882	15.822	16.027	16.002	15.788	15.087	13.556	22.109	19.554	14.933	15.6079	2.36459
6	612	27066	33019	29093	28160	27953	27550	31568	28914	25021	28816	29328	31815	31026	38393	34079	31163			612	27.066	33.019	29.093	28.16	27.953	27.55	31.568	28.914	25.021	28.816	29.328	31.815	31.026	38.393	34.079	31.163	30.1852	3.21078
6	613	32979	35897	36244	30673	33904	38295	35339	37131	40578	37823	34175	37137	39406	43332	40742	42191			613	32.979	35.897	36.244	30.673	33.904	38.295	35.339	37.131	40.578	37.823	34.175	37.137	39.406	43.332	40.742	42.191	37.2404	3.45844
6	614	17253	18676	16570	17270	20659	19042	16903	18552	20705	18664	19002	19853	17789	27081	22784	17979			614	17.253	18.676	16.57	17.27	20.659	19.042	16.903	18.552	20.705	18.664	19.002	19.853	17.789	27.081	22.784	17.979	19.2989	2.63129
6	615	16287	17476	17076	17093	19774	19577	17076	17404	20330	19761	17998	20391	18481	25419	22797	17727			615	16.287	17.476	17.076	17.093	19.774	19.577	17.076	17.404	20.33	19.761	17.998	20.391	18.481	25.419	22.797	17.727	19.0417	2.40793
6	616	37354	38386	42572	37712	39133	40697	36661	40567	41804	38659	43926	40989	42114	43745	46319	37816			616	37.354	38.386	42.572	37.712	39.133	40.697	36.661	40.567	41.804	38.659	43.926	40.989	42.114	43.745	46.319	37.816	40.5284	2.76086
6	617	42843	49191	43921	44206	46697	50476	49295	48144	48958	49910	45720	50419	43788	57641	54685	47574			617	42.843	49.191	43.921	44.206	46.697	50.476	49.295	48.144	48.958	49.91	45.72	50.419	43.788	57.641	54.685	47.574	48.3417	3.98229
6	618	55581	63544	56675	59062	58562	60289	59697	55771	58742	61688	60756	59208	65832	70064	56059	61655			618	55.581	63.544	56.675	59.062	58.562	60.289	59.697	55.771	58.742	61.688	60.756	59.208	65.832	70.064	56.059	61.655	60.1991	3.85326
#	Ch
#	Ch
	2	40907
	3	36997
	4	17527
	5	24499
	6	14086
	7	22330
	8	34997
	9	16131
	10	17680
	11	23598
	12	23278
	13	20039
	14	20852
	15	16512
	16	15537
	17	19444
	18	15667
	19	15891
	20	14742
	21	14982
	22	17032
	23	17026
	24	16053
	25	15874
	26	18500
	27	16805
	28	20869
	29	20167
	30	17489
	31	25675
	32	22076
	33	56023
	34	43036
	35	45405
	36	19229
	37	41047
	38	24231
	39	27069
	40	31063
	41	36978
	42	16834
	43	24149
	44	15829
	45	20630
	46	13668
	47	14708
	48	12943
	49	14116
	50	13025
	51	15388
	52	16826
	53	13923
	54	13916
	55	14875
	56	16252
	57	14875
	58	18051
	59	15763
	60	13857
	61	24692
	62	14806
	63	15749
	64	15070
	65	28562
	66	16989
	67	15550
	68	20835
	69	28829
	70	24824
	71	40102
	72	36711
	73	34775
	74	28058
	75	31500
	76	34838
	77	29828
	78	46143
	79	38553
	80	46125
	81	44121
	82	60880
	83	28651
	84	28023
	85	32971
	86	27247
	87	27152
	88	27340
	89	23786
	90	27662
	91	27401
	92	24570
	93	24508
	94	36228
	95	34755
	96	27222
	97	31107
	98	41179
	99	33546
1	0	47675
1	1	38000
1	2	25005
1	3	29415
1	4	24401
1	5	22017
1	6	20548
1	7	20832
1	8	24488
1	9	21832
1	10	27239
1	11	48029
1	12	35019
1	13	25916
1	14	37319
1	15	24198
1	16	26070
1	17	19481
1	18	22413
1	19	23534
1	20	27994
1	21	30104
1	22	41011
1	23	54153
1	24	63805
1	25	50084
1	26	36961
1	27	45118
1	28	48943
1	29	26384
1	30	27658
1	31	41465
1	32	24273
1	33	22210
1	34	23564
1	35	23416
1	36	20588
1	37	23289
1	38	22900
1	39	19358
1	40	29805
1	41	19302
1	42	21862
1	43	31151
1	44	23545
1	45	22501
1	46	22606
1	47	39186
1	48	28888
1	49	27669
1	50	24738
1	51	42905
1	52	27815
1	53	20211
1	54	21265
1	55	17773
1	56	17392
1	57	17248
1	58	16679
1	59	15399
1	60	16762
1	61	16477
1	62	15691
1	63	16371
1	64	15050
1	65	16545
1	66	16524
1	67	14539
1	68	14582
1	69	17490
1	70	15267
1	71	15042
1	72	23672
1	73	16324
1	74	15363
1	75	13872
1	76	16715
1	77	14145
1	78	23098
1	79	15277
1	80	14647
1	81	15346
1	82	15964
1	83	33856
1	84	20300
1	85	15368
1	86	25397
1	87	17864
1	88	18810
1	89	35975
1	90	21257
1	91	20223
1	92	32277
1	93	26301
1	94	27827
1	95	21626
1	96	19807
1	97	19812
1	98	18151
1	99	19642
2	0	20461
2	1	20394
2	2	25280
2	3	25971
2	4	18899
2	5	22384
2	6	26756
2	7	29455
2	8	31793
2	9	40841
2	10	26271
2	11	35668
2	12	49256
2	13	32003
2	14	29971
2	15	30911
2	16	43027
2	17	36325
2	18	33014
2	19	32310
2	20	38936
2	21	30188
2	22	41175
2	23	42287
2	24	29863
2	25	52658
2	26	33722
2	27	28549
2	28	34748
2	29	34702
2	30	44711
2	31	55665
2	32	43898
2	33	44648
2	34	33046
2	35	37736
2	36	32064
2	37	37608
2	38	40631
2	39	51186
2	40	57878
2	41	58070
2	42	47829
2	43	45332
2	44	49461
2	45	33168
2	46	34506
2	47	29919
2	48	60581
2	49	48853
2	50	29476
2	51	44993
2	52	32449
2	53	25462
2	54	22149
2	55	18800
2	56	18951
2	57	26577
2	58	23516
2	59	19799
2	60	21502
2	61	20606
2	62	22678
2	63	23361
2	64	19941
2	65	29159
2	66	22398
2	67	17642
2	68	19088
2	69	18825
2	70	20640
2	71	22100
2	72	23770
2	73	28331
2	74	28286
2	75	37466
2	76	34316
2	77	31720
2	78	54328
2	79	35271
2	80	33004
2	81	26957
2	82	28546
2	83	23096
2	84	22889
2	85	24046
2	86	22667
2	87	21648
2	88	40802
2	89	26703
2	90	22866
2	91	35162
2	92	31402
2	93	23441
2	94	34759
2	95	35673
2	96	27427
2	97	30602
2	98	52095
2	99	31945
3	0	48522
3	1	44649
3	2	30783
3	3	30275
3	4	34333
3	5	33136
3	6	54239
3	7	33193
3	8	25706
3	9	36544
3	10	46081
3	11	31897
3	12	25580
3	13	38210
3	14	44426
3	15	23791
3	16	29011
3	17	33978
3	18	23921
3	19	19748
3	20	29403
3	21	35533
3	22	21611
3	23	20328
3	24	38007
3	25	23293
3	26	20029
3	27	27362
3	28	23034
3	29	27803
3	30	24929
3	31	24857
3	32	23263
3	33	19865
3	34	17226
3	35	19085
3	36	16798
3	37	16749
3	38	17910
3	39	14735
3	40	19189
3	41	22665
3	42	18525
3	43	19244
3	44	18241
3	45	16974
3	46	39403
3	47	19716
3	48	21013
3	49	22260
3	50	20057
3	51	19344
3	52	18090
3	53	18281
3	54	22810
3	55	17120
3	56	20639
3	57	16976
3	58	16272
3	59	30183
3	60	17196
3	61	15929
3	62	16635
3	63	19749
3	64	17616
3	65	20999
3	66	26402
3	67	28642
3	68	30905
3	69	23384
3	70	25905
3	71	38826
3	72	25300
3	73	25964
3	74	46991
3	75	27753
3	76	24176
3	77	33119
3	78	33571
3	79	27882
3	80	43244
3	81	24288
3	82	29020
3	83	22031
3	84	20756
3	85	20259
3	86	16199
3	87	15189
3	88	12662
3	89	16463
3	90	17948
3	91	21081
3	92	20474
3	93	19721
3	94	20758
3	95	21068
3	96	22045
3	97	22258
3	98	18525
3	99	22026
4	0	23629
4	1	19537
4	2	22857
4	3	21624
4	4	24010
4	5	20627
4	6	25476
4	7	33818
4	8	25407
4	9	33261
4	10	53771
4	11	39622
4	12	33860
4	13	31382
4	14	30907
4	15	18927
4	16	16791
4	17	15163
4	18	38121
4	19	16514
4	20	14549
4	21	14147
4	22	12692
4	23	14295
4	24	14023
4	25	14872
4	26	13606
4	27	14634
4	28	14101
4	29	16371
4	30	16055
4	31	30921
4	32	21572
4	33	19600
4	34	16974
4	35	18101
4	36	17382
4	37	16243
4	38	17660
4	39	14762
4	40	19416
4	41	14878
4	42	17991
4	43	27352
4	44	17076
4	45	15812
4	46	25152
4	47	17301
4	48	14796
4	49	17205
4	50	22610
4	51	19451
4	52	16272
4	53	24237
4	54	16174
4	55	21098
4	56	15215
4	57	12848
4	58	12088
4	59	11752
4	60	15617
4	61	13541
4	62	12689
4	63	14579
4	64	12573
4	65	15435
4	66	12603
4	67	14425
4	68	14260
4	69	15605
4	70	14495
4	71	12891
4	72	11977
4	73	12892
4	74	12375
4	75	11152
4	76	13634
4	77	11770
4	78	13169
4	79	14094
4	80	16584
4	81	12335
4	82	16403
4	83	12498
4	84	14360
4	85	14733
4	86	23226
4	87	14895
4	88	16822
4	89	20184
4	90	20768
4	91	23535
4	92	49592
4	93	50972
4	94	24909
4	95	20672
4	96	24891
4	97	25102
4	98	26226
4	99	22188
5	0	28637
5	1	20581
5	2	20587
5	3	28049
5	4	22174
5	5	18511
5	6	20374
5	7	19871
5	8	23292
5	9	20065
5	10	19556
5	11	41232
5	12	23052
5	13	25943
5	14	28918
5	15	40840
5	16	23230
5	17	20307
5	18	21649
5	19	17556
5	20	17292
5	21	16024
5	22	17690
5	23	20612
5	24	15115
5	25	15191
5	26	15392
5	27	17137
5	28	14882
5	29	29637
5	30	17058
5	31	18580
5	32	33255
5	33	19144
5	34	19763
5	35	24875
5	36	23075
5	37	36160
5	38	17862
5	39	18514
5	40	26959
5	41	20299
5	42	21332
5	43	27657
5	44	22144
5	45	17767
5	46	19969
5	47	15968
5	48	13440
5	49	14326
5	50	11513
5	51	13188
5	52	13279
5	53	13985
5	54	15361
5	55	12854
5	56	14602
5	57	22133
5	58	16558
5	59	14674
5	60	21350
5	61	14808
5	62	11618
5	63	13518
5	64	15101
5	65	22402
5	66	18860
5	67	17963
5	68	15404
5	69	21464
5	70	36764
5	71	25271
5	72	15272
5	73	17290
5	74	16817
5	75	14189
5	76	15078
5	77	16693
5	78	14359
5	79	11417
5	80	15226
5	81	15715
5	82	11216
5	83	11125
5	84	17795
5	85	16462
5	86	14153
5	87	14627
5	88	24238
5	89	13427
5	90	13736
5	91	13476
5	92	22339
5	93	15373
5	94	12288
5	95	13364
5	96	14545
5	97	11381
5	98	11501
5	99	14325
6	0	16166
6	1	18812
6	2	15225
6	3	14006
6	4	16674
6	5	16318
6	6	25473
6	7	14232
6	8	15812
6	9	31759
6	10	20307
6	11	13556
6	12	31026
6	13	39406
6	14	17789
6	15	18481
6	16	42114
6	17	43788
6	18	65832
#	Ch
	2	52591
	3	45060
	4	28416
	5	34354
	6	27023
	7	33283
	8	53276
	9	30953
	10	31401
	11	40876
	12	37429
	13	32308
	14	29964
	15	29453
	16	29048
	17	35235
	18	31571
	19	30531
	20	29044
	21	30272
	22	31908
	23	34831
	24	28632
	25	28813
	26	33419
	27	30743
	28	34062
	29	33327
	30	33591
	31	44416
	32	41014
	33	63552
	34	57173
	35	56007
	36	37838
	37	61197
	38	34732
	39	51354
	40	55601
	41	54537
	42	28235
	43	37096
	44	26399
	45	27501
	46	25938
	47	24927
	48	23577
	49	25104
	50	26705
	51	25541
	52	28590
	53	27341
	54	25779
	55	29108
	56	28482
	57	25364
	58	26199
	59	26951
	60	27080
	61	47345
	62	24641
	63	23656
	64	26882
	65	42959
	66	25944
	67	25130
	68	33727
	69	45677
	70	35800
	71	61043
	72	61405
	73	44922
	74	46528
	75	38378
	76	50114
	77	45633
	78	48228
	79	38430
	80	47559
	81	50695
	82	49471
	83	37390
	84	37830
	85	46511
	86	37306
	87	37021
	88	35083
	89	34487
	90	36581
	91	36219
	92	33386
	93	34526
	94	41684
	95	40592
	96	33894
	97	40708
	98	43583
	99	49448
1	0	47919
1	1	45038
1	2	34909
1	3	36611
1	4	32298
1	5	31773
1	6	34949
1	7	33550
1	8	35476
1	9	35489
1	10	61112
1	11	57583
1	12	43935
1	13	39270
1	14	46603
1	15	37203
1	16	37949
1	17	35076
1	18	35116
1	19	35994
1	20	35749
1	21	40842
1	22	46425
1	23	52266
1	24	50612
1	25	44681
1	26	41233
1	27	51194
1	28	44122
1	29	37241
1	30	37475
1	31	42907
1	32	36108
1	33	36277
1	34	36138
1	35	35552
1	36	34101
1	37	36128
1	38	32954
1	39	31303
1	40	40504
1	41	31816
1	42	29745
1	43	33753
1	44	33275
1	45	32714
1	46	33290
1	47	41566
1	48	43579
1	49	30647
1	50	34032
1	51	43640
1	52	39455
1	53	30041
1	54	30766
1	55	32752
1	56	31932
1	57	30446
1	58	32172
1	59	30121
1	60	29147
1	61	31007
1	62	34154
1	63	30994
1	64	30108
1	65	28823
1	66	30792
1	67	24889
1	68	27994
1	69	31775
1	70	26713
1	71	25491
1	72	29896
1	73	25063
1	74	24908
1	75	22686
1	76	23373
1	77	23971
1	78	30305
1	79	25316
1	80	26484
1	81	24372
1	82	31228
1	83	40369
1	84	33664
1	85	26685
1	86	38155
1	87	30199
1	88	31065
1	89	45814
1	90	40581
1	91	31705
1	92	38951
1	93	33378
1	94	36163
1	95	34062
1	96	29948
1	97	32545
1	98	30222
1	99	33154
2	0	35332
2	1	32856
2	2	41301
2	3	35817
2	4	32954
2	5	37630
2	6	39348
2	7	36898
2	8	43436
2	9	41193
2	10	35596
2	11	45088
2	12	40385
2	13	41197
2	14	37334
2	15	41569
2	16	50104
2	17	42547
2	18	44301
2	19	39061
2	20	39902
2	21	39484
2	22	44072
2	23	40642
2	24	36399
2	25	43964
2	26	38785
2	27	36179
2	28	45985
2	29	48801
2	30	60020
2	31	70476
2	32	65580
2	33	54775
2	34	40780
2	35	42726
2	36	37243
2	37	42166
2	38	42035
2	39	52536
2	40	48924
2	41	69738
2	42	58068
2	43	44583
2	44	68723
2	45	39557
2	46	43774
2	47	41033
2	48	62052
2	49	45000
2	50	36967
2	51	55293
2	52	37654
2	53	34761
2	54	33668
2	55	31546
2	56	31151
2	57	34378
2	58	33518
2	59	30732
2	60	32900
2	61	31586
2	62	34615
2	63	36589
2	64	31297
2	65	42575
2	66	34842
2	67	30178
2	68	32691
2	69	31530
2	70	32565
2	71	33313
2	72	35794
2	73	35101
2	74	38913
2	75	45703
2	76	37211
2	77	36956
2	78	45578
2	79	36752
2	80	38349
2	81	36564
2	82	35727
2	83	32766
2	84	34991
2	85	34536
2	86	37489
2	87	40833
2	88	44046
2	89	40024
2	90	31919
2	91	45999
2	92	40052
2	93	35300
2	94	39364
2	95	41640
2	96	34959
2	97	34767
2	98	43307
2	99	39106
3	0	43000
3	1	48481
3	2	36675
3	3	36812
3	4	38929
3	5	46133
3	6	61719
3	7	58164
3	8	43144
3	9	53763
3	10	57094
3	11	45519
3	12	42140
3	13	49422
3	14	44197
3	15	37258
3	16	38717
3	17	40498
3	18	37084
3	19	30839
3	20	35520
3	21	41419
3	22	35343
3	23	31843
3	24	40786
3	25	34764
3	26	34727
3	27	34140
3	28	37832
3	29	45180
3	30	55054
3	31	46404
3	32	37471
3	33	27268
3	34	25929
3	35	24555
3	36	26418
3	37	25267
3	38	23752
3	39	22997
3	40	25020
3	41	26778
3	42	24078
3	43	25916
3	44	22922
3	45	22871
3	46	35133
3	47	22478
3	48	24961
3	49	25869
3	50	30457
3	51	21978
3	52	22229
3	53	21356
3	54	23781
3	55	19287
3	56	21910
3	57	20706
3	58	20473
3	59	30904
3	60	23667
3	61	20441
3	62	21316
3	63	21596
3	64	21563
3	65	24882
3	66	27762
3	67	39394
3	68	33493
3	69	24282
3	70	28349
3	71	40006
3	72	24292
3	73	26178
3	74	46658
3	75	28194
3	76	24797
3	77	37387
3	78	29466
3	79	29275
3	80	35377
3	81	23969
3	82	29605
3	83	22751
3	84	21083
3	85	21554
3	86	16575
3	87	15731
3	88	16976
3	89	17669
3	90	18974
3	91	22306
3	92	20311
3	93	21156
3	94	19293
3	95	20350
3	96	22749
3	97	24435
3	98	23739
3	99	26297
4	0	29426
4	1	24979
4	2	28705
4	3	27722
4	4	27835
4	5	25713
4	6	32265
4	7	40838
4	8	25927
4	9	36002
4	10	57219
4	11	56723
4	12	37197
4	13	37717
4	14	35788
4	15	25203
4	16	22474
4	17	20577
4	18	40933
4	19	21718
4	20	20227
4	21	20233
4	22	19336
4	23	19595
4	24	18881
4	25	19309
4	26	16381
4	27	15845
4	28	15656
4	29	19049
4	30	16931
4	31	31547
4	32	28369
4	33	19077
4	34	14742
4	35	19475
4	36	17618
4	37	15417
4	38	18055
4	39	18420
4	40	21485
4	41	18110
4	42	21329
4	43	36264
4	44	21486
4	45	18847
4	46	32775
4	47	21667
4	48	19938
4	49	22124
4	50	28587
4	51	24064
4	52	23247
4	53	31019
4	54	24090
4	55	32145
4	56	22100
4	57	19971
4	58	20663
4	59	17584
4	60	19488
4	61	18907
4	62	16482
4	63	17336
4	64	16233
4	65	16015
4	66	14518
4	67	14871
4	68	14098
4	69	13509
4	70	13965
4	71	12621
4	72	13267
4	73	14308
4	74	13382
4	75	14374
4	76	13526
4	77	15033
4	78	15244
4	79	18529
4	80	18967
4	81	16358
4	82	17265
4	83	15129
4	84	16178
4	85	14748
4	86	22937
4	87	15834
4	88	13810
4	89	16637
4	90	14813
4	91	20570
4	92	47667
4	93	45648
4	94	21709
4	95	14353
4	96	16581
4	97	14666
4	98	15497
4	99	13206
5	0	16304
5	1	13705
5	2	15767
5	3	18768
5	4	15236
5	5	12034
5	6	13856
5	7	17313
5	8	16656
5	9	13442
5	10	11943
5	11	26282
5	12	14175
5	13	16136
5	14	15747
5	15	26881
5	16	14284
5	17	12755
5	18	16070
5	19	14482
5	20	12426
5	21	14948
5	22	15416
5	23	15064
5	24	11932
5	25	12324
5	26	14548
5	27	14684
5	28	15030
5	29	28878
5	30	13957
5	31	18361
5	32	32457
5	33	15376
5	34	15021
5	35	17960
5	36	17461
5	37	27741
5	38	15609
5	39	12918
5	40	22319
5	41	17055
5	42	20814
5	43	31466
5	44	27374
5	45	19119
5	46	21904
5	47	18793
5	48	18679
5	49	18180
5	50	17521
5	51	16884
5	52	13952
5	53	15811
5	54	15820
5	55	13881
5	56	15987
5	57	25792
5	58	16242
5	59	15600
5	60	19136
5	61	15278
5	62	15686
5	63	16954
5	64	19236
5	65	28211
5	66	24408
5	67	25846
5	68	20401
5	69	25964
5	70	42760
5	71	29060
5	72	19499
5	73	22678
5	74	23165
5	75	21879
5	76	21690
5	77	26486
5	78	23094
5	79	19817
5	80	22458
5	81	24067
5	82	21601
5	83	19499
5	84	28566
5	85	26594
5	86	25283
5	87	24028
5	88	33471
5	89	21703
5	90	20549
5	91	19960
5	92	30712
5	93	23936
5	94	16800
5	95	18251
5	96	16743
5	97	18254
5	98	18299
5	99	20398
6	0	21610
6	1	25380
6	2	22906
6	3	20134
6	4	20194
6	5	21432
6	6	26378
6	7	19577
6	8	21429
6	9	39255
6	10	28277
6	11	22109
6	12	38393
6	13	43332
6	14	27081
6	15	25419
6	16	43745
6	17	57641
6	18	70064
#	Ch
	2	43388
	3	38473
	4	14289
	5	20712
	6	13987
	7	17167
	8	30246
	9	17365
	10	19538
	11	24986
	12	22123
	13	20209
	14	22810
	15	16607
	16	13371
	17	20184
	18	15712
	19	18861
	20	13851
	21	14154
	22	17586
	23	19043
	24	16015
	25	14200
	26	18225
	27	17795
	28	22699
	29	20023
	30	17887
	31	23075
	32	22891
	33	49830
	34	41869
	35	40341
	36	20483
	37	39103
	38	21563
	39	27106
	40	29689
	41	37409
	42	19275
	43	20726
	44	14233
	45	20643
	46	12226
	47	12488
	48	13243
	49	13425
	50	13246
	51	13729
	52	16998
	53	12639
	54	13964
	55	15136
	56	15120
	57	14101
	58	16096
	59	14409
	60	13851
	61	28497
	62	14088
	63	14551
	64	14625
	65	27187
	66	15344
	67	14677
	68	19291
	69	30648
	70	19511
	71	37965
	72	29980
	73	29463
	74	22787
	75	25590
	76	25619
	77	23753
	78	44115
	79	31226
	80	41970
	81	42637
	82	56141
	83	26879
	84	23800
	85	27651
	86	26290
	87	24098
	88	22235
	89	18942
	90	21618
	91	24482
	92	22870
	93	20326
	94	35605
	95	31536
	96	22705
	97	25604
	98	43431
	99	35667
1	0	44551
1	1	39316
1	2	22269
1	3	29410
1	4	24492
1	5	19577
1	6	18876
1	7	21260
1	8	21406
1	9	22605
1	10	27898
1	11	48484
1	12	33213
1	13	26122
1	14	37062
1	15	24651
1	16	28594
1	17	21461
1	18	21837
1	19	21796
1	20	25490
1	21	27981
1	22	48654
1	23	52206
1	24	64517
1	25	45219
1	26	30376
1	27	48917
1	28	41678
1	29	25391
1	30	26459
1	31	33776
1	32	20577
1	33	20729
1	34	20643
1	35	22236
1	36	18561
1	37	24482
1	38	22636
1	39	18290
1	40	31070
1	41	19865
1	42	20611
1	43	28937
1	44	23043
[truncated: 12,257 more rows]

## Sheet: MtFsr_PDB_annotate_bavrmstab1
#	Ch	ain A
	1	63121	0.128	102541	0.086	82831	8437
	2	31414	0.115	38349	0.252	36037	8162
	3	19798	0.108	54617	0.329	39142	13467
	4	16333	0.050	14562	0.138	15068	1759
	5	15578	0.077	33694	0.399	25642	10054
	6	14424	0.103	13506	0.057	13965	1186
	7	16121	0.145	27380	0.399	21750	7901
	8	27480	0.279	54934	0.324	41207	13690
	9	15800	0.036	17099	0.256	16449	3121
	10	17975	0.145	18060	0.194	18012	3024
	11	19523	0.193	28868	0.147	24196	4007
	12	21097	0.097	25972	0.220	23534	4299
	13	17336	0.172	0.000	0.000	17336	2977
	14	13975	0.103	18781	0.066	16378	1338
	15	12686	0.143	15483	0.166	13618	2099
	16	12027	0.248	10643	0.000	11750	2667
	17	13279	0.148	19326	0.288	16638	4351
	18	12421	0.034	13003	0.019	12615	0.369
	19	12478	0.037	0.000	0.000	12478	0.463
	20	10730	0.117	13424	0.095	11885	1262
	21	10851	0.103	11465	0.180	11055	1501
	22	13311	0.177	15862	0.107	14404	2097
	23	13477	0.116	20359	0.252	16426	3566
	24	13071	0.140	12902	0.142	12999	1834
	25	14226	0.121	14400	0.021	14284	1411
	26	17331	0.246	11900	0.038	15003	3242
	27	16236	0.084	16733	0.053	16485	1149
	28	18823	0.130	0.000	0.000	18823	2438
	29	15856	0.084	18122	0.194	16989	2653
	30	17472	0.152	12244	0.140	14858	2236
	31	17084	0.140	24766	0.154	20376	3076
	32	19050	0.138	19394	0.141	19269	2704
	33	29903	0.354	63079	0.243	48334	13422
	34	27567	0.092	45244	0.202	36405	6699
	35	16778	0.102	49692	0.432	37723	17161
	36	21885	0.062	20023	0.183	21087	2604
	37	18981	0.151	52545	0.428	37628	16874
	38	23168	0.213	19336	0.073	21252	3627
	39	26460	0.278	26392	0.118	26431	5916
	40	21465	0.171	33371	0.199	28079	5517
	41	19398	0.111	39784	0.317	30724	9515
	42	16534	0.073	15523	0.102	16197	1341
	43	15807	0.070	30658	0.229	23232	5024
	44	14012	0.126	14733	0.155	14470	2105
	45	14945	0.107	19797	0.273	17640	4160
	46	12223	0.062	0.000	0.000	12223	0.763
	47	11546	0.102	15131	0.191	13339	2202
	48	12463	0.041	0.000	0.000	12463	0.516
	49	10907	0.065	12692	0.089	11800	0.944
	50	12557	0.079	11783	0.139	12299	1243
	51	13344	0.150	14253	0.145	13922	2039
	52	12477	0.170	17268	0.266	15139	3706
	53	11706	0.173	12995	0.274	12259	2793
	54	11001	0.129	9921	0.080	10641	1247
	55	12377	0.165	12064	0.054	12243	1604
	56	8797	0.025	13813	0.128	11989	1422
	57	10024	0.080	14042	0.213	11746	2050
	58	13271	0.068	16469	0.195	14337	1993
	59	12619	0.171	11786	0.072	12341	1828
	60	12639	0.048	0.000	0.000	12639	0.606
	61	9175	0.092	28742	0.274	20045	5894
	62	10197	0.093	12388	0.174	11658	1840
	63	10329	0.099	15457	0.113	13178	1469
	64	10509	0.104	12911	0.059	11710	0.944
	65	12038	0.078	30444	0.551	22263	12526
	66	10769	0.103	11238	0.136	11003	1333
	67	13548	0.161	11101	0.098	11990	1576
	68	15125	0.111	16776	0.163	16042	2323
	69	15415	0.115	37138	0.556	27483	15449
	70	19179	0.117	14000	0.143	15883	2088
	71	21924	0.142	39522	0.174	31700	5540
	72	16912	0.205	37296	0.301	28236	8686
	73	15201	0.048	37043	0.257	27335	7104
	74	14554	0.042	16199	0.217	15650	2895
	75	14500	0.081	23580	0.242	20553	4715
	76	17316	0.081	19060	0.227	18478	3632
	77	17013	0.050	0.000	0.000	17013	0.858
	78	19599	0.140	33157	0.350	27131	8837
	79	24454	0.117	0.000	0.000	24454	2865
	80	32004	0.167	44925	0.230	38464	8226
	81	33528	0.040	41876	0.073	37106	2260
	82	29386	0.047	65305	0.291	49341	14200
	83	18392	0.115	0.000	0.000	18392	2113
	84	16376	0.046	14377	0.107	15265	1251
	85	15633	0.087	22361	0.103	18997	1895
	86	14942	0.076	0.000	0.000	14942	1138
	87	15018	0.087	0.000	0.000	15018	1305
	88	14439	0.092	15326	0.061	14819	1171
	89	13556	0.116	12629	0.112	13159	1512
	90	15904	0.115	18597	0.025	17058	1420
	91	17025	0.066	19581	0.031	18121	0.938
	92	15012	0.050	15275	0.139	15179	1751
	93	16191	0.159	15773	0.044	15982	1881
	94	20555	0.027	33469	0.369	27730	9224
	95	20377	0.046	30767	0.256	27304	6464
	96	20473	0.094	17976	0.107	19224	1918
	97	25352	0.219	25773	0.066	25563	4107
	98	24435	0.122	39129	0.231	32598	7037
	99	26426	0.124	33611	0.131	30018	3884
1	0	25567	0.067	53971	0.431	41347	17391
1	1	21541	0.063	45697	0.455	34961	15532
1	2	20743	0.042	18277	0.136	19510	1858
1	3	20570	0.158	33993	0.295	27281	7456
1	4	17605	0.024	0.000	0.000	17605	0.428
1	5	14305	0.186	14204	0.000	14285	2381
1	6	14656	0.142	15835	0.167	15246	2376
1	7	15074	0.085	18426	0.076	16510	1329
1	8	16607	0.118	16178	0.017	16423	1488
1	9	17291	0.183	0.000	0.000	17291	3159
1	10	20870	0.074	22430	0.172	21650	2934
1	11	22813	0.109	72825	0.323	50597	17613
1	12	23830	0.125	38927	0.063	28862	2814
1	13	17871	0.090	19055	0.080	18717	1543
1	14	17188	0.176	32427	0.219	25654	5658
1	15	18992	0.223	18474	0.107	18770	3461
1	16	19096	0.087	22990	0.049	20765	1450
1	17	14921	0.079	18526	0.113	16123	1544
1	18	14806	0.117	20081	0.156	17444	2529
1	19	19055	0.156	21337	0.091	20196	2512
1	20	19395	0.073	24174	0.204	21443	3405
1	21	26349	0.129	29519	0.141	28110	3844
1	22	25014	0.080	34038	0.082	29526	2428
1	23	33897	0.091	58381	0.292	47499	12883
1	24	35068	0.083	64309	0.227	51313	11041
1	25	27685	0.062	41632	0.250	34658	7471
1	26	31373	0.112	27205	0.038	29289	2580
1	27	29196	0.057	40011	0.141	34603	4148
1	28	24654	0.135	39103	0.210	31878	6274
1	29	16701	0.064	22304	0.026	19103	0.890
1	30	15489	0.028	19090	0.127	17032	1620
1	31	14102	0.082	36293	0.434	26430	11775
1	32	13267	0.039	13778	0.002	13437	0.420
1	33	14036	0.080	16038	0.179	15148	2263
1	34	14574	0.125	13229	0.111	13677	1595
1	35	15589	0.048	16125	0.024	15818	0.616
1	36	13525	0.026	16045	0.097	14605	1054
1	37	16865	0.140	15708	0.136	16480	2290
1	38	17403	0.107	21370	0.137	19103	2380
1	39	16895	0.091	17878	0.073	17387	1426
1	40	17074	0.130	29861	0.323	24178	7344
1	41	14049	0.093	16578	0.000	14555	1163
1	42	15571	0.155	17051	0.082	16311	1974
1	43	16251	0.109	30254	0.224	24030	5178
1	44	18452	0.088	22498	0.085	20186	1751
1	45	17417	0.170	18750	0.000	17683	2648
1	46	17025	0.150	0.000	0.000	17025	2552
1	47	24535	0.108	40407	0.326	33353	9963
1	48	22561	0.115	27775	0.146	25168	3408
1	49	21593	0.080	0.000	0.000	21593	1720
1	50	20135	0.062	22365	0.098	21250	1776
1	51	19564	0.095	50770	0.278	36901	10610
1	52	17356	0.092	30567	0.241	24696	5603
1	53	15093	0.033	18340	0.130	16485	1611
1	54	14173	0.146	14231	0.000	14185	1854
1	55	12403	0.154	14537	0.110	13317	1785
1	56	12826	0.082	14845	0.091	13691	1193
1	57	11466	0.073	0.000	0.000	11466	0.842
1	58	9572	0.119	11573	0.204	10573	1856
1	59	9903	0.037	9138	0.201	9575	1233
1	60	11041	0.057	11570	0.002	11218	0.513
1	61	9110	0.056	12698	0.093	11103	0.947
1	62	9785	0.110	12124	0.171	10955	1653
1	63	11428	0.086	11132	0.177	11280	1556
1	64	11047	0.227	0.000	0.000	11047	2503
1	65	11194	0.038	12995	0.170	12095	1590
1	66	10224	0.099	11395	0.136	10969	1378
1	67	11074	0.096	12714	0.208	11985	2098
1	68	11678	0.079	14801	0.092	13240	1167
1	69	10668	0.197	16320	0.138	13808	2183
1	70	11618	0.049	12871	0.251	12454	2662
1	71	10966	0.066	10774	0.111	10844	1051
1	72	12751	0.203	26747	0.393	20527	8032
1	73	13888	0.173	13807	0.205	13834	2692
1	74	12896	0.140	12768	0.195	12832	2178
1	75	11822	0.054	10383	0.000	11535	0.568
1	76	11932	0.117	17119	0.304	14814	3993
1	77	12186	0.062	15212	0.177	14002	2139
1	78	14743	0.090	29396	0.273	22069	5747
1	79	12153	0.151	0.000	0.000	12153	1832
1	80	11367	0.117	13226	0.253	12400	2646
1	81	13346	0.109	13624	0.140	13485	1695
1	82	13971	0.164	0.000	0.000	13971	2297
1	83	19161	0.057	54984	0.475	39063	19495
1	84	17978	0.141	21761	0.161	19869	3061
1	85	13708	0.026	0.000	0.000	13708	0.363
1	86	14721	0.104	28163	0.443	22189	9363
1	87	13000	0.061	15926	0.063	14254	0.888
1	88	14162	0.070	15515	0.235	14742	2502
1	89	16301	0.148	43086	0.419	31182	13542
1	90	16532	0.052	15829	0.201	16180	2329
1	91	15217	0.104	17950	0.073	16388	1477
1	92	17033	0.086	39649	0.374	29597	11096
1	93	16317	0.093	23126	0.119	19722	2224
1	94	19450	0.086	29299	0.191	24922	4311
1	95	15066	0.064	16395	0.175	15952	2410
1	96	12865	0.039	14806	0.043	13836	0.574
1	97	12111	0.106	15223	0.136	13667	1719
1	98	12617	0.259	0.000	0.000	12617	3262
1	99	12359	0.078	14942	0.199	13651	2213
2	0	11647	0.099	13689	0.092	12668	1207
2	1	11574	0.119	12342	0.007	11830	1124
2	2	14189	0.106	23718	0.130	18273	2316
2	3	12267	0.086	24319	0.391	18963	7117
2	4	12613	0.073	12477	0.148	12537	1507
2	5	15119	0.089	18132	0.085	17036	1470
2	6	16460	0.043	24243	0.138	20784	2540
2	7	17592	0.107	24809	0.209	22403	4381
2	8	24261	0.145	36108	0.141	30185	4378
2	9	21299	0.085	40103	0.161	31746	4967
2	10	20904	0.024	21737	0.111	21321	1750
2	11	20563	0.082	40593	0.521	31691	15801
2	12	22363	0.102	42343	0.250	33463	8028
2	13	22322	0.103	30427	0.120	25796	2952
2	14	22118	0.111	36223	0.240	29171	6396
2	15	23371	0.066	24674	0.000	23631	1389
2	16	29671	0.063	48787	0.238	40291	8762
2	17	34089	0.150	38716	0.164	37174	5967
2	18	35057	0.121	62871	0.172	48964	8219
2	19	29807	0.160	27578	0.019	28692	3395
2	20	27699	0.072	41432	0.114	34565	3631
2	21	30915	0.096	31792	0.159	31353	4143
2	22	34821	0.189	48078	0.029	41450	4760
2	23	26252	0.083	37433	0.162	31842	4565
2	24	20822	0.087	21517	0.094	21120	1904
2	25	21364	0.119	58315	0.341	41892	14926
2	26	16983	0.083	22467	0.112	20030	2093
2	27	17405	0.063	18419	0.120	18050	1888
2	28	18938	0.103	21233	0.164	20086	2824
2	29	20329	0.080	18986	0.109	19657	1861
2	30	19478	0.124	28009	0.125	24218	3063
2	31	20043	0.137	40534	0.320	31427	9852
2	32	21170	0.053	0.000	0.000	21170	1117
2	33	18079	0.205	34211	0.291	27042	7830
2	34	17990	0.068	21403	0.114	19696	1927
2	35	17666	0.080	23721	0.143	20694	2595
2	36	19239	0.093	18977	0.037	19127	1431
2	37	20678	0.082	24840	0.143	23453	3063
2	38	31487	0.123	37325	0.301	33989	7913
2	39	42815	0.154	69402	0.121	56109	7552
2	40	56927	0.209	0.000	0.000	56927	11878
2	41	32550	0.169	62310	0.205	49083	10186
2	42	35020	0.244	40923	0.196	38299	8255
2	43	21570	0.095	35259	0.139	29784	4015
2	44	21590	0.220	35334	0.221	29225	6625
2	45	20621	0.127	24372	0.128	22496	2886
2	46	19768	0.115	23534	0.088	21382	2194
2	47	19835	0.063	22210	0.151	21022	2523
2	48	26878	0.160	47153	0.194	38142	7388
2	49	21907	0.117	62738	0.472	44590	22138
2	50	20695	0.222	21966	0.164	21331	4121
2	51	19348	0.138	56085	0.376	39758	15830
2	52	19081	0.132	23432	0.137	21256	2885
2	53	15072	0.058	22704	0.173	17616	2382
2	54	17230	0.045	21021	0.000	17988	0.690
2	55	13522	0.091	0.000	0.000	13522	1228
2	56	12534	0.066	13233	0.002	12767	0.671
2	57	13192	0.194	29669	0.362	22346	8182
2	58	14033	0.053	21865	0.229	17949	3584
2	59	10670	0.191	11518	0.013	10953	1668
2	60	14121	0.203	15378	0.070	14921	1930
2	61	11524	0.083	14363	0.248	12943	2607
2	62	12359	0.047	15285	0.191	14221	2360
2	63	11817	0.133	21457	0.170	16637	2807
2	64	11205	0.096	13083	0.000	11580	0.957
2	65	12537	0.089	28938	0.376	21649	8133
2	66	12572	0.139	23860	0.513	18216	8736
2	67	11820	0.046	11562	0.000	11769	0.489
2	68	10872	0.068	13997	0.084	12435	0.986
2	69	12742	0.075	14276	0.028	13399	0.769
2	70	13122	0.073	14994	0.191	13746	1831
2	71	12380	0.059	13780	0.128	12980	1278
2	72	12478	0.084	0.000	0.000	12478	1049
2	73	12653	0.134	17690	0.127	14332	1897
2	74	12501	0.078	17938	0.070	14831	1104
2	75	16266	0.083	0.000	0.000	16266	1342
2	76	15480	0.080	24965	0.259	18642	3864
2	77	16358	0.032	22531	0.143	19003	2150
2	78	21046	0.296	42591	0.273	31818	9338
2	79	18258	0.087	0.000	0.000	18258	1582
2	80	15162	0.057	19437	0.151	18012	2454
2	81	14288	0.082	15476	0.025	14684	0.984
2	82	12813	0.064	16798	0.042	14521	0.770
2	83	13022	0.117	17340	0.180	14872	2342
2	84	11904	0.040	13964	0.151	12934	1526
2	85	12611	0.078	16261	0.067	14436	1036
2	86	14458	0.263	14524	0.085	14500	2500
2	87	13876	0.062	14799	0.043	14272	0.774
2	88	16302	0.154	39749	0.370	29328	11098
2	89	17588	0.092	21722	0.227	19885	3832
2	90	14772	0.097	0.000	0.000	14772	1429
2	91	19844	0.113	39270	0.474	30637	13951
2	92	18870	0.066	27438	0.222	23630	4618
2	93	17152	0.038	16372	0.111	16762	1366
2	94	23448	0.197	29230	0.216	26661	5622
2	95	24013	0.086	34093	0.136	29053	3592
2	96	21480	0.063	20173	0.000	21218	1202
2	97	19420	0.092	19516	0.155	19468	2484
2	98	25294	0.122	52664	0.528	40499	20825
2	99	19852	0.072	20818	0.071	20335	1445
3	0	19133	0.062	37601	0.255	29393	7187
3	1	19291	0.093	49574	0.240	36115	8934
3	2	20913	0.061	0.000	0.000	20913	1273
3	3	17014	0.107	16924	0.086	16975	1674
3	4	14327	0.040	17605	0.153	15966	1950
3	5	15403	0.109	19269	0.149	17336	2351
3	6	15012	0.045	22273	0.243	19046	4063
3	7	14386	0.052	13188	0.000	14146	0.664
3	8	13746	0.120	14554	0.278	14150	3085
3	9	14726	0.191	28747	0.256	22515	5791
3	10	18259	0.068	49967	0.265	35874	9901
3	11	17584	0.084	20585	0.130	19085	2157
3	12	13996	0.100	17638	0.119	16314	1870
3	13	15880	0.128	42089	0.288	28984	8704
3	14	15846	0.129	23538	0.131	19692	2617
3	15	13163	0.060	17691	0.183	15678	2470
3	16	16357	0.082	30806	0.228	23581	5060
3	17	14933	0.122	33620	0.309	24277	7467
3	18	13068	0.079	15422	0.096	14566	1339
3	19	13383	0.114	13686	0.118	13576	1589
3	20	13630	0.097	21053	0.305	17754	4866
3	21	16700	0.078	39389	0.397	29305	11680
3	22	16511	0.100	17972	0.148	17322	2275
3	23	15526	0.045	12798	0.073	14357	0.809
3	24	19974	0.259	39399	0.305	30766	9586
3	25	17178	0.074	21804	0.121	20122	2239
3	26	21114	0.120	19929	0.149	20360	2816
3	27	21248	0.132	25564	0.139	23646	3244
3	28	23546	0.046	19387	0.000	22714	0.961
3	29	25507	0.068	46034	0.294	36911	10141
3	30	26083	0.103	40813	0.159	33448	4969
3	31	19328	0.154	29480	0.257	24968	5981
3	32	17995	0.106	39373	0.242	29871	7202
3	33	18238	0.044	16859	0.142	17647	1684
3	34	11410	0.132	16393	0.067	13071	1386
3	35	11591	0.125	13351	0.050	12711	1025
3	36	10116	0.050	11035	0.128	10729	1188
3	37	10700	0.162	11966	0.077	11604	1206
3	38	11794	0.108	14906	0.019	13128	0.984
3	39	11012	0.060	15012	0.000	11812	0.587
3	40	11403	0.106	12961	0.136	12182	1514
3	41	14959	0.071	15117	0.091	15064	1277
3	42	13862	0.127	0.000	0.000	13862	1758
3	43	13215	0.173	0.000	0.000	13215	2283
3	44	14616	0.102	14920	0.057	14747	1252
3	45	12678	0.028	0.000	0.000	12678	0.360
3	46	14838	0.068	35870	0.494	26522	13220
3	47	14176	0.160	16579	0.173	15705	2664
3	48	17897	0.157	16734	0.000	17664	2514
3	49	20341	0.214	23667	0.116	22004	3637
3	50	20198	0.115	0.000	0.000	20198	2317
3	51	14735	0.165	16202	0.092	15363	2078
3	52	12600	0.114	14227	0.137	13685	1789
3	53	13027	0.047	14678	0.244	14078	2879
3	54	12152	0.102	18047	0.351	15100	4568
3	55	11509	0.078	12597	0.104	12201	1177
3	56	13777	0.090	17135	0.143	15456	1946
3	57	13203	0.159	12765	0.081	12924	1511
3	58	11709	0.131	11265	0.000	11620	1371
3	59	14393	0.052	31855	0.309	24094	7357
3	60	14124	0.064	16031	0.208	14941	2285
3	61	13134	0.189	12451	0.000	12997	2224
3	62	13313	0.156	0.000	0.000	13313	2073
3	63	11570	0.134	14392	0.171	13586	2235
3	64	14529	0.164	12758	0.064	13349	1530
3	65	12669	0.094	14290	0.036	13209	1018
3	66	14622	0.077	17561	0.154	16091	2067
3	67	20792	0.122	37697	0.201	29244	5655
3	68	17086	0.062	32220	0.283	25494	6844
3	69	15963	0.136	16184	0.000	16007	1945
3	70	14630	0.069	22297	0.156	19509	2846
3	71	19455	0.084	46248	0.418	34340	14435
3	72	14493	0.071	16014	0.190	15253	2274
3	73	15329	0.062	16906	0.215	16118	2652
3	74	17892	0.076	63461	0.386	43208	18258
3	75	19808	0.118	24412	0.131	22110	2805
3	76	20156	0.144	23171	0.000	20759	2590
3	77	17518	0.075	31227	0.325	25134	7619
3	78	20785	0.069	26431	0.157	23921	3227
3	79	19637	0.142	21255	0.112	20716	2521
3	80	20975	0.102	35068	0.210	28021	5435
3	81	17298	0.095	0.000	0.000	17298	1642
3	82	14066	0.164	28059	0.449	21839	9507
3	83	13292	0.043	21898	0.265	17595	4129
3	84	14969	0.157	15316	0.144	15162	2269
3	85	11590	0.148	16428	0.183	14009	2449
3	86	11306	0.066	12015	0.153	11610	1327
3	87	11539	0.061	11824	0.201	11682	1754
3	88	10196	0.087	10009	0.186	10077	1578
3	89	13144	0.062	0.000	0.000	13144	0.820
3	90	10955	0.118	13036	0.000	11371	1155
3	91	12784	0.171	16689	0.243	15269	3495
3	92	13019	0.131	17226	0.133	15356	2053
3	93	12025	0.107	15764	0.183	13895	2232
3	94	13931	0.117	12172	0.123	12875	1548
3	95	13923	0.074	0.000	0.000	13923	1033
3	96	14621	0.161	15545	0.224	15083	2975
3	97	13442	0.035	16378	0.139	14421	1372
3	98	13267	0.109	0.000	0.000	13267	1442
3	99	15471	0.163	15895	0.178	15741	2719
4	0	13095	0.071	19867	0.201	16481	2902
4	1	13352	0.074	17334	0.121	15058	1561
4	2	12817	0.147	17494	0.121	15415	2016
4	3	13596	0.141	15955	0.000	14068	1720
4	4	15401	0.116	18968	0.260	17184	3710
4	5	15135	0.164	16896	0.028	15889	1903
4	6	19655	0.120	20982	0.126	20319	2508
4	7	20568	0.166	31021	0.212	26375	5399
4	8	18314	0.119	16347	0.134	17330	2189
4	9	20185	0.096	27440	0.338	23813	6696
4	10	28911	0.283	71373	0.280	52501	15864
4	11	31135	0.210	43007	0.315	37731	11005
4	12	24337	0.111	0.000	0.000	24337	2709
4	13	20489	0.157	25842	0.202	23895	4599
4	14	17907	0.084	35710	0.433	26808	10992
4	15	15095	0.211	18510	0.095	16558	2671
4	16	12233	0.086	0.000	0.000	12233	1055
4	17	11503	0.090	12433	0.006	11813	0.849
4	18	14203	0.088	51496	0.428	34921	16440
4	19	11955	0.069	0.000	0.000	11955	0.830
4	20	11236	0.109	11601	0.056	11392	1017
4	21	9360	0.105	10235	0.251	9798	1945
4	22	8576	0.070	10392	0.117	9355	0.919
4	23	11065	0.121	11078	0.170	11074	1705
4	24	11266	0.072	13220	0.000	11657	0.730
4	25	10762	0.162	12217	0.102	11386	1551
4	26	10608	0.093	9677	0.156	10143	1278
4	27	10478	0.093	10783	0.000	10539	0.871
4	28	10701	0.074	11230	0.005	10878	0.649
4	29	10853	0.212	13531	0.059	12001	1813
4	30	10774	0.184	0.000	0.000	10774	1987
4	31	12055	0.150	40332	0.518	27764	15630
4	32	20656	0.144	0.000	0.000	20656	2971
4	33	13014	0.134	18475	0.086	15745	1668
4	34	11099	0.087	13828	0.106	12008	1161
4	35	14059	0.062	0.000	0.000	14059	0.871
4	36	12063	0.126	15114	0.137	13080	1724
4	37	12902	0.163	0.000	0.000	12902	2108
4	38	12226	0.206	14427	0.077	13326	1946
4	39	10158	0.116	17424	0.154	13791	2072
4	40	11994	0.122	16159	0.090	14077	1461
4	41	12193	0.056	13212	0.056	12630	0.707
4	42	12515	0.095	15744	0.138	13899	1680
4	43	12539	0.090	32702	0.427	23741	10431
4	44	13208	0.084	17217	0.163	15213	2138
4	45	11152	0.047	13573	0.009	11959	0.433
4	46	13116	0.040	30492	0.478	22769	10867
4	47	10677	0.086	16108	0.228	13392	2673
4	48	12440	0.226	14946	0.033	13693	2017
4	49	12916	0.093	13303	0.069	13131	1050
4	50	14872	0.123	24760	0.184	19816	3471
4	51	13530	0.075	17586	0.139	15558	1871
4	52	11741	0.075	14435	0.180	13455	2144
4	53	11314	0.089	26887	0.415	19966	8345
4	54	11033	0.152	12593	0.153	11899	1820
4	55	10600	0.059	23770	0.219	18502	4058
4	56	10822	0.167	13089	0.040	11794	1408
4	57	11285	0.197	9906	0.000	11009	1988
4	58	10239	0.098	12346	0.006	11142	0.763
4	59	10825	0.209	10062	0.152	10316	1810
4	60	11599	0.086	14601	0.243	13267	2726
4	61	9734	0.064	10451	0.068	10190	0.680
4	62	9375	0.182	11207	0.138	10393	1623
4	63	9668	0.123	12942	0.151	11305	1620
4	64	9195	0.111	8488	0.000	9054	0.913
4	65	9727	0.176	11765	0.184	10746	1951
4	66	9447	0.096	10124	0.128	9673	1052
4	67	14442	0.250	0.000	0.000	14442	3613
4	68	11226	0.079	10334	0.025	10929	0.737
4	69	11594	0.038	12799	0.105	12110	0.941
4	70	9020	0.171	12745	0.159	10883	1802
4	71	9779	0.108	10821	0.086	10358	0.988
4	72	9183	0.184	9098	0.121	9155	1518
4	73	9931	0.141	10223	0.117	10056	1315
4	74	8950	0.055	9506	0.063	9304	0.562
4	75	8720	0.073	9534	0.206	9069	1374
4	76	9106	0.174	11772	0.140	10587	1619
4	77	10056	0.088	10729	0.123	10393	1121
4	78	11309	0.126	10403	0.119	10765	1318
4	79	11110	0.107	15281	0.216	13196	2478
4	80	9737	0.127	15208	0.126	12473	1613
4	81	10506	0.110	0.000	0.000	10506	1159
4	82	9272	0.082	15022	0.332	12147	3572
4	83	10833	0.063	11293	0.000	10925	0.615
4	84	11441	0.075	0.000	0.000	11441	0.853
4	85	10855	0.241	11878	0.161	11293	2342
4	86	11073	0.093	27243	0.518	20056	10544
4	87	12093	0.105	13881	0.140	13231	1733
4	88	11017	0.131	11766	0.038	11338	1126
4	89	11093	0.162	16689	0.141	13491	2055
4	90	11912	0.067	11682	0.126	11813	1136
4	91	14261	0.056	21945	0.270	18103	4229
4	92	19055	0.055	64438	0.291	44268	14012
4	93	17947	0.160	53654	0.334	37784	13479
4	94	15683	0.124	19179	0.085	17431	1796
4	95	11898	0.114	11341	0.142	11712	1444
4	96	12298	0.113	17098	0.166	14698	2234
4	97	13473	0.093	0.000	0.000	13473	1254
4	98	13315	0.149	13174	0.033	13268	1639
4	99	11530	0.046	0.000	0.000	11530	0.525
5	0	10922	0.099	18606	0.381	15812	5689
5	1	12074	0.070	11200	0.044	11783	0.745
5	2	13451	0.110	15039	0.000	13768	1321
5	3	15283	0.082	17447	0.179	16485	2474
5	4	13975	0.076	15603	0.210	14673	2288
5	5	11349	0.072	9924	0.220	10874	1424
5	6	13517	0.258	12294	0.097	12838	2488
5	7	12703	0.067	18179	0.122	15441	1685
5	8	12842	0.162	20979	0.265	17362	4369
5	9	14208	0.152	13428	0.000	14052	1936
5	10	12353	0.227	11591	0.157	11972	2362
5	11	14009	0.111	40686	0.381	27347	11012
5	12	13804	0.124	12886	0.103	13345	1527
5	13	14067	0.109	17845	0.129	16471	2053
5	14	16909	0.109	0.000	0.000	16909	1836
5	15	13813	0.136	30951	0.489	23334	11356
5	16	10912	0.082	15625	0.066	12932	0.954
5	17	10928	0.181	12432	0.062	11429	1673
5	18	13561	0.053	14932	0.143	14475	1798
5	19	10954	0.067	14490	0.099	12470	1089
5	20	11931	0.097	12898	0.090	12415	1155
5	21	13206	0.105	12758	0.136	12907	1629
5	22	12898	0.259	14747	0.255	13822	3553
5	23	13203	0.130	18550	0.165	15494	2388
5	24	11260	0.112	12309	0.085	11610	1193
5	25	10736	0.035	10977	0.225	10857	1768
5	26	10649	0.086	0.000	0.000	10649	0.912
5	27	10811	0.138	10426	0.113	10683	1395
5	28	12754	0.086	0.000	0.000	12754	1099
5	29	13125	0.171	36781	0.544	26267	14985
5	30	13544	0.068	9658	0.087	12249	0.893
5	31	13496	0.174	13192	0.152	13344	2180
5	32	18957	0.176	47158	0.385	34624	13704
5	33	12150	0.135	15878	0.000	12896	1462
5	34	14130	0.038	12775	0.090	13678	0.798
5	35	14394	0.093	17393	0.065	15679	1255
5	36	14820	0.077	14702	0.123	14761	1515
5	37	14300	0.052	29279	0.176	22622	3881
5	38	13159	0.091	0.000	0.000	13159	1199
5	39	12446	0.178	11575	0.155	11892	1957
5	40	13848	0.073	21786	0.117	17817	1936
5	41	13150	0.194	18500	0.048	15443	2012
5	42	14446	0.130	18263	0.209	16566	3106
5	43	15345	0.142	33657	0.202	25518	5264
5	44	13322	0.065	30011	0.318	22594	7133
5	45	15022	0.080	0.000	0.000	15022	1207
5	46	11356	0.246	19572	0.365	16584	5945
5	47	11953	0.104	15953	0.230	13953	2743
5	48	9763	0.095	12382	0.154	10886	1431
5	49	9549	0.081	15031	0.237	13204	2947
5	50	10043	0.064	11311	0.265	10587	2019
5	51	11105	0.104	0.000	0.000	11105	1150
5	52	11701	0.047	0.000	0.000	11701	0.554
5	53	9636	0.068	13301	0.252	11672	2540
5	54	10962	0.119	15206	0.175	12781	2003
5	55	11559	0.047	0.000	0.000	11559	0.547
5	56	11729	0.113	11587	0.111	11639	1303
5	57	13373	0.128	27394	0.196	21162	4157
5	58	11079	0.081	13896	0.234	12286	2233
5	59	9331	0.099	16013	0.308	12672	3544
5	60	12085	0.081	24520	0.250	18993	4609
5	61	11247	0.083	0.000	0.000	11247	0.933
5	62	11246	0.095	12397	0.065	11739	0.964
5	63	11000	0.131	13583	0.169	11861	1771
5	64	13962	0.159	16825	0.214	15393	2988
5	65	14025	0.066	31922	0.578	23968	13769
5	66	14139	0.125	23130	0.233	18634	4017
5	67	11783	0.139	23130	0.397	17456	6600
5	68	12282	0.097	14279	0.023	12948	0.992
5	69	14140	0.152	16769	0.206	15266	2782
5	70	14228	0.121	45493	0.539	31598	18327
5	71	14167	0.135	26423	0.324	20976	6514
5	72	11197	0.074	13523	0.152	12360	1562
5	73	13040	0.074	16296	0.172	14668	2091
5	74	11298	0.097	14917	0.104	13107	1343
5	75	11367	0.099	15294	0.029	13331	0.857
5	76	11683	0.109	13194	0.229	12439	2318
5	77	12248	0.124	18105	0.170	15176	2431
5	78	9330	0.153	13758	0.169	11790	1976
5	79	11867	0.142	10092	0.113	11106	1473
5	80	10701	0.095	14745	0.135	12723	1579
5	81	10557	0.195	16734	0.197	13645	2747
5	82	10316	0.140	13230	0.171	11565	1839
5	83	12162	0.032	11262	0.071	11562	0.691
5	84	11153	0.354	18140	0.445	15345	6734
5	85	12561	0.187	19714	0.315	16535	4893
5	86	12053	0.082	14021	0.184	13365	2182
5	87	12665	0.145	10972	0.000	12327	1643
5	88	11834	0.135	35573	0.637	25022	16918
5	89	10033	0.097	13953	0.166	12211	1845
5	90	12219	0.048	12485	0.068	12333	0.709
5	91	9471	0.043	14865	0.057	12468	0.690
5	92	11427	0.213	23191	0.403	18913	7595
5	93	11558	0.080	18555	0.254	15445	3559
5	94	9048	0.275	9654	0.110	9434	1722
5	95	10820	0.131	9865	0.139	10342	1398
5	96	13118	0.184	12291	0.000	12953	2163
5	97	11926	0.067	12738	0.000	12089	0.714
5	98	10893	0.129	11147	0.120	11002	1380
5	99	13073	0.135	12527	0.189	12800	2083
6	0	14804	0.117	13431	0.000	14529	1551
6	1	14076	0.106	19869	0.293	17762	4725
6	2	14588	0.185	17665	0.151	16127	2681
6	3	12632	0.067	0.000	0.000	12632	0.841
6	4	11476	0.113	19797	0.236	16099	3592
6	5	15266	0.147	0.000	0.000	15266	2248
6	6	13221	0.076	25010	0.307	19771	5753
6	7	12446	0.097	12681	0.146	12596	1648
6	8	13863	0.119	16893	0.071	15378	1442
6	9	13784	0.097	41731	0.302	29310	9435
6	10	14235	0.111	24558	0.276	19970	5168
6	11	11329	0.125	13838	0.135	12404	1627
6	12	14991	0.087	36725	0.392	27066	10762
6	13	16232	0.047	46377	0.295	32979	10216
6	14	15818	0.128	18688	0.142	17253	2357
6	15	18927	0.195	13648	0.078	16287	2712
6	16	23178	0.261	48695	0.371	37354	14066
6	17	37012	0.258	47508	0.303	42843	12485
6	18	63447	0.207	47715	0.132	55581	10295
#	Ch	ain B
	1	77484	0.151	88724	0.289	83104	19913
	2	31002	0.078	34444	0.208	33297	6025
	3	17368	0.104	51324	0.330	36232	12677
	4	14839	0.110	14319	0.111	14468	1607
	5	15524	0.085	38399	0.424	28232	12169
	6	14432	0.072	12528	0.088	13480	1067
	7	15128	0.074	23058	0.150	19093	2565
	8	20116	0.208	37566	0.339	28841	9472
	9	16345	0.060	18756	0.118	17550	1716
	10	15032	0.107	19643	0.214	17008	3013
	11	24771	0.171	32699	0.059	28735	3289
	12	22541	0.152	26754	0.198	24647	4468
	13	22649	0.083	0.000	0.000	22649	1878
	14	17270	0.090	21083	0.132	19176	2246
	15	18200	0.118	14797	0.008	17066	1755
	16	14531	0.066	12967	0.000	14218	0.851
	17	13895	0.113	20757	0.172	17707	2856
	18	15346	0.037	14969	0.037	15220	0.563
	19	13962	0.123	0.000	0.000	13962	1719
	20	11187	0.108	15979	0.071	13241	1179
	21	12636	0.147	12802	0.073	12691	1604
	22	14842	0.136	14307	0.085	14613	1719
	23	13945	0.150	19436	0.107	16298	2084
	24	12686	0.184	13623	0.077	13088	1890
	25	14317	0.139	13929	0.028	14188	1642
	26	16184	0.106	13436	0.100	15006	1568
	27	13856	0.105	17388	0.080	15622	1418
	28	16067	0.085	0.000	0.000	16067	1361
	29	16126	0.109	18528	0.161	17327	2443
	30	16259	0.280	16152	0.078	16206	3337
	31	17219	0.154	23946	0.072	20102	2301
	32	16928	0.150	19211	0.142	18380	2668
	33	21432	0.166	29217	0.228	25757	5495
	34	22907	0.044	37151	0.178	30029	4731
	35	17447	0.012	32162	0.271	26811	6955
	36	19730	0.186	19517	0.020	19639	2793
	37	20477	0.190	38564	0.323	30525	9644
	38	22088	0.065	19203	0.154	20645	2325
	39	24289	0.181	34553	0.299	28688	7544
	40	21018	0.172	30531	0.142	26303	4022
	41	20449	0.148	39027	0.328	30770	9762
	42	14975	0.075	15366	0.103	15106	1292
	43	13617	0.083	25773	0.158	19695	2986
	44	14173	0.115	14662	0.122	14484	1737
	45	12692	0.061	21345	0.225	17499	3623
	46	13071	0.061	0.000	0.000	13071	0.793
	47	12573	0.133	15044	0.252	13809	2933
	48	12853	0.065	0.000	0.000	12853	0.834
	49	11492	0.146	13686	0.136	12589	1772
	50	13644	0.142	13636	0.059	13642	1652
	51	11967	0.038	16990	0.156	15163	2131
	52	12246	0.128	18483	0.137	15711	2153
	53	14378	0.210	13383	0.100	13952	2442
	54	12049	0.135	11762	0.023	11954	1340
	55	13550	0.124	13363	0.093	13470	1510
	56	11436	0.140	15361	0.137	13934	1942
	57	12781	0.187	12794	0.116	12786	2052
	58	14246	0.176	21928	0.023	16807	2067
	59	14108	0.077	15557	0.157	14591	1664
	60	15548	0.129	0.000	0.000	15548	2008
	61	15022	0.228	23590	0.478	19782	8700
	62	12839	0.127	14757	0.154	14117	2085
	63	12746	0.053	14250	0.072	13582	0.887
	64	12542	0.128	15589	0.173	14066	2215
	65	15075	0.119	35021	0.517	26156	13552
	66	14385	0.024	13804	0.083	14095	0.845
	67	17122	0.158	13478	0.112	14803	2025
	68	17629	0.141	19877	0.104	18878	2264
	69	20023	0.070	40836	0.447	31586	13642
	70	22104	0.051	21517	0.084	21731	1597
	71	27499	0.135	45671	0.267	37594	9434
	72	27934	0.109	45293	0.227	37578	7931
	73	26047	0.097	42728	0.311	35314	10041
	74	23755	0.055	25274	0.107	24768	2327
	75	24334	0.145	30883	0.139	28700	4058
	76	26581	0.149	30978	0.254	29513	6824
	77	24652	0.184	0.000	0.000	24652	4534
	78	30918	0.064	52047	0.347	42656	13544
	79	30792	0.099	0.000	0.000	30792	3062
	80	42236	0.136	58847	0.102	50541	5867
	81	31229	0.082	56287	0.193	41968	7357
	82	37462	0.171	76150	0.255	58956	15102
	83	28107	0.134	0.000	0.000	28107	3757
	84	21691	0.077	20571	0.065	21069	1493
	85	24862	0.117	29605	0.151	27234	3775
	86	23519	0.079	0.000	0.000	23519	1867
	87	22517	0.104	0.000	0.000	22517	2341
	88	20231	0.077	19600	0.158	19960	2350
	89	20707	0.109	20770	0.040	20734	1794
	90	20267	0.080	25285	0.052	22417	1503
	91	22525	0.113	23268	0.140	22843	2880
	92	21584	0.071	21312	0.115	21410	2164
	93	19252	0.065	18727	0.067	18989	1258
	94	21921	0.132	38260	0.337	30998	9798
	95	24171	0.106	31531	0.213	29078	5675
	96	21143	0.122	21634	0.110	21389	2488
	97	25409	0.145	24579	0.057	24994	2782
	98	29552	0.097	44284	0.298	37736	10016
	99	31378	0.076	36138	0.107	33758	3202
1	0	30523	0.063	54527	0.263	43858	10746
1	1	22779	0.096	45065	0.354	35160	11970
1	2	22423	0.065	20710	0.091	21566	1693
1	3	21390	0.095	32068	0.156	26729	3825
1	4	18127	0.070	0.000	0.000	18127	1260
1	5	17939	0.105	18384	0.000	18028	1687
1	6	15354	0.061	18044	0.179	16699	2374
1	7	15970	0.041	17983	0.098	16832	1262
1	8	17579	0.093	18278	0.106	17878	1768
1	9	19617	0.057	0.000	0.000	19617	1117
1	10	21072	0.087	25838	0.164	23455	3256
1	11	23459	0.066	60650	0.260	44120	11814
1	12	24860	0.039	29760	0.188	26493	3334
1	13	20954	0.160	21802	0.112	21560	2735
1	14	22987	0.044	34314	0.342	29280	8783
1	15	19085	0.087	17766	0.095	18520	1674
1	16	17159	0.097	25526	0.095	20745	2027
1	17	17568	0.104	15701	0.031	16945	1515
1	18	16206	0.039	18913	0.149	17560	2045
1	19	18839	0.073	18838	0.130	18838	1988
1	20	18277	0.077	20798	0.094	19358	1662
1	21	23026	0.212	28073	0.218	25830	5602
1	22	33671	0.100	39907	0.179	36789	5589
1	23	31058	0.129	55324	0.280	44539	11843
1	24	27145	0.055	41401	0.179	35065	5606
1	25	23689	0.063	29159	0.178	26424	3824
1	26	22527	0.103	24600	0.045	23564	1824
1	27	24202	0.122	29521	0.115	26861	3178
1	28	24215	0.066	28809	0.059	26512	1652
1	29	23898	0.083	23468	0.010	23713	1502
1	30	25235	0.083	30953	0.062	27685	2019
1	31	21702	0.196	48429	0.319	36550	11855
1	32	19283	0.078	21609	0.013	20059	1246
1	33	18317	0.089	19778	0.084	19129	1640
1	34	20050	0.074	19434	0.077	19639	1489
1	35	18066	0.089	20185	0.095	18974	1747
1	36	15833	0.053	16935	0.132	16306	1599
1	37	18742	0.150	20152	0.044	19212	2349
1	38	15973	0.105	21563	0.079	18369	1682
1	39	16197	0.012	17021	0.087	16609	1052
1	40	16603	0.144	32283	0.315	25314	7756
1	41	14904	0.026	15307	0.000	14985	0.344
1	42	15479	0.073	15776	0.083	15627	1216
1	43	17438	0.134	21980	0.067	19961	1903
1	44	17896	0.099	19725	0.045	18680	1459
1	45	17850	0.078	17286	0.000	17737	1243
1	46	19444	0.107	0.000	0.000	19444	2082
1	47	22124	0.054	41448	0.285	32860	8852
1	48	23581	0.079	32496	0.340	28039	7925
1	49	25239	0.130	0.000	0.000	25239	3281
1	50	18584	0.054	23174	0.163	20879	2771
1	51	19955	0.074	51498	0.367	37479	14124
1	52	19544	0.153	35063	0.239	28165	6554
1	53	16958	0.069	18598	0.071	17661	1241
1	54	17644	0.141	19202	0.000	17955	2232
1	55	16626	0.157	15811	0.058	16276	2061
1	56	15470	0.114	16449	0.178	15889	2334
1	57	13390	0.059	0.000	0.000	13390	0.796
1	58	13592	0.099	14868	0.108	14230	1476
1	59	13662	0.092	14486	0.126	14015	1525
1	60	13765	0.083	14585	0.043	14038	1005
1	61	13648	0.149	14931	0.056	14361	1495
1	62	11617	0.040	13542	0.096	12579	0.981
1	63	13483	0.096	15957	0.044	14720	1041
1	64	13713	0.041	0.000	0.000	13713	0.562
1	65	11755	0.072	13820	0.087	12788	1038
1	66	13763	0.141	15348	0.100	14772	1693
1	67	14493	0.073	15119	0.100	14841	1330
1	68	13469	0.096	14792	0.152	14130	1832
1	69	13938	0.153	16051	0.110	15112	1937
1	70	13952	0.164	14518	0.160	14329	2313
1	71	12844	0.078	13520	0.126	13274	1486
1	72	13242	0.175	29924	0.367	22510	8324
1	73	14605	0.115	16469	0.220	15848	3114
1	74	13205	0.099	15310	0.040	14258	1017
1	75	12478	0.081	9122	0.000	11807	0.902
1	76	14739	0.085	19029	0.291	17122	4207
1	77	13577	0.108	14460	0.163	14106	2052
1	78	12848	0.193	32684	0.269	22766	6465
1	79	13837	0.025	0.000	0.000	13837	0.350
1	80	12475	0.095	13890	0.227	13261	2480
1	81	13121	0.057	16433	0.189	14777	2253
1	82	14773	0.155	0.000	0.000	14773	2290
1	83	18577	0.073	43822	0.425	32602	13913
1	84	16425	0.034	25878	0.261	21152	4797
1	85	16295	0.028	0.000	0.000	16295	0.462
1	86	13810	0.046	36436	0.394	26380	10714
1	87	12936	0.074	15960	0.074	14232	1057
1	88	13858	0.119	16613	0.150	15039	2054
1	89	16430	0.080	42677	0.376	31012	11978
1	90	17486	0.032	16540	0.221	17013	2613
1	91	16619	0.150	15855	0.050	16292	1952
1	92	20112	0.071	35930	0.286	28899	7729
1	93	18306	0.173	26016	0.087	22161	2756
1	94	20240	0.066	31680	0.298	26595	7083
1	95	17999	0.131	20928	0.156	19952	2997
1	96	15601	0.064	17816	0.108	16708	1533
1	97	16199	0.045	17747	0.118	16973	1569
1	98	17527	0.209	0.000	0.000	17527	3669
1	99	15210	0.062	16874	0.130	16042	1686
2	0	18110	0.110	20718	0.154	19414	2658
2	1	17228	0.076	19122	0.068	17859	1306
2	2	18967	0.087	41144	0.219	28471	6035
2	3	16630	0.035	29121	0.346	23569	7520
2	4	18729	0.160	15504	0.078	16938	2193
2	5	19488	0.062	25790	0.170	23498	3572
2	6	20910	0.060	37607	0.278	30186	7834
2	7	20951	0.045	22747	0.193	22148	3620
2	8	24573	0.089	51460	0.297	38016	10919
2	9	27061	0.106	52019	0.238	40927	9410
2	10	23270	0.131	25131	0.060	24200	2406
2	11	25870	0.089	34005	0.285	30389	7392
2	12	30337	0.093	68329	0.291	51443	14943
2	13	29751	0.089	32943	0.129	31119	3436
2	14	27087	0.064	33100	0.180	30093	4377
2	15	30626	0.120	29114	0.000	30324	3296
2	16	38691	0.144	59914	0.294	50481	13654
2	17	36356	0.085	46879	0.200	43371	7875
2	18	36442	0.125	55633	0.171	46037	7469
2	19	33013	0.241	27780	0.102	30396	5982
2	20	26922	0.084	31313	0.099	29117	2721
2	21	23084	0.065	23555	0.111	23319	2134
2	22	30781	0.148	36360	0.110	33571	4289
2	23	26783	0.070	39879	0.066	33331	2291
2	24	23183	0.091	21419	0.019	22427	1620
2	25	21886	0.036	68398	0.372	47726	18961
2	26	24178	0.116	23451	0.140	23774	3077
2	27	22103	0.096	21215	0.094	21538	2042
2	28	25808	0.265	27875	0.144	26841	5598
2	29	29119	0.084	28040	0.058	28579	2074
2	30	29709	0.086	37506	0.155	34040	4656
2	31	32492	0.073	57966	0.269	46644	11717
2	32	38068	0.131	0.000	0.000	38068	4991
2	33	28215	0.026	40031	0.083	34779	2523
2	34	27095	0.063	28214	0.084	27654	2058
2	35	24193	0.025	32909	0.157	28551	3685
2	36	23358	0.047	22696	0.027	23074	0.917
2	37	24696	0.115	25823	0.114	25448	2912
2	38	25393	0.024	30258	0.019	27478	0.590
2	39	31837	0.065	51173	0.270	41505	9871
2	40	33268	0.068	0.000	0.000	33268	2261
2	41	27645	0.075	47914	0.197	38906	7155
2	42	27851	0.100	32808	0.152	30605	4158
2	43	26539	0.048	32999	0.231	30415	5963
2	44	32501	0.224	49084	0.096	41713	6001
2	45	28288	0.122	30298	0.135	29293	3773
2	46	29177	0.100	31587	0.052	30210	2452
2	47	27671	0.087	31146	0.087	29408	2566
2	48	34043	0.145	73530	0.200	55980	11455
2	49	33839	0.171	66860	0.265	52184	13736
2	50	31819	0.217	30408	0.092	31114	5271
2	51	30011	0.161	61069	0.194	47266	9380
2	52	27672	0.047	35081	0.141	31376	3614
2	53	22366	0.038	29664	0.065	24799	1306
2	54	25046	0.118	30522	0.000	26141	2640
2	55	18610	0.106	0.000	0.000	18610	1973
2	56	16826	0.069	16640	0.012	16764	0.953
2	57	19656	0.081	33393	0.404	27288	10122
2	58	17991	0.148	28751	0.180	23371	4111
2	59	16009	0.057	15824	0.027	15948	0.792
2	60	19258	0.151	20957	0.064	20339	2055
2	61	16826	0.121	18722	0.124	17774	2182
2	62	16942	0.047	19873	0.085	18807	1437
2	63	17741	0.080	25498	0.133	21619	2599
2	64	17559	0.071	20026	0.000	18053	1109
2	65	17820	0.122	37552	0.332	28782	9403
2	66	14819	0.071	27829	0.480	21324	9473
2	67	16930	0.124	14489	0.000	16442	1880
2	68	17496	0.106	18588	0.128	18042	2131
2	69	18275	0.122	18792	0.100	18497	2089
2	70	17860	0.078	21630	0.033	19117	1202
2	71	17514	0.080	18611	0.060	17984	1284
2	72	18744	0.056	0.000	0.000	18744	1046
2	73	24432	0.170	25856	0.065	24906	3521
2	74	25058	0.118	30111	0.233	27224	5109
2	75	26983	0.049	0.000	0.000	26983	1333
2	76	26243	0.049	30254	0.132	27580	2538
2	77	27766	0.092	31743	0.064	29470	2356
2	78	31707	0.135	60010	0.271	45858	11887
2	79	29663	0.077	0.000	0.000	29663	2270
2	80	24063	0.081	37901	0.236	33288	7393
2	81	21517	0.040	20796	0.018	21277	0.734
2	82	20454	0.059	24102	0.126	22018	2181
2	83	19831	0.083	22999	0.036	21189	1358
2	84	18811	0.097	19707	0.089	19259	1796
2	85	19584	0.071	20300	0.071	19942	1415
2	86	21081	0.109	20508	0.107	20716	2231
2	87	19646	0.060	18050	0.030	18962	0.964
2	88	26005	0.168	47189	0.233	37774	8683
2	89	22848	0.035	31296	0.180	27542	4223
2	90	19833	0.018	0.000	0.000	19833	0.357
2	91	22286	0.114	51412	0.312	38467	12058
2	92	24875	0.088	34782	0.196	30379	5290
2	93	24809	0.116	22907	0.091	23858	2511
2	94	29788	0.092	36940	0.202	33761	5856
2	95	27953	0.058	40685	0.184	34319	5424
2	96	27504	0.068	23276	0.000	26658	1681
2	97	28299	0.083	26491	0.025	27395	1728
2	98	35018	0.049	64531	0.237	51414	11445
2	99	35479	0.098	32764	0.025	34122	2524
3	0	29913	0.103	60654	0.285	46991	13055
3	1	31389	0.142	56230	0.187	45189	8365
3	2	32123	0.083	0.000	0.000	32123	2656
3	3	27507	0.078	28390	0.043	27885	1811
3	4	29102	0.043	32851	0.080	30976	2052
3	5	26554	0.086	31212	0.094	28883	2637
3	6	27632	0.045	61997	0.297	46724	13735
3	7	25123	0.055	29961	0.000	26091	1229
3	8	23925	0.092	23938	0.090	23931	2173
3	9	28223	0.033	42475	0.288	36141	9148
3	10	25569	0.026	45543	0.191	36666	6491
3	11	26418	0.097	34288	0.217	30353	5569
3	12	23925	0.077	28574	0.103	26883	2599
3	13	24950	0.099	60147	0.224	42549	9677
3	14	24382	0.043	51769	0.252	38075	9250
3	15	20783	0.131	30465	0.129	26162	3439
3	16	19219	0.117	40713	0.239	29966	7055
3	17	23237	0.098	35773	0.123	29505	3495
3	18	20254	0.076	21432	0.128	21003	2368
3	19	17387	0.061	16825	0.087	17029	1332
3	20	22268	0.167	53327	0.334	39523	13494
3	21	20598	0.027	49065	0.354	36413	12967
3	22	18796	0.035	22910	0.148	21081	2573
3	23	19425	0.069	23456	0.041	21153	1200
3	24	23016	0.032	52990	0.269	39668	10655
3	25	25287	0.086	28563	0.117	27372	2974
3	26	25222	0.118	25295	0.106	25268	2795
3	27	24950	0.105	35583	0.253	30857	6944
3	28	31849	0.115	33504	0.000	32180	3281
3	29	32572	0.166	61428	0.316	48603	14903
3	30	35745	0.076	72272	0.288	54008	14865
3	31	26466	0.118	35806	0.100	31655	3373
3	32	23806	0.150	55712	0.201	41532	8685
3	33	20457	0.140	18777	0.105	19737	2522
3	34	18611	0.099	16253	0.074	17825	1650
3	35	14341	0.100	17768	0.135	16522	2103
3	36	13340	0.063	14201	0.077	13914	1018
3	37	13098	0.053	15127	0.098	14547	1306
3	38	15448	0.133	14369	0.121	14986	1922
3	39	13427	0.075	12594	0.000	13261	0.903
3	40	15022	0.128	15776	0.139	15399	2064
3	41	18377	0.153	19349	0.197	19025	3504
3	42	16643	0.069	0.000	0.000	16643	1149
3	43	17932	0.138	0.000	0.000	17932	2480
3	44	16361	0.144	15452	0.061	15971	1891
3	45	16455	0.105	0.000	0.000	16455	1730
3	46	13633	0.083	47083	0.462	32216	16246
3	47	13477	0.117	16561	0.171	15440	2445
3	48	18429	0.148	18415	0.000	18426	2443
3	49	19418	0.134	24864	0.102	22141	2572
3	50	24286	0.095	0.000	0.000	24286	2315
3	51	16196	0.059	19722	0.068	17707	1140
3	52	13439	0.080	16771	0.113	15660	1661
3	53	14423	0.220	16290	0.108	15611	2380
3	54	13438	0.033	16939	0.274	15188	3297
3	55	13077	0.078	13452	0.147	13315	1692
3	56	12677	0.123	16056	0.093	14366	1525
3	57	13709	0.069	14629	0.081	14295	1102
3	58	12463	0.136	14136	0.000	12798	1517
3	59	13931	0.077	27773	0.357	21621	7435
3	60	14442	0.092	18257	0.072	16077	1323
3	61	13903	0.032	16615	0.000	14445	0.396
3	62	12852	0.056	0.000	0.000	12852	0.718
3	63	11772	0.127	14716	0.155	13875	2084
3	64	13786	0.086	14209	0.145	14068	1813
3	65	14213	0.037	20116	0.074	16180	0.960
3	66	15400	0.080	18184	0.202	16792	2733
3	67	19944	0.033	39192	0.364	29568	10090
3	68	16940	0.073	35500	0.315	27251	8371
3	69	16237	0.065	12401	0.000	15470	0.940
3	70	16286	0.135	21477	0.123	19589	2491
3	71	17477	0.065	52881	0.344	37146	13567
3	72	15653	0.138	17451	0.191	16552	2808
3	73	16252	0.041	16883	0.059	16567	0.841
3	74	16129	0.086	61918	0.320	41568	14802
3	75	17106	0.073	20373	0.071	18740	1352
3	76	15855	0.131	18486	0.000	16381	1858
3	77	19047	0.071	34463	0.383	27611	9873
3	78	20046	0.037	27997	0.296	24463	6189
3	79	19615	0.113	23688	0.179	22330	3697
3	80	20763	0.149	44934	0.297	32848	9674
3	81	16943	0.138	0.000	0.000	16943	2346
3	82	16098	0.192	31774	0.469	24807	11307
3	83	13073	0.118	18128	0.135	15601	2042
3	84	14270	0.068	18640	0.206	16698	2929
3	85	10989	0.135	17442	0.216	14216	2857
3	86	10387	0.090	13267	0.151	11621	1488
3	87	11178	0.138	12928	0.112	12053	1496
3	88	10666	0.105	10464	0.120	10538	1210
3	89	11713	0.119	0.000	0.000	11713	1394
3	90	12594	0.129	15752	0.000	13225	1452
3	91	15247	0.089	17877	0.253	16921	3699
3	92	13200	0.227	15689	0.139	14583	2575
3	93	14048	0.097	16644	0.224	15346	2801
3	94	15098	0.163	14659	0.098	14834	1912
3	95	16422	0.076	0.000	0.000	16422	1252
3	96	14135	0.051	13673	0.091	13904	1018
3	97	15806	0.129	19871	0.090	17161	1957
3	98	16756	0.044	0.000	0.000	16756	0.739
3	99	17963	0.118	17428	0.105	17623	1942
4	0	18846	0.072	22528	0.144	20687	2488
4	1	16536	0.132	19230	0.078	17690	1923
4	2	17603	0.076	25526	0.145	22005	2891
4	3	18820	0.164	19776	0.000	19011	2755
4	4	15517	0.042	21786	0.231	18652	3590
4	5	15810	0.145	17961	0.014	16732	1737
4	6	20553	0.216	23613	0.082	22083	3421
4	7	21920	0.121	41195	0.262	32628	8224
4	8	18575	0.152	17770	0.025	18173	2026
4	9	24365	0.166	34863	0.306	29614	8061
4	10	25933	0.112	67024	0.277	48761	13950
4	11	30961	0.021	52822	0.302	43106	11886
4	12	27327	0.099	0.000	0.000	27327	2719
4	13	21389	0.235	24968	0.205	23666	5078
4	14	17523	0.084	36595	0.331	27059	8619
4	15	16268	0.131	16971	0.018	16570	1630
4	16	13567	0.068	0.000	0.000	13567	0.929
4	17	14272	0.132	10995	0.007	13180	1542
4	18	14745	0.102	51044	0.385	34911	14668
4	19	13342	0.060	0.000	0.000	13342	0.806
4	20	10966	0.072	11887	0.117	11361	1091
4	21	10389	0.082	13447	0.140	11918	1459
4	22	10859	0.209	11779	0.088	11254	1842
4	23	12714	0.082	15500	0.099	14487	1376
4	24	11913	0.123	13804	0.000	12291	1310
4	25	10372	0.087	13611	0.086	11760	1025
4	26	10308	0.219	10807	0.138	10557	1917
4	27	13106	0.114	9572	0.000	12399	1331
4	28	12074	0.052	10713	0.029	11620	0.540
4	29	12203	0.056	13735	0.190	12860	1785
4	30	12561	0.060	0.000	0.000	12561	0.749
4	31	14543	0.128	42220	0.464	29919	14670
4	32	19941	0.178	0.000	0.000	19941	3552
4	33	13457	0.080	14937	0.082	14197	1149
4	34	12400	0.075	11628	0.040	12143	0.805
4	35	13625	0.045	0.000	0.000	13625	0.614
4	36	12878	0.142	14864	0.023	13540	1510
4	37	12988	0.107	0.000	0.000	12988	1386
4	38	13358	0.154	14537	0.164	13948	2225
4	39	13642	0.102	14988	0.151	14315	1879
4	40	12490	0.161	18085	0.094	15287	1859
4	41	12873	0.094	13808	0.040	13273	0.982
4	42	14614	0.125	17290	0.032	15761	1425
4	43	15231	0.106	33302	0.307	25271	7704
4	44	12707	0.074	17240	0.072	14974	1101
4	45	12588	0.147	12350	0.159	12509	1889
4	46	13496	0.072	28058	0.334	21586	7020
4	47	13371	0.144	15901	0.044	14636	1449
4	48	14296	0.252	16744	0.154	15520	3126
4	49	12584	0.120	16120	0.112	14548	1687
4	50	16878	0.108	23982	0.136	20430	2647
4	51	15544	0.079	18488	0.098	17016	1548
4	52	14217	0.083	15755	0.259	15196	3332
4	53	12039	0.107	29346	0.339	21654	7469
4	54	14003	0.120	15990	0.078	15107	1459
4	55	13211	0.170	25926	0.215	20840	4540
4	56	12248	0.141	13845	0.092	12932	1548
4	57	11722	0.067	14110	0.000	12199	0.698
4	58	11134	0.078	12567	0.146	11748	1369
4	59	13175	0.113	11518	0.148	12071	1637
4	60	11921	0.129	18031	0.119	15315	1901
4	61	11574	0.113	11780	0.094	11705	1186
4	62	10287	0.131	11393	0.172	10902	1712
4	63	10869	0.094	14107	0.078	12488	1066
4	64	10768	0.057	11633	0.000	10941	0.554
4	65	11990	0.140	11616	0.090	11803	1400
4	66	9366	0.098	9521	0.157	9418	1141
4	67	11955	0.041	0.000	0.000	11955	0.492
4	68	10790	0.039	10150	0.060	10577	0.491
4	69	10680	0.049	13634	0.226	11946	2056
4	70	9311	0.134	10422	0.177	9867	1576
4	71	10422	0.055	11426	0.117	10980	1067
4	72	8408	0.161	9046	0.099	8621	1223
4	73	10439	0.026	9904	0.126	10210	0.841
4	74	10536	0.061	9982	0.126	10184	1076
4	75	11696	0.238	8686	0.059	10406	2130
4	76	10931	0.218	11483	0.095	11238	1785
4	77	9771	0.073	11765	0.047	10768	0.635
4	78	11536	0.088	10093	0.099	10670	1008
4	79	10913	0.161	13912	0.245	12412	2715
4	80	10053	0.160	15168	0.258	12610	2990
4	81	11386	0.109	0.000	0.000	11386	1245
4	82	10557	0.108	16207	0.484	13382	5605
4	83	11530	0.125	10578	0.000	11340	1294
4	84	11917	0.089	0.000	0.000	11917	1057
4	85	13682	0.124	12952	0.076	13369	1438
4	86	12206	0.150	28342	0.474	21170	10081
4	87	12418	0.205	12826	0.150	12678	2167
4	88	12090	0.079	11158	0.143	11690	1272
4	89	14208	0.141	17383	0.085	15569	1795
4	90	14072	0.207	14063	0.115	14068	2446
4	91	16159	0.219	24976	0.116	20568	3236
4	92	22634	0.102	64029	0.317	45631	15212
4	93	24324	0.128	62236	0.323	45386	15127
4	94	18335	0.100	19242	0.134	18788	2239
4	95	16729	0.086	13985	0.094	15814	1398
4	96	13466	0.143	16600	0.101	15033	1802
4	97	13122	0.039	0.000	0.000	13122	0.506
4	98	13187	0.056	13377	0.064	13250	0.784
4	99	10489	0.156	0.000	0.000	10489	1640
5	0	13273	0.102	19647	0.314	17329	4983
5	1	11997	0.055	11847	0.025	11947	0.563
5	2	13937	0.217	14468	0.000	14043	2710
5	3	13519	0.129	13495	0.131	13506	1753
5	4	13334	0.150	14892	0.162	14002	2190
5	5	11296	0.076	12578	0.022	11723	0.720
5	6	13608	0.135	10674	0.158	11978	1755
5	7	12800	0.135	17719	0.156	15259	2308
5	8	12658	0.115	17328	0.261	15253	3507
5	9	12176	0.122	12144	0.000	12169	1329
5	10	11201	0.243	11198	0.172	11199	2358
5	11	12959	0.245	49905	0.379	31432	13569
5	12	14150	0.074	12501	0.070	13325	0.965
5	13	12779	0.087	17947	0.191	16068	2813
5	14	14952	0.043	0.000	0.000	14952	0.647
5	15	13819	0.058	38285	0.326	27411	9317
5	16	13851	0.055	13648	0.040	13764	0.682
5	17	10118	0.079	12234	0.052	10824	0.754
5	18	13300	0.075	14318	0.165	13978	2008
5	19	11541	0.113	15676	0.032	13313	1040
5	20	11692	0.171	12961	0.176	12327	2147
5	21	11528	0.071	13493	0.111	12838	1307
5	22	13328	0.269	13658	0.208	13493	3230
5	23	11090	0.098	20888	0.193	15289	2766
5	24	11976	0.089	9933	0.130	11295	1143
5	25	11066	0.129	12099	0.165	11583	1738
5	26	11433	0.053	0.000	0.000	11433	0.605
5	27	13386	0.228	12117	0.047	12963	2519
5	28	11713	0.137	0.000	0.000	11713	1606
5	29	11880	0.117	33067	0.371	23650	9197
5	30	12862	0.171	11532	0.040	12419	1811
5	31	16202	0.223	15903	0.225	16052	3599
5	32	17234	0.053	40620	0.439	30226	13305
5	33	13615	0.152	17302	0.000	14352	1848
5	34	15231	0.092	13603	0.016	14689	1156
5	35	16860	0.160	16455	0.194	16687	2926
5	36	18122	0.157	17021	0.135	17572	2590
5	37	17686	0.092	59643	0.419	40996	18647
5	38	14690	0.158	0.000	0.000	14690	2319
5	39	15122	0.117	11948	0.107	13103	1479
5	40	15453	0.082	30088	0.127	22770	2841
5	41	14945	0.175	21043	0.059	17558	2138
5	42	17879	0.209	20986	0.256	19605	4716
5	43	17095	0.072	43791	0.427	31926	13966
5	44	15328	0.027	29199	0.334	23034	7284
5	45	17786	0.167	0.000	0.000	17786	2967
5	46	13398	0.066	22988	0.346	19501	6373
5	47	11659	0.114	15366	0.221	13513	2573
5	48	11906	0.159	13560	0.034	12615	1465
5	49	10892	0.107	15885	0.258	14221	3415
5	50	10185	0.130	12280	0.186	11083	1798
5	51	11152	0.105	0.000	0.000	11152	1174
5	52	10766	0.132	0.000	0.000	10766	1426
5	53	11262	0.064	13805	0.219	12675	2301
5	54	10079	0.171	13887	0.193	11711	2186
5	55	12272	0.090	0.000	0.000	12272	1105
5	56	13923	0.212	12664	0.136	13122	2252
5	57	15020	0.120	27487	0.175	21946	3791
5	58	11620	0.163	16988	0.195	13921	2593
5	59	12396	0.065	14705	0.290	13550	3073
5	60	11840	0.045	22146	0.271	17566	4494
5	61	12581	0.058	0.000	0.000	12581	0.726
5	62	12913	0.063	13650	0.072	13229	0.894
5	63	10876	0.064	13581	0.022	11778	0.598
5	64	14078	0.120	18107	0.290	16093	3905
5	65	14716	0.118	30179	0.343	23307	7805
5	66	15387	0.093	23593	0.222	19490	3843
5	67	15558	0.111	19402	0.338	17480	4797
5	68	14444	0.079	17800	0.021	15563	0.952
5	69	16753	0.091	27335	0.280	21288	5146
5	70	15535	0.035	43213	0.535	30912	17243
5	71	15287	0.017	35934	0.439	26758	11754
5	72	14412	0.040	13796	0.079	14104	0.870
5	73	15491	0.156	19368	0.191	17430	3120
5	74	14698	0.023	18209	0.169	16454	2185
5	75	12580	0.109	14510	0.133	13545	1672
5	76	13467	0.117	17024	0.082	15246	1489
5	77	13412	0.129	21291	0.209	17352	3378
5	78	13708	0.094	17518	0.221	15825	3013
5	79	11017	0.147	13036	0.023	11882	1243
5	80	14096	0.159	14813	0.081	14455	1793
5	81	13637	0.041	16597	0.191	15117	2276
5	82	12085	0.123	13424	0.122	12659	1550
5	83	12047	0.071	12513	0.068	12358	0.849
5	84	13831	0.159	22432	0.340	18992	6076
5	85	14706	0.122	18903	0.282	17038	4151
5	86	13252	0.112	17043	0.165	15779	2451
5	87	14100	0.138	12759	0.000	13832	1735
5	88	12038	0.114	34829	0.675	24699	17558
5	89	11041	0.160	12419	0.103	11807	1519
5	90	11253	0.140	12681	0.030	11865	1215
5	91	10574	0.099	13705	0.181	12313	1980
5	92	12866	0.236	27255	0.468	22023	10347
5	93	11883	0.045	19610	0.157	16176	2320
5	94	9788	0.054	10604	0.068	10307	0.653
5	95	11455	0.081	12575	0.133	12015	1353
5	96	11587	0.127	15502	0.000	12370	1320
5	97	13723	0.036	15318	0.000	14042	0.447
5	98	13260	0.047	12476	0.095	12924	0.906
5	99	13887	0.232	14443	0.126	14165	2617
6	0	14388	0.149	19300	0.000	15370	1922
6	1	16500	0.090	21185	0.195	19482	3423
6	2	16405	0.168	17106	0.166	16756	2802
6	3	13489	0.062	0.000	0.000	13489	0.841
6	4	14924	0.084	20232	0.326	17873	4986
6	5	15271	0.119	0.000	0.000	15271	1822
6	6	14962	0.057	23803	0.365	19874	6504
6	7	12757	0.190	12408	0.132	12535	1963
6	8	12870	0.143	15712	0.154	14291	2150
6	9	15403	0.167	42089	0.430	30229	13588
6	10	15052	0.104	25927	0.273	21093	5373
6	11	16348	0.141	14834	0.071	15699	1875
6	12	16635	0.039	46126	0.371	33019	12752
6	13	19785	0.086	48787	0.384	35897	13994
6	14	17028	0.082	20323	0.089	18676	1613
6	15	19119	0.134	15834	0.146	17476	2440
6	16	24040	0.173	49862	0.322	38386	12277
6	17	45599	0.249	52064	0.305	49191	14071
6	18	65112	0.110	61977	0.197	63544	10012
#	Ch	ain C
	1	63382	0.175	90513	0.165	76947	13135
	2	24310	0.215	28817	0.151	27315	4660
	3	17036	0.141	45130	0.354	32644	12016
	4	15186	0.100	13885	0.102	14257	1449
	5	13852	0.083	33797	0.463	24933	11693
	6	13096	0.110	14810	0.187	13953	2204
	7	17583	0.055	22638	0.144	20111	2401
	8	25280	0.305	47716	0.384	36498	14070
	9	16753	0.084	19363	0.107	18058	1771
	10	14950	0.097	19922	0.153	17081	2277
	11	22904	0.184	30358	0.087	26631	3521
	12	21804	0.055	22840	0.139	22322	2405
	13	19893	0.061	0.000	0.000	19893	1214
	14	15479	0.128	19439	0.144	17459	2432
	15	13949	0.124	15745	0.052	14548	1490
	16	13350	0.135	12652	0.000	13210	1611
	17	14411	0.116	21322	0.312	18250	5089
	18	14968	0.131	15583	0.040	15173	1644
	19	13887	0.220	0.000	0.000	13887	3053
	20	15206	0.082	13407	0.125	14435	1446
	21	13868	0.018	13023	0.118	13586	0.915
	22	14935	0.117	17069	0.102	15850	1746
	23	16185	0.116	20730	0.131	18133	2273
	24	13111	0.089	16706	0.125	14652	1627
	25	13332	0.109	11994	0.045	12886	1226
	26	15972	0.243	14549	0.097	15362	3073
	27	15976	0.082	17539	0.095	16757	1500
	28	18192	0.070	0.000	0.000	18192	1265
	29	15381	0.097	17640	0.168	16511	2341
	30	16022	0.165	15363	0.156	15692	2524
	31	17292	0.129	22553	0.138	19547	2642
	32	25728	0.169	22787	0.163	23856	3947
	33	32461	0.281	66146	0.304	51175	16183
	34	29565	0.074	65061	0.246	47313	11412
	35	21448	0.055	49817	0.374	39501	14892
	36	21876	0.130	23012	0.086	22363	2501
	37	19388	0.095	52809	0.277	37955	10952
	38	23130	0.198	25435	0.067	24283	3452
	39	23864	0.125	22943	0.047	23469	2368
	40	18191	0.097	34670	0.152	27346	4103
	41	18166	0.111	41723	0.404	31253	12647
	42	14981	0.048	15389	0.025	15117	0.630
	43	14227	0.030	25522	0.248	19875	4480
	44	15145	0.077	13626	0.124	14178	1521
	45	13608	0.061	22153	0.402	18355	6654
	46	12418	0.065	0.000	0.000	12418	0.810
	47	11324	0.072	16707	0.194	14016	2369
	48	13191	0.117	0.000	0.000	13191	1541
	49	14598	0.109	14856	0.131	14727	1778
	50	12315	0.084	13698	0.044	12776	0.915
	51	11503	0.083	15248	0.108	13887	1431
	52	12578	0.103	15837	0.184	14388	2337
	53	12007	0.028	12969	0.207	12420	1773
	54	11259	0.086	11312	0.053	11277	0.858
	55	15480	0.083	14912	0.055	15237	1114
	56	11373	0.097	15263	0.203	13849	2556
	57	11890	0.087	13992	0.252	12791	2440
	58	12334	0.087	20705	0.095	15124	1429
	59	14120	0.130	15331	0.030	14524	1524
	60	15232	0.085	0.000	0.000	15232	1299
	61	11280	0.094	29643	0.290	21482	6443
	62	12001	0.035	14257	0.114	13505	1344
	63	11999	0.102	14125	0.197	13181	2231
	64	13186	0.068	12667	0.071	12927	0.902
	65	12889	0.063	34513	0.322	24902	8293
	66	13367	0.041	14414	0.064	13890	0.761
	67	14621	0.063	13881	0.071	14150	0.961
	68	16140	0.174	18882	0.105	17663	2384
	69	16736	0.102	34223	0.489	26451	12521
	70	18281	0.101	18402	0.145	18358	2406
	71	21272	0.082	41591	0.356	32560	11101
	72	21770	0.093	38354	0.275	30984	7973
	73	17391	0.046	38757	0.223	29261	6474
	74	18364	0.017	20057	0.156	19493	2567
	75	19906	0.077	27269	0.201	24815	4565
	76	20064	0.058	25805	0.257	23891	5454
	77	19643	0.047	0.000	0.000	19643	0.913
	78	24079	0.073	36881	0.367	31191	10161
	79	26083	0.191	0.000	0.000	26083	4974
	80	28709	0.137	43891	0.259	36300	8498
	81	33853	0.080	43457	0.262	37969	7721
	82	31590	0.070	69517	0.222	52660	11621
	83	20612	0.144	0.000	0.000	20612	2977
	84	19567	0.064	18247	0.138	18834	2051
	85	19689	0.113	23578	0.128	21634	2651
	86	19499	0.056	0.000	0.000	19499	1099
	87	19425	0.064	0.000	0.000	19425	1245
	88	18051	0.090	18746	0.073	18349	1519
	89	16382	0.035	15179	0.056	15866	0.708
	90	20177	0.032	25300	0.072	22372	1285
	91	22622	0.086	20917	0.023	21892	1505
	92	20102	0.020	17717	0.055	18584	0.812
	93	19069	0.090	18387	0.129	18728	2072
	94	22693	0.198	43684	0.344	34354	11603
	95	24946	0.072	33583	0.266	30704	7373
	96	23296	0.140	20667	0.145	21981	3138
	97	26139	0.099	27654	0.036	26896	1960
	98	25979	0.115	45706	0.305	36938	10582
	99	28717	0.078	35665	0.104	32191	3060
1	0	28424	0.067	56080	0.336	43788	14121
1	1	24440	0.061	39884	0.314	33020	9390
1	2	19663	0.102	21234	0.080	20449	1859
1	3	21729	0.152	35149	0.182	28439	5085
1	4	19690	0.138	0.000	0.000	19690	2714
1	5	18327	0.115	17484	0.000	18158	1886
1	6	15660	0.085	17888	0.110	16774	1682
1	7	17836	0.077	17228	0.121	17575	1720
1	8	17954	0.086	19226	0.058	18499	1377
1	9	19179	0.084	0.000	0.000	19179	1602
1	10	23152	0.151	24899	0.126	24026	3323
1	11	26556	0.046	70419	0.250	50924	13171
1	12	28226	0.037	47774	0.043	34742	1445
1	13	24188	0.039	20677	0.067	21680	1271
1	14	23421	0.065	36181	0.418	30510	11311
1	15	18838	0.083	22497	0.100	20407	1884
1	16	18236	0.080	28572	0.229	22666	4416
1	17	18917	0.165	19419	0.102	19085	2798
1	18	17723	0.086	19981	0.069	18852	1456
1	19	21626	0.106	19443	0.074	20535	1911
1	20	22039	0.143	23076	0.192	22484	3760
1	21	26142	0.099	29446	0.183	27978	4380
1	22	31757	0.052	41211	0.222	36484	6564
1	23	36061	0.080	59991	0.237	49356	10763
1	24	40252	0.073	70664	0.149	57148	8071
1	25	33478	0.078	37254	0.099	35366	3184
1	26	28973	0.086	26381	0.054	27677	2024
1	27	33552	0.226	43251	0.162	38401	7294
1	28	29810	0.092	44989	0.089	37400	3429
1	29	22018	0.103	24361	0.139	23022	2801
1	30	20610	0.091	22591	0.017	21459	1441
1	31	18808	0.109	36525	0.379	28651	10419
1	32	16312	0.071	18003	0.007	16876	0.947
1	33	16920	0.089	19437	0.149	18318	2386
1	34	18789	0.156	18268	0.121	18441	2474
1	35	18468	0.063	19266	0.040	18810	1015
1	36	16226	0.072	19199	0.029	17500	0.954
1	37	16297	0.113	16613	0.087	16402	1719
1	38	19329	0.126	21756	0.026	20369	1877
1	39	16974	0.124	17000	0.098	16987	1897
1	40	17677	0.071	27534	0.141	23153	3021
1	41	16940	0.130	16902	0.000	16932	1963
1	42	16967	0.123	16579	0.075	16773	1711
1	43	16749	0.101	23483	0.195	20490	3589
1	44	18759	0.061	23060	0.051	20602	1154
1	45	17791	0.094	17357	0.000	17704	1492
1	46	19154	0.086	0.000	0.000	19154	1648
1	47	23917	0.103	47156	0.298	36828	10602
1	48	25560	0.060	31381	0.173	28471	3981
1	49	24393	0.122	0.000	0.000	24393	2982
1	50	22379	0.064	24790	0.106	23584	2106
1	51	18642	0.085	53521	0.350	38019	13991
1	52	19641	0.058	32713	0.244	26903	5995
1	53	16913	0.047	16475	0.133	16725	1556
1	54	16753	0.115	15181	0.000	16438	1718
1	55	14564	0.070	14564	0.130	14564	1463
1	56	15727	0.025	19675	0.085	17419	1136
1	57	13869	0.131	0.000	0.000	13869	1819
1	58	12785	0.079	14185	0.138	13485	1557
1	59	11756	0.064	13303	0.020	12419	0.598
1	60	13211	0.113	13099	0.045	13174	1261
1	61	13068	0.160	14016	0.135	13595	1977
1	62	12013	0.089	15784	0.060	13899	1006
1	63	12129	0.083	15789	0.116	13959	1472
1	64	13902	0.046	0.000	0.000	13902	0.645
1	65	12538	0.160	14548	0.153	13543	2122
1	66	12476	0.125	14092	0.109	13504	1546
1	67	14902	0.199	15717	0.245	15355	3484
1	68	13635	0.039	15585	0.108	14610	1243
1	69	12800	0.128	17883	0.218	15624	3105
1	70	11199	0.106	14293	0.128	13261	1646
1	71	12526	0.106	13802	0.075	13338	1153
1	72	13200	0.134	28341	0.414	21611	8824
1	73	14637	0.193	15812	0.200	15420	3055
1	74	13873	0.111	13992	0.048	13933	1186
1	75	13733	0.050	14204	0.000	13827	0.618
1	76	15349	0.088	18028	0.354	16837	4847
1	77	13530	0.108	15032	0.222	14431	2743
1	78	13760	0.072	35623	0.311	24691	7858
1	79	14665	0.063	0.000	0.000	14665	0.926
1	80	12990	0.110	15336	0.185	14293	2320
1	81	13419	0.055	14115	0.030	13767	0.600
1	82	16401	0.111	0.000	0.000	16401	1817
1	83	16901	0.086	48441	0.427	34423	15448
1	84	17228	0.080	19675	0.072	18452	1403
1	85	15616	0.023	0.000	0.000	15616	0.356
1	86	15426	0.034	37634	0.484	27764	13582
1	87	14410	0.070	18956	0.177	16358	2324
1	88	17540	0.155	16979	0.226	17300	3242
1	89	16349	0.106	46338	0.426	33009	14747
1	90	16949	0.122	16344	0.081	16647	1733
1	91	16593	0.062	17762	0.131	17094	1717
1	92	17375	0.070	36818	0.334	28177	9209
1	93	17229	0.058	25395	0.188	21312	3449
1	94	17262	0.168	33317	0.162	26182	4467
1	95	16301	0.055	20685	0.122	19224	2123
1	96	15502	0.027	17804	0.038	16653	0.561
1	97	13722	0.100	16334	0.208	15028	2591
1	98	14202	0.146	0.000	0.000	14202	2073
1	99	13717	0.133	17259	0.163	15488	2368
2	0	13606	0.044	14386	0.072	13996	0.844
2	1	14310	0.132	13817	0.067	14146	1628
2	2	17723	0.146	28422	0.119	22308	2949
2	3	16579	0.105	32091	0.412	25197	9917
2	4	16513	0.111	15398	0.061	15893	1408
2	5	17900	0.105	23766	0.130	21633	2707
2	6	21816	0.097	27644	0.130	25054	3028
2	7	20670	0.034	26307	0.161	24428	3476
2	8	22980	0.072	45037	0.166	34008	5415
2	9	29652	0.142	48951	0.261	40374	9932
2	10	22145	0.072	26264	0.148	24204	2965
2	11	23335	0.042	41801	0.443	33594	13830
2	12	29592	0.064	61655	0.242	47405	11209
2	13	28891	0.081	33046	0.106	30672	2891
2	14	26295	0.142	34999	0.220	30647	6037
2	15	28288	0.055	30319	0.000	28694	1388
2	16	35319	0.063	59140	0.188	48553	8409
2	17	34714	0.202	44374	0.247	41154	9823
2	18	35495	0.055	65953	0.191	50724	9031
2	19	26418	0.017	27180	0.068	26799	1346
2	20	27323	0.073	38915	0.078	33119	2570
2	21	27794	0.096	28903	0.088	28348	2605
2	22	31864	0.170	41071	0.154	36467	5902
2	23	28571	0.033	41527	0.142	35049	4229
2	24	22882	0.022	22090	0.022	22543	0.487
2	25	23327	0.037	61840	0.324	44723	14940
2	26	22034	0.080	25766	0.075	24107	1858
2	27	19177	0.032	20589	0.088	20075	1491
2	28	22409	0.202	23381	0.097	22895	3586
2	29	22690	0.071	25016	0.081	23853	1838
2	30	25159	0.080	32836	0.129	29424	3425
2	31	23276	0.144	46324	0.281	36080	9941
2	32	27296	0.057	0.000	0.000	27296	1560
2	33	22779	0.102	44040	0.298	34591	9910
2	34	23069	0.112	23237	0.026	23153	1881
2	35	21889	0.046	28695	0.186	25292	3844
2	36	22822	0.044	23975	0.097	23316	1702
2	37	24608	0.079	31119	0.148	28949	3918
2	38	30457	0.136	38071	0.245	33720	6852
2	39	42175	0.176	55745	0.168	48960	8463
2	40	48833	0.117	0.000	0.000	48833	5696
2	41	34392	0.130	56913	0.294	46904	12823
2	42	32635	0.176	49726	0.309	42130	12087
2	43	28285	0.072	39045	0.154	34741	4844
2	44	25371	0.096	35732	0.181	31127	5098
2	45	23889	0.023	24881	0.075	24385	1374
2	46	26517	0.078	30669	0.136	28296	3147
2	47	25412	0.096	28288	0.087	26850	2457
2	48	31081	0.081	57510	0.212	45764	9247
2	49	30761	0.030	68577	0.374	51770	19134
2	50	27109	0.176	25517	0.140	26313	4206
2	51	27503	0.169	62778	0.325	47100	15499
2	52	24975	0.035	34448	0.168	29711	4132
2	53	24069	0.101	28572	0.088	25570	2455
2	54	23407	0.117	28380	0.000	24402	2447
2	55	14866	0.050	0.000	0.000	14866	0.746
2	56	14248	0.051	14702	0.057	14400	0.760
2	57	17320	0.115	31556	0.371	25229	8816
2	58	15327	0.075	30682	0.248	23005	5447
2	59	16657	0.137	12740	0.029	15351	1870
2	60	18958	0.155	16744	0.077	17549	2050
2	61	14628	0.087	17374	0.120	16001	1729
2	62	13407	0.044	16544	0.182	15403	2426
2	63	17506	0.075	21054	0.153	19280	2456
2	64	13650	0.079	13615	0.000	13643	0.969
2	65	15803	0.052	31418	0.302	24478	7100
2	66	13244	0.102	20874	0.360	17059	5403
2	67	15304	0.114	16123	0.000	15468	1556
2	68	13115	0.015	17897	0.092	15506	1170
2	69	14091	0.088	19237	0.214	16297	2854
2	70	13966	0.066	17606	0.144	15179	1648
2	71	14397	0.027	14923	0.053	14622	0.591
2	72	15789	0.054	0.000	0.000	15789	0.845
2	73	17019	0.063	24753	0.010	19597	0.893
2	74	17868	0.073	22704	0.068	19940	1416
2	75	18754	0.071	0.000	0.000	18754	1332
2	76	19364	0.111	27481	0.067	22070	2050
2	77	19683	0.052	27920	0.175	23213	3295
2	78	22667	0.131	38496	0.268	30581	7585
2	79	20329	0.058	0.000	0.000	20329	1176
2	80	19152	0.054	21158	0.095	20490	1752
2	81	17926	0.037	20675	0.060	18843	0.891
2	82	16808	0.152	22290	0.053	19158	2084
2	83	17900	0.044	22297	0.160	19784	2404
2	84	15827	0.036	16588	0.096	16207	1193
2	85	15131	0.062	19006	0.147	17068	2078
2	86	16736	0.106	18854	0.153	18084	2544
2	87	16264	0.077	16275	0.081	16268	1281
2	88	21689	0.114	45633	0.311	34991	10698
2	89	20176	0.146	25121	0.125	22924	3054
2	90	17724	0.087	0.000	0.000	17724	1549
2	91	20255	0.040	48377	0.350	35879	12634
2	92	21001	0.101	31030	0.171	26572	4200
2	93	21593	0.162	21349	0.100	21471	2906
2	94	23101	0.124	31912	0.138	27996	3806
2	95	27361	0.130	38271	0.187	32816	5655
2	96	21695	0.059	22382	0.000	21833	1138
2	97	20941	0.061	24454	0.123	22697	2311
2	98	26935	0.232	55706	0.292	42919	12833
2	99	23732	0.097	22919	0.088	23325	2158
3	0	26759	0.148	43374	0.253	35989	8593
3	1	26158	0.024	58828	0.271	44308	11880
3	2	25270	0.088	0.000	0.000	25270	2232
3	3	21683	0.079	19401	0.096	20705	1773
3	4	20244	0.039	20945	0.123	20595	1901
3	5	16684	0.015	22149	0.144	19416	2265
3	6	19744	0.126	27050	0.173	23803	3858
3	7	18200	0.096	21768	0.000	18913	1556
3	8	17088	0.077	17583	0.070	17335	1275
3	9	20876	0.054	35208	0.333	28838	8770
3	10	23594	0.153	54338	0.318	40674	13104
3	11	15934	0.077	25799	0.115	20867	2272
3	12	16644	0.095	21695	0.188	19858	3389
3	13	18230	0.177	57425	0.345	37828	14176
3	14	18400	0.130	23642	0.228	21021	4171
3	15	17010	0.071	19848	0.154	18587	2410
3	16	15197	0.073	28072	0.189	21635	3841
3	17	18154	0.108	33830	0.176	25992	4438
3	18	15549	0.019	18652	0.062	17524	0.941
3	19	16097	0.076	14396	0.097	15014	1341
3	20	17174	0.107	24401	0.225	21189	4267
3	21	18188	0.101	42021	0.350	31429	11029
3	22	16976	0.046	21735	0.164	19620	2711
3	23	16028	0.026	18206	0.113	16961	1378
3	24	17868	0.063	45710	0.287	33336	9823
3	25	21341	0.139	24010	0.149	23040	3365
3	26	19620	0.110	24236	0.289	22557	5736
3	27	23542	0.159	31293	0.279	27848	6961
3	28	24710	0.145	28959	0.000	25559	3215
3	29	29935	0.147	45427	0.301	38542	10604
3	30	26616	0.099	42741	0.356	34678	10907
3	31	20237	0.103	34747	0.253	28298	6689
3	32	17413	0.113	57574	0.313	39724	13484
3	33	17355	0.113	18764	0.027	17959	1521
3	34	13326	0.056	15373	0.009	14008	0.619
3	35	12914	0.093	15968	0.056	14858	1016
3	36	13274	0.088	12966	0.149	13069	1716
3	37	12880	0.049	13863	0.130	13582	1564
3	38	14433	0.076	14634	0.019	14519	0.851
3	39	13887	0.127	16034	0.000	14316	1578
3	40	15928	0.150	15624	0.130	15776	2215
3	41	16785	0.160	18498	0.165	17927	2937
3	42	15706	0.078	0.000	0.000	15706	1230
3	43	15935	0.142	0.000	0.000	15935	2262
3	44	15266	0.169	15762	0.251	15479	3242
3	45	13828	0.078	0.000	0.000	13828	1077
3	46	12633	0.105	33189	0.491	24053	12180
3	47	14741	0.101	16060	0.099	15580	1555
3	48	19646	0.192	22158	0.000	20148	3377
3	49	19756	0.180	25678	0.192	22717	4298
3	50	22342	0.045	0.000	0.000	22342	1005
3	51	15279	0.063	18426	0.103	16628	1442
3	52	13224	0.142	14634	0.150	14164	2097
3	53	14514	0.042	16033	0.082	15480	1114
3	54	12146	0.112	22908	0.509	17527	8294
3	55	14394	0.138	13269	0.172	13678	2180
3	56	12908	0.139	19258	0.239	16083	3489
3	57	12709	0.198	13632	0.113	13297	1954
3	58	15391	0.095	8538	0.000	14020	1302
3	59	15991	0.102	29035	0.254	23237	5595
3	60	13730	0.066	17869	0.056	15504	0.948
3	61	14672	0.183	14365	0.000	14611	2405
3	62	13476	0.058	0.000	0.000	13476	0.777
3	63	13888	0.124	16208	0.106	15545	1714
3	64	15745	0.046	13265	0.106	14092	1222
3	65	15403	0.086	16531	0.188	15779	2101
3	66	16669	0.116	20595	0.192	18632	3108
3	67	20168	0.126	33059	0.232	26614	5711
3	68	18851	0.147	33273	0.376	26863	9513
3	69	16699	0.032	15923	0.000	16544	0.484
3	70	16180	0.131	21911	0.134	19827	2663
3	71	18296	0.038	51501	0.382	36743	14658
3	72	17247	0.060	16625	0.091	16936	1299
3	73	16309	0.105	18851	0.135	17580	2170
3	74	17558	0.068	60884	0.395	41628	17930
3	75	16649	0.041	24563	0.142	20606	2520
3	76	17930	0.067	21397	0.000	18623	1070
3	77	19873	0.074	37364	0.369	29590	10313
3	78	17405	0.072	27995	0.185	23289	3953
3	79	21091	0.086	23475	0.226	22680	4454
3	80	20685	0.151	44409	0.324	32547	10422
3	81	17342	0.088	0.000	0.000	17342	1529
3	82	13324	0.138	30152	0.344	22673	7829
3	83	11245	0.046	16322	0.239	13783	2786
3	84	14013	0.143	19293	0.196	16946	3115
3	85	11898	0.134	18288	0.277	15093	3758
3	86	11166	0.080	13351	0.059	12103	0.847
3	87	11523	0.051	14335	0.056	12929	0.705
3	88	11309	0.161	11117	0.145	11187	1694
3	89	13156	0.102	0.000	0.000	13156	1345
3	90	12316	0.111	12659	0.000	12385	1220
3	91	13637	0.069	17197	0.185	15902	2599
3	92	13640	0.098	13747	0.134	13700	1640
3	93	12153	0.109	15653	0.222	13903	2628
3	94	14900	0.111	12619	0.048	13531	1146
3	95	13741	0.132	0.000	0.000	13741	1809
3	96	13281	0.082	14805	0.111	14043	1397
3	97	15130	0.015	17988	0.009	16083	0.204
3	98	15272	0.097	0.000	0.000	15272	1484
3	99	15143	0.055	17172	0.173	16435	2422
4	0	16807	0.192	21965	0.105	19386	2808
4	1	14482	0.076	17592	0.041	15815	0.955
4	2	17034	0.154	18862	0.113	18050	2362
4	3	16968	0.126	18800	0.000	17335	1907
4	4	15470	0.116	22542	0.266	19006	4428
4	5	16984	0.121	16417	0.161	16741	2324
4	6	20210	0.126	23615	0.059	21912	2059
4	7	23972	0.091	40546	0.311	33180	9519
4	8	20039	0.199	16524	0.108	18281	3090
4	9	22876	0.146	28638	0.319	25757	6882
4	10	31593	0.070	63587	0.366	49367	17389
4	11	34625	0.125	44181	0.233	39934	8205
4	12	27461	0.098	0.000	0.000	27461	2680
4	13	21333	0.143	24348	0.173	23252	3830
4	14	18166	0.097	32912	0.428	25539	10045
4	15	14769	0.186	16481	0.129	15503	2503
4	16	13344	0.052	0.000	0.000	13344	0.695
4	17	13553	0.069	13858	0.045	13655	0.846
4	18	12728	0.111	49070	0.519	32918	19004
4	19	15229	0.107	0.000	0.000	15229	1627
4	20	11765	0.137	11938	0.107	11839	1477
4	21	10001	0.155	12474	0.174	11237	1884
4	22	10387	0.158	13110	0.066	11554	1362
4	23	11198	0.077	13231	0.064	12492	0.855
4	24	11065	0.062	14370	0.000	11726	0.617
4	25	10052	0.066	13160	0.158	11384	1451
4	26	10723	0.094	10972	0.165	10848	1466
4	27	11134	0.029	15607	0.000	12029	0.292
4	28	11768	0.101	9613	0.113	11050	1155
4	29	11925	0.090	12386	0.120	12123	1262
4	30	11637	0.109	0.000	0.000	11637	1263
4	31	13088	0.206	40797	0.494	28482	15124
4	32	22070	0.135	0.000	0.000	22070	2990
4	33	14127	0.081	15465	0.190	14796	2226
4	34	12201	0.060	11458	0.003	11954	0.597
4	35	15791	0.099	0.000	0.000	15791	1565
4	36	12147	0.161	16523	0.131	13606	2027
4	37	13370	0.142	0.000	0.000	13370	1899
4	38	12789	0.182	13552	0.127	13170	2051
4	39	12545	0.088	12876	0.202	12710	2003
4	40	13660	0.077	16553	0.198	15107	2439
4	41	13060	0.178	13081	0.027	13069	1768
4	42	15048	0.241	16405	0.045	15629	2785
4	43	13885	0.072	35770	0.420	26043	11229
4	44	11395	0.075	16820	0.160	14107	1992
4	45	12780	0.120	12720	0.131	12760	1573
4	46	13769	0.148	33156	0.403	24539	10042
4	47	12040	0.134	17047	0.147	14543	2110
4	48	13836	0.097	14642	0.254	14239	2791
4	49	14153	0.152	15762	0.095	15047	1815
4	50	15745	0.159	24602	0.118	20173	2707
4	51	15229	0.176	19070	0.059	17149	2052
4	52	12730	0.099	15786	0.129	14675	1795
4	53	13241	0.189	21940	0.465	18074	7783
4	54	12800	0.099	13751	0.058	13328	1039
4	55	12528	0.050	24685	0.164	19822	3163
4	56	11556	0.042	15097	0.150	13073	1529
4	57	12259	0.037	16197	0.000	13047	0.403
4	58	12229	0.089	12575	0.155	12377	1519
4	59	10897	0.143	10671	0.094	10746	1218
4	60	11618	0.155	16719	0.136	14452	2082
4	61	11444	0.144	12851	0.090	12339	1354
4	62	9252	0.125	11257	0.122	10366	1281
4	63	11227	0.124	10845	0.183	11036	1714
4	64	10151	0.216	8598	0.000	9841	1962
4	65	10733	0.044	12565	0.095	11649	0.910
4	66	10257	0.192	9462	0.022	9992	1611
4	67	10390	0.108	0.000	0.000	10390	1118
4	68	9579	0.102	10905	0.043	10021	0.842
4	69	12142	0.051	15635	0.188	13639	1979
4	70	8760	0.129	10647	0.142	9703	1333
4	71	9924	0.037	11566	0.167	10836	1462
4	72	10520	0.055	10437	0.002	10492	0.472
4	73	10907	0.097	9670	0.246	10377	1754
4	74	8229	0.199	10802	0.123	9866	1447
4	75	8589	0.120	8843	0.082	8698	0.916
4	76	10366	0.122	11578	0.161	11040	1622
4	77	10219	0.226	10765	0.232	10492	2408
4	78	11304	0.072	9656	0.198	10315	1569
4	79	11461	0.066	15876	0.231	13668	2651
4	80	11048	0.080	17017	0.112	14033	1482
4	81	10149	0.068	0.000	0.000	10149	0.691
4	82	10239	0.191	15376	0.172	12808	2326
4	83	11678	0.128	10446	0.000	11432	1340
4	84	11844	0.147	0.000	0.000	11844	1739
4	85	12332	0.126	14521	0.135	13270	1743
4	86	12690	0.159	30115	0.621	22370	14012
4	87	11757	0.133	13689	0.153	12986	1916
4	88	11742	0.021	14978	0.017	13129	0.252
4	89	14158	0.101	17056	0.147	15400	1965
4	90	14465	0.146	14585	0.114	14516	1932
4	91	18300	0.042	23767	0.180	21034	3077
4	92	25651	0.102	64212	0.276	47074	13319
4	93	21297	0.108	62686	0.359	44291	16857
4	94	17283	0.109	25870	0.158	21577	3190
4	95	16249	0.078	14316	0.007	15605	1035
4	96	13412	0.116	17907	0.121	15660	1885
4	97	15182	0.097	0.000	0.000	15182	1478
4	98	15336	0.056	15000	0.003	15224	0.697
4	99	12046	0.031	0.000	0.000	12046	0.368
5	0	11911	0.107	18958	0.306	16396	4695
5	1	14141	0.172	13977	0.071	14086	2069
5	2	16761	0.204	16694	0.000	16747	3053
5	3	15131	0.184	18497	0.156	17001	2835
5	4	13471	0.106	19780	0.115	16175	1846
5	5	12036	0.117	11738	0.021	11937	1161
5	6	14664	0.113	13145	0.180	13820	2081
5	7	13846	0.079	18779	0.129	16312	1882
5	8	13979	0.072	21638	0.161	18234	2685
5	9	12132	0.038	13996	0.000	12505	0.407
5	10	14123	0.255	11874	0.145	12998	2820
5	11	16274	0.060	54208	0.337	35241	12943
5	12	13919	0.173	14481	0.097	14200	1972
5	13	13621	0.076	18854	0.201	16951	3082
5	14	17555	0.119	0.000	0.000	17555	2096
5	15	14177	0.053	44897	0.265	31244	8868
5	16	13228	0.054	15454	0.031	14182	0.620
5	17	12325	0.061	13873	0.157	12841	1395
5	18	12124	0.134	14931	0.119	13995	1726
5	19	10523	0.102	18765	0.041	14055	0.952
5	20	12861	0.080	13119	0.091	12990	1110
5	21	10941	0.176	13196	0.104	12444	1579
5	22	12980	0.145	14014	0.057	13497	1445
5	23	12450	0.094	19358	0.150	15410	2090
5	24	12019	0.071	13119	0.041	12386	0.763
5	25	12292	0.127	12432	0.177	12362	1910
5	26	11462	0.145	0.000	0.000	11462	1657
5	27	13427	0.059	15003	0.100	13952	1082
5	28	13100	0.063	0.000	0.000	13100	0.823
5	29	12038	0.133	31084	0.440	22619	10246
5	30	12846	0.178	13013	0.086	12902	1981
5	31	15093	0.258	15306	0.070	15200	2854
5	32	18396	0.040	47019	0.433	34298	15177
5	33	13113	0.067	16265	0.000	13744	0.790
5	34	16306	0.092	13740	0.121	15451	1558
5	35	17167	0.045	19758	0.064	18277	1007
5	36	16715	0.137	17236	0.105	16975	2062
5	37	18454	0.054	34711	0.258	27486	6698
5	38	15433	0.090	0.000	0.000	15433	1383
5	39	15787	0.096	12805	0.100	13889	1370
5	40	14609	0.132	24150	0.217	19379	3952
5	41	13950	0.040	16800	0.108	15172	1257
5	42	14334	0.120	20687	0.199	17863	3274
5	43	15884	0.071	39018	0.306	28736	8942
5	44	13886	0.113	23739	0.162	19360	3048
5	45	14301	0.165	0.000	0.000	14301	2360
5	46	12562	0.123	21166	0.390	18038	6653
5	47	12436	0.172	17925	0.232	15180	3307
5	48	11234	0.095	13313	0.067	12125	0.996
5	49	10682	0.080	15370	0.286	13808	3617
5	50	10697	0.185	12415	0.150	11433	1928
5	51	11290	0.145	0.000	0.000	11290	1635
5	52	11953	0.087	0.000	0.000	11953	1037
5	53	9650	0.158	15125	0.113	12692	1625
5	54	11534	0.056	14557	0.127	12830	1307
5	55	8893	0.087	0.000	0.000	8893	0.775
5	56	12850	0.245	11934	0.114	12267	2187
5	57	15421	0.088	26262	0.215	21444	4302
5	58	11856	0.095	14226	0.009	12872	0.854
5	59	12379	0.166	15791	0.258	14085	3221
5	60	11766	0.050	23152	0.368	18092	6367
5	61	12932	0.042	0.000	0.000	12932	0.546
5	62	11776	0.025	11236	0.157	11544	1178
5	63	13106	0.135	15016	0.048	13742	1501
5	64	11480	0.259	17099	0.268	14290	3863
5	65	16139	0.202	32240	0.488	25084	11924
5	66	14642	0.099	25276	0.255	19959	4669
5	67	13833	0.119	19760	0.219	16797	3279
5	68	15601	0.057	21433	0.031	17545	0.826
5	69	15516	0.150	26749	0.263	20330	4929
5	70	17355	0.079	62496	0.373	42433	17417
5	71	13727	0.161	28563	0.354	21970	7680
5	72	12470	0.118	14135	0.124	13303	1620
5	73	13715	0.112	16788	0.173	15251	2327
5	74	14672	0.079	16699	0.157	15686	2027
5	75	12877	0.043	15537	0.191	14207	2132
5	76	12377	0.113	15274	0.101	13826	1472
5	77	15731	0.055	18008	0.223	16870	2907
5	78	12100	0.188	15830	0.213	14172	2933
5	79	10635	0.129	12004	0.122	11222	1410
5	80	14062	0.117	15898	0.136	14980	1923
5	81	13191	0.143	17366	0.071	15278	1593
5	82	11683	0.099	13433	0.181	12433	1816
5	83	11586	0.112	11677	0.080	11647	1068
5	84	13368	0.166	17993	0.375	16143	5413
5	85	15215	0.166	17724	0.175	16609	2857
5	86	12968	0.181	16667	0.115	15434	2074
5	87	12613	0.176	16655	0.000	13421	1981
5	88	10634	0.106	42531	0.676	28355	21434
5	89	12894	0.043	12238	0.197	12530	1835
5	90	10407	0.081	14300	0.150	12076	1545
5	91	9568	0.178	13438	0.092	11718	1463
5	92	12451	0.160	30319	0.556	23822	13500
5	93	11565	0.135	17933	0.101	15103	1709
5	94	9371	0.152	11556	0.168	10761	1770
5	95	8699	0.088	10120	0.197	9410	1509
5	96	12461	0.175	12596	0.000	12488	1954
5	97	10085	0.091	15007	0.000	11069	0.818
5	98	9533	0.159	11293	0.118	10287	1442
5	99	13752	0.078	14604	0.053	14178	0.933
6	0	16141	0.163	16786	0.000	16270	2360
6	1	15419	0.128	19823	0.287	18222	4689
6	2	12224	0.145	18083	0.089	15154	1695
6	3	14345	0.181	0.000	0.000	14345	2590
6	4	15091	0.148	17794	0.293	16593	4157
6	5	16072	0.175	0.000	0.000	16072	2820
6	6	15150	0.107	24052	0.283	20096	5183
6	7	14002	0.170	13800	0.199	13874	2617
6	8	13860	0.080	17767	0.169	15813	2266
6	9	14648	0.145	41611	0.344	29627	10772
6	10	13229	0.097	22867	0.088	18584	1723
6	11	14738	0.114	14597	0.078	14678	1468
6	12	15418	0.086	40033	0.515	29093	15407
6	13	15997	0.094	52441	0.355	36244	13925
6	14	15985	0.114	17155	0.171	16570	2439
6	15	18429	0.234	15722	0.124	17076	3346
6	16	28403	0.120	53906	0.294	42572	12042
6	17	37327	0.280	49196	0.396	43921	16122
6	18	59219	0.239	54130	0.181	56675	12189
#	Ch	ain D
	2	37473	0.071	39866	0.155	39069	5261
	3	23497	0.122	53095	0.236	39940	9526
	4	21185	0.084	18983	0.129	19612	2274
	5	18590	0.030	36452	0.399	28513	10852
	6	16548	0.155	15791	0.142	16169	2405
	7	19906	0.087	32576	0.260	26241	6118
	8	36046	0.238	55413	0.261	45730	11901
	9	20039	0.092	21495	0.120	20767	2242
	10	21457	0.275	23911	0.274	22509	6193
	11	32822	0.288	36122	0.091	34472	7067
	12	27567	0.062	35706	0.109	31637	2993
	13	27949	0.092	0.000	0.000	27949	2563
	14	19739	0.121	21834	0.098	20786	2268
	15	18017	0.105	19692	0.121	18575	2070
	16	16288	0.038	16713	0.000	16373	0.551
	17	18377	0.113	26187	0.266	22716	5378
	18	16957	0.081	16709	0.053	16874	1227
	19	18737	0.125	0.000	0.000	18737	2338
	20	15337	0.128	15848	0.069	15556	1650
	21	16861	0.172	16713	0.015	16811	2375
	22	17811	0.078	21227	0.079	19275	1517
	23	17447	0.195	24906	0.216	20643	4365
	24	16784	0.061	18049	0.047	17326	0.954
	25	17598	0.088	15623	0.122	16939	1674
	26	19177	0.265	17145	0.144	18306	4165
	27	18152	0.104	19376	0.141	18764	2348
	28	21028	0.106	0.000	0.000	21028	2220
	29	20224	0.131	20839	0.112	20532	2501
	30	20206	0.200	17546	0.118	18876	3215
	31	21245	0.101	25142	0.090	22915	2196
	32	26288	0.218	26383	0.077	26349	3824
	33	32670	0.255	58221	0.274	46865	13105
	34	33218	0.061	59343	0.273	46281	11525
	35	23080	0.086	50753	0.410	40690	16639
	36	23055	0.125	22761	0.045	22929	2286
	37	24690	0.115	60633	0.306	44658	13942
	38	24653	0.071	19968	0.112	22310	2011
	39	29276	0.111	32045	0.057	30463	2724
	40	26155	0.129	35728	0.201	31473	5814
	41	23018	0.123	45821	0.315	35686	10939
	42	17072	0.059	15762	0.040	16636	0.896
	43	18249	0.171	29414	0.240	23831	5464
	44	16001	0.078	16923	0.119	16588	1776
	45	17432	0.119	24396	0.183	21301	3602
	46	14111	0.083	0.000	0.000	14111	1174
	47	14139	0.164	18448	0.204	16293	3121
	48	14026	0.137	0.000	0.000	14026	1917
	49	12309	0.127	16628	0.107	14468	1678
	50	14753	0.039	13474	0.114	14327	1004
	51	13869	0.070	19388	0.158	17381	2510
	52	14661	0.073	20862	0.224	18106	3547
	53	16901	0.112	19172	0.146	17874	2320
	54	13285	0.134	12721	0.059	13097	1516
	55	14697	0.086	15928	0.121	15225	1585
	56	13005	0.087	17791	0.135	16051	2028
	57	12904	0.112	15751	0.104	14124	1526
	58	13755	0.111	22365	0.080	16625	1619
	59	15533	0.054	16072	0.098	15712	1135
	60	14687	0.033	0.000	0.000	14687	0.486
	61	13549	0.083	27116	0.233	21086	4765
	62	12298	0.067	14145	0.174	13529	2064
	63	13162	0.041	14066	0.136	13665	1468
	64	12865	0.098	16714	0.237	14789	2941
	65	15218	0.043	35497	0.441	26484	11666
	66	13717	0.074	14070	0.128	13894	1465
	67	15176	0.076	13276	0.118	13967	1426
	68	17339	0.166	20162	0.090	18908	2343
	69	20311	0.049	36783	0.412	29462	11324
	70	20793	0.207	19365	0.061	19884	2756
	71	22976	0.122	39609	0.178	32216	5565
	72	27717	0.084	42599	0.242	35985	7845
	73	23195	0.063	42941	0.250	34165	8050
	74	24469	0.055	24734	0.098	24645	2121
	75	25317	0.022	33968	0.110	31084	3074
	76	28258	0.051	32319	0.103	30965	2841
	77	29696	0.068	0.000	0.000	29696	2024
	78	34996	0.099	67851	0.254	53249	13038
	79	34283	0.100	0.000	0.000	34283	3427
	80	38988	0.127	56633	0.190	47811	8361
	81	42192	0.067	46949	0.134	44231	4648
	82	38194	0.149	67963	0.219	54732	11730
	83	37387	0.197	0.000	0.000	37387	7369
	84	31549	0.070	32741	0.073	32211	2300
	85	32705	0.061	38874	0.201	35790	5705
	86	32176	0.047	0.000	0.000	32176	1511
	87	31486	0.125	0.000	0.000	31486	3944
	88	26887	0.074	29582	0.135	28042	3015
	89	23380	0.017	22336	0.057	22932	0.881
	90	26294	0.053	33079	0.034	29202	1276
	91	27747	0.039	30538	0.062	28943	1476
	92	26549	0.098	25330	0.080	25773	2262
	93	25053	0.056	22086	0.058	23569	1343
	94	30127	0.085	47077	0.221	39544	7945
	95	30375	0.053	41402	0.320	37726	10854
	96	25992	0.103	25063	0.133	25527	3015
	97	32685	0.073	36997	0.093	34841	2952
	98	32495	0.161	57513	0.284	46394	12671
	99	34521	0.042	47615	0.202	41068	6872
1	0	34446	0.117	61787	0.188	49635	9058
1	1	25889	0.047	45320	0.234	36684	7948
1	2	29003	0.085	28694	0.081	28849	2404
1	3	30281	0.052	40602	0.169	35441	4963
1	4	25913	0.057	0.000	0.000	25913	1482
1	5	23199	0.137	23703	0.000	23300	2850
1	6	19631	0.040	22771	0.106	21201	1802
1	7	23021	0.102	23731	0.103	23325	2392
1	8	26962	0.110	24363	0.048	25848	2367
1	9	31911	0.189	0.000	0.000	31911	6046
1	10	38426	0.100	41225	0.166	39826	5544
1	11	38235	0.140	74875	0.176	58591	10437
1	12	42250	0.095	61673	0.116	48725	5276
1	13	38641	0.214	36424	0.106	37057	5500
1	14	31323	0.087	54550	0.222	44227	9215
1	15	31191	0.079	31604	0.051	31368	2153
1	16	27641	0.085	34594	0.034	30621	1932
1	17	25453	0.042	23242	0.008	24716	0.884
1	18	23621	0.054	26306	0.089	24964	1894
1	19	25582	0.100	27713	0.059	26648	2139
1	20	26116	0.108	29736	0.078	27667	2614
1	21	39035	0.137	36119	0.153	37415	5453
1	22	38867	0.283	47083	0.181	42975	9840
1	23	48982	0.138	76593	0.194	64321	11969
1	24	48445	0.180	81633	0.144	66883	10527
1	25	44948	0.102	56734	0.097	50841	5056
1	26	38830	0.093	33762	0.084	36296	3245
1	27	39584	0.071	50534	0.082	45059	3548
1	28	46400	0.151	51894	0.134	49147	6976
1	29	27271	0.069	31640	0.026	29143	1514
1	30	29592	0.050	35304	0.110	32040	2773
1	31	27074	0.010	51180	0.260	40467	9928
1	32	26672	0.070	29243	0.038	27529	1648
1	33	25566	0.067	30849	0.069	28501	1960
1	34	25059	0.064	27575	0.102	26736	2479
1	35	24288	0.077	27834	0.020	25808	1466
1	36	23700	0.122	24332	0.050	23971	2322
1	37	23249	0.128	30019	0.014	25506	2451
1	38	21620	0.125	23302	0.091	22341	2478
1	39	21501	0.039	22705	0.245	22103	3975
1	40	22443	0.092	38593	0.275	31415	8023
1	41	22100	0.034	23098	0.000	22300	0.677
1	42	21059	0.049	21592	0.104	21326	1751
1	43	25383	0.114	34001	0.280	30171	7364
[truncated: 19,060 more rows]

## Sheet: rmsdold
	Residue	B			C			D			E			F			G			H			I			J			K			L			M			N conA			O			P			Residues	B	C
2	2	0.678		2	0.894		2	0.155		2	0.381		2	0.285		2	0.295		2	0.811		2	0.361		2	0.319		2	0.111		2	0.066		2	0.215		2	0.695		2	0.684		2	0.699			2	0.678	0.894
3	3	0.531		3	0.624		3	0.146		3	0.28		3	0.375		3	0.306		3	0.609		3	0.302		3	0.242		3	0.069		3	0.105		3	0.095		3	0.533		3	0.183		3	0.493			3	0.531	0.624
4	4	0.357		4	0.405		4	0.153		4	0.165		4	0.354		4	0.334		4	0.382		4	0.16		4	0.172		4	0.025		4	0.126		4	0.108		4	0.401		4	0.266		4	0.325			4	0.357	0.405
5	5	0.144		5	0.31		5	0.073		5	0.117		5	0.295		5	0.298		5	0.224		5	0.192		5			5	0.065		5	0.128		5	0.107		5	0.235		5	0.079		5	0.217			5	0.144	0.31
6	6	0.24		6	0.234		6	0.062		6	0.167		6	0.242		6	0.284		6	0.132		6	0.068		6	0.109		6	0.063		6	0.147		6	0.1		6	0.208		6	0.172		6	0.136			6	0.24	0.234
7	7	0.431		7	0.09		7	0.154		7	0.352		7	0.214		7	0.458		7	0.32		7	0.056		7	0.226		7	0.119		7	0.238		7	0.174		7	0.461		7	0.322		7	0.294			7	0.431	0.09
8	8	0.332		8	0.15		8	0.154		8	0.288		8	0.253		8	0.355		8	0.249		8	0.155		8	0.214		8	0.12		8	0.119		8	0.155		8	0.264		8	0.242		8	0.263			8	0.332	0.15
9	9	0.266		9	0.133		9	0.176		9	0.18		9	0.233		9	0.316		9	0.173		9	0.124		9	0.184		9	0.131		9	0.243		9	0.101		9	0.312		9	0.117		9	0.183			9	0.266	0.133
10	10	0.314		10	0.141		10	0.126		10	0.16		10	0.246		10	0.303		10	0.265		10	0.083		10	0.115		10	0.027		10	0.146		10	0.179		10	0.311		10	0.122		10	0.246			10	0.314	0.141
11	11	0.476		11	0.275		11	0.093		11	0.152		11	0.174		11	0.26		11	0.376		11	0.086		11	0.167		11	0.031		11	0.169		11	0.186		11	0.299		11	0.152		11	0.362			11	0.476	0.275
12	12	0.532		12	0.307		12	0.115		12	0.279		12	0.139		12	0.26		12	0.352		12	0.101		12	0.166		12	0.034		12	0.238		12	0.202		12	0.287		12	0.231		12	0.309			12	0.532	0.307
13	13	0.298		13	0.21		13	0.121		13	0.217		13	0.052		13	0.264		13	0.255		13	0.11		13	0.122		13	0.065		13	0.042		13	0.212		13	0.269		13	0.139		13	0.258			13	0.298	0.21
14	14	0.167		14	0.057		14	0.067		14	0.159		14	0.074		14	0.315		14	0.133		14	0.1		14	0.106		14	0.065		14	0.077		14	0.149		14	0.236		14	0.151		14	0.108			14	0.167	0.057
15	15	0.14		15	0.078		15	0.052		15	0.192		15	0.084		15	0.308		15	0.156		15	0.057		15	0.111		15	0.074		15	0.144		15	0.132		15	0.281		15	0.156		15	0.09			15	0.14	0.078
16	16	0.139		16	0.112		16	0.068		16	0.18		16	0.079		16	0.254		16	0.157		16	0.051		16	0.15		16	0.11		16	0.138		16	0.131		16	0.333		16	0.114		16	0.103			16	0.139	0.112
17	17	0.169		17	0.061		17	0.059		17	0.119		17	0.163		17	0.176		17	0.182		17	0.103		17	0.135		17	0.063		17	0.063		17	0.057		17	0.324		17	0.043		17	0.194			17	0.169	0.061
18	18	0.19		18	0.115		18	0.075		18	0.205		18	0.106		18	0.189		18	0.181		18	0.048		18	0.157		18	0.052		18	0.078		18	0.032		18	0.321		18	0.126		18	0.185			18	0.19	0.115
19	19	0.23		19	0.136		19	0.14		19	0.238		19	0.126		19	0.244		19	0.184		19	0.025		19	0.182		19	0.042		19	0.14		19	0.062		19	0.309		19	0.108		19	0.143			19	0.23	0.136
20	20	0.233		20	0.174		20	0.087		20	0.206		20	0.103		20	0.297		20	0.187		20	0.021		20	0.109		20	0.062		20	0.154		20	0.05		20	0.244		20	0.183		20	0.113			20	0.233	0.174
21	21	0.213		21	0.149		21	0.051		21	0.177		21	0.134		21	0.286		21	0.14		21	0.065		21	0.082		21	0.094		21	0.137		21	0.04		21	0.247		21	0.125		21	0.058			21	0.213	0.149
22	22	0.227		22	0.13		22	0.047		22	0.183		22	0.17		22	0.301		22	0.138		22	0.049		22	0.107		22	0.065		22	0.118		22	0.069		22	0.292		22	0.11		22	0.094			22	0.227	0.13
23	23	0.252		23	0.151		23	0.062		23	0.184		23	0.175		23	0.299		23	0.166		23	0.054		23	0.097		23	0.106		23	0.104		23	0.066		23	0.309		23	0.178		23	0.12			23	0.252	0.151
24	24	0.206		24	0.108		24	0.025		24	0.142		24	0.17		24	0.202		24	0.151		24	0.03		24	0.057		24	0.079		24	0.07		24	0.108		24	0.24		24	0.127		24	0.185			24	0.206	0.108
25	25	0.237		25	0.192		25	0.088		25	0.161		25	0.205		25	0.215		25	0.203		25	0.09		25	0.116		25	0.062		25	0.088		25	0.085		25	0.267		25	0.201		25	0.224			25	0.237	0.192
26	26	0.283		26	0.235		26	0.071		26	0.218		26	0.276		26	0.219		26	0.216		26	0.126		26	0.157		26	0.112		26	0.1		26	0.086		26	0.315		26	0.139		26	0.258			26	0.283	0.235
27	27	0.31		27	0.264		27	0.073		27	0.21		27	0.275		27	0.326		27	0.288		27	0.089		27	0.123		27	0.077		27	0.089		27	0.067		27	0.359		27	0.069		27	0.24			27	0.31	0.264
28	28	0.435		28	0.329		28	0.115		28	0.242		28	0.261		28	0.29		28	0.314		28	0.082		28	0.199		28	0.063		28	0.135		28	0.077		28	0.389		28	0.287		28	0.323			28	0.435	0.329
29	29	0.44		29	0.331		29	0.155		29	0.191		29	0.252		29	0.288		29	0.306		29	0.093		29	0.231		29	0.053		29	0.107		29	0.063		29	0.364		29	0.154		29	0.328			29	0.44	0.331
30	30	0.4		30	0.332		30	0.153		30	0.254		30	0.186		30	0.295		30	0.277		30	0.122		30	0.157		30	0.093		30	0.114		30	0.036		30	0.406		30	0.19		30	0.199			30	0.4	0.332
31	31	0.382		31	0.438		31	0.092		31	0.092		31	0.17		31	0.165		31	0.247		31	0.121		31	0.132		31	0.031		31	0.088		31	0.054		31	0.349		31	0.131		31	0.113			31	0.382	0.438
32	32	0.249		32	0.26		32	0.085		32	0.089		32	0.145		32	0.143		32	0.138		32	0.199		32	0.117		32	0.045		32	0.122		32	0.089		32	0.352		32	0.165		32	0.033			32	0.249	0.26
33	33	0.299		33	0.345		33	0.17		33	0.154		33	0.132		33	0.212		33	0.138		33	0.212		33	0.157		33	0.196		33	0.096		33	0.227		33	0.718		33	0.223		33	0.11			33	0.299	0.345
34	34	0.34		34	0.151		34	0.107		34	0.258		34	0.293		34	0.298		34	0.301		34	0.16		34	0.078		34	0.102		34	0.089		34	0.198		34	0.865		34	0.145		34	0.525			34	0.34	0.151
35	35	0.331		35	0.074		35	0.126		35	0.077		35	0.134		35	0.251		35	0.124		35	0.113		35	0.16		35	0.101		35	0.075		35	0.204		35	0.478		35	0.068		35	0.363			35	0.331	0.074
36	36	0.241		36	0.093		36	0.068		36	0.094		36	0.07		36	0.229		36	0.07		36	0.038		36	0.021		36	0.094		36	0.119		36	0.176		36	0.403		36	0.091		36	0.117			36	0.241	0.093
37	37	0.641		37	0.714		37	0.051		37	0.227		37	0.156		37	0.267		37	0.586		37	0.264		37	0.182		37	0.132		37	0.3		37	0.15		37	0.634		37	0.312		37	0.377			37	0.641	0.714
38	38	0.54		38	0.337		38	0.063		38	0.165		38	0.22		38	0.348		38	0.372		38	0.118		38	0.279		38	0.123		38	0.149		38	0.109		38	0.466		38	0.16		38	0.382			38	0.54	0.337
39	39	0.693		39	0.319		39	0.108		39	0.08		39	0.149		39	0.425		39	0.402		39	0.09		39	0.274		39	0.046		39	0.024		39	0.032		39	0.393		39	0.267		39	0.657			39	0.693	0.319
40	40	0.563		40	0.437		40	0.108		40	0.158		40	0.225		40	0.292		40	0.42		40	0.131		40	0.28		40	0.058		40	0.024		40	0.029		40	0.339		40	0.209		40	0.382			40	0.563	0.437
41	41	0.391		41	0.349		41	0.058		41	0.04		41	0.338		41	0.33		41	0.286		41	0.107		41	0.168		41	0.087		41	0.159		41	0.067		41	0.313		41	0.037		41	0.232			41	0.391	0.349
42	42	0.287		42	0.208		42	0.089		42	0.182		42	0.359		42	0.406		42	0.202		42	0.137		42	0.147		42	0.107		42	0.225		42	0.065		42	0.301		42	0.084		42	0.279			42	0.287	0.208
43	43	0.308		43	0.286		43	0.103		43	0.332		43	0.289		43	0.369		43	0.333		43	0.205		43	0.224		43	0.066		43	0.172		43	0.11		43	0.234		43	0.28		43	0.278			43	0.308	0.286
44	44	0.271		44	0.208		44	0.149		44	0.329		44	0.181		44	0.379		44	0.27		44	0.148		44	0.184		44	0.098		44	0.2		44	0.116		44	0.343		44	0.283		44	0.306			44	0.271	0.208
45	45	0.327		45	0.32		45	0.06		45	0.194		45	0.24		45	0.342		45	0.337		45	0.216		45	0.198		45	0.057		45	0.133		45	0.103		45	0.345		45	0.211		45	0.227			45	0.327	0.32
46	46	0.228		46	0.238		46	0.071		46	0.203		46	0.23		46	0.361		46	0.217		46	0.141		46	0.133		46	0.089		46	0.138		46	0.073		46	0.318		46	0.2		46	0.134			46	0.228	0.238
47	47	0.166		47	0.173		47	0.039		47	0.21		47	0.213		47	0.265		47	0.16		47	0.139		47	0.137		47	0.03		47	0.071		47	0.098		47	0.237		47	0.178		47	0.166			47	0.166	0.173
48	48	0.178		48	0.124		48	0.062		48	0.203		48	0.221		48	0.287		48	0.088		48	0.086		48	0.091		48	0.043		48	0.067		48	0.079		48	0.202		48	0.185		48	0.159			48	0.178	0.124
49	49	0.201		49	0.119		49	0.156		49	0.166		49	0.252		49	0.264		49	0.21		49	0.126		49	0.108		49	0.046		49	0.042		49	0.1		49	0.176		49	0.172		49	0.178			49	0.201	0.119
50	50	0.2		50	0.125		50	0.124		50	0.163		50	0.284		50	0.279		50	0.1		50	0.106		50	0.086		50	0.034		50	0.053		50	0.097		50	0.219		50	0.196		50	0.192			50	0.2	0.125
51	51	0.186		51	0.115		51	0.068		51	0.127		51	0.252		51	0.273		51	0.102		51	0.088		51	0.084		51	0.014		51	0.063		51	0.073		51	0.178		51	0.176		51	0.194			51	0.186	0.115
52	52	0.219		52	0.124		52	0.079		52	0.239		52	0.102		52	0.312		52	0.153		52	0.028		52	0.111		52	0.086		52	0.087		52	0.085		52	0.266		52	0.252		52	0.154			52	0.219	0.124
53	53	0.208		53	0.094		53	0.041		53	0.256		53	0.11		53	0.303		53	0.144		53	0.053		53	0.062		53	0.065		53	0.103		53	0.067		53	0.251		53	0.237		53	0.13			53	0.208	0.094
54	54	0.158		54	0.041		54	0.037		54	0.204		54	0.109		54	0.323		54	0.075		54	0.08		54	0.04		54	0.06		54	0.111		54	0.1		54	0.258		54	0.186		54	0.099			54	0.158	0.041
55	55	0.155		55	0.065		55	0.067		55	0.199		55	0.074		55	0.322		55	0.09		55	0.08		55	0.03		55	0.045		55	0.122		55	0.147		55	0.262		55	0.183		55	0.094			55	0.155	0.065
56	56	0.22		56	0.115		56	0.123		56	0.162		56	0.068		56	0.284		56	0.136		56	0.022		56	0.013		56	0.071		56	0.131		56	0.093		56	0.323		56	0.179		56	0.135			56	0.22	0.115
57	57	0.205		57	0.112		57	0.099		57	0.221		57	0.1		57	0.278		57	0.145		57	0.036		57	0.053		57	0.07		57	0.105		57	0.059		57	0.253		57	0.194		57	0.173			57	0.205	0.112
58	58	0.175		58	0.076		58	0.121		58	0.215		58	0.125		58	0.231		58	0.148		58	0.067		58	0.071		58	0.046		58	0.137		58	0.053		58	0.239		58	0.199		58	0.155			58	0.175	0.076
59	59	0.119		59	0.107		59	0.066		59	0.15		59	0.165		59	0.337		59	0.148		59	0.092		59	0.086		59	0.096		59	0.146		59	0.05		59	0.299		59	0.156		59	0.162			59	0.119	0.107
60	60	0.241		60	0.144		60	0.09		60	0.258		60	0.223		60	0.476		60	0.143		60	0.131		60	0.106		60	0.229		60	0.179		60	0.08		60	0.48		60	0.19		60	0.2			60	0.241	0.144
61	61			61	0.037		61	0.105		61	0.207		61	0.073		61	0.212		61	0.137		61	0.073		61	0.103		61	0.117		61	0.243		61	0.129		61	0.52		61	0.188		61	0.311			61		0.037
62	62	0.162		62	0.04		62	0.031		62	0.195		62	0.104		62	0.268		62	0.093		62	0.045		62	0.042		62	0.045		62	0.106		62	0.043		62	0.276		62	0.175		62	0.123			62	0.162	0.04
63	63	0.164		63	0.058		63	0.064		63	0.219		63	0.178		63	0.276		63	0.086		63	0.058		63	0.026		63	0.055		63	0.069		63	0.085		63	0.238		63	0.189		63	0.183			63	0.164	0.058
64	64	0.186		64	0.072		64	0.127		64	0.209		64	0.082		64	0.313		64	0.04		64	0.042		64	0.078		64	0.052		64	0.138		64	0.07		64	0.237		64	0.14		64	0.14			64	0.186	0.072
65	65	0.22		65	0.03		65	0.18		65	0.191		65	0.135		65	0.312		65	0.122		65	0.019		65	0.067		65	0.091		65	0.107		65	0.086		65	0.269		65	0.186		65	0.218			65	0.22	0.03
66	66	0.218		66	0.06		66	0.065		66	0.222		66	0.068		66	0.331		66	0.108		66	0.032		66	0.082		66	0.054		66	0.139		66	0.033		66	0.265		66	0.182		66	0.161			66	0.218	0.06
67	67	0.232		67	0.083		67	0.115		67	0.266		67	0.107		67	0.41		67	0.121		67	0.049		67	0.07		67	0.112		67	0.187		67	0.045		67	0.317		67	0.293		67	0.203			67	0.232	0.083
68	68	0.22		68	0.048		68	0.12		68	0.284		68	0.157		68	0.419		68	0.118		68	0.005		68	0.07		68	0.033		68	0.164		68	0.031		68	0.486		68	0.207		68	0.167			68	0.22	0.048
69	69	0.334		69	0.118		69	0.135		69	0.33		69	0.276		69	0.475		69	0.07		69	0.137		69	0.137		69	0.103		69	0.253		69	0.09		69	0.544		69	0.246		69	0.132			69	0.334	0.118
70	70	0.3		70	0.114		70	0.103		70	0.274		70	0.165		70	0.441		70	0.107		70	0.11		70	0.116		70	0.102		70	0.214		70	0.107		70	0.415		70	0.224		70	0.15			70	0.3	0.114
71	71	0.314		71	0.071		71	0.115		71	0.338		71	0.207		71	0.499		71	0.139		71	0.126		71	0.14		71	0.043		71	0.242		71	0.112		71	0.603		71	0.283		71	0.133			71	0.314	0.071
72	72	0.355		72	0.104		72	0.162		72	0.342		72	0.205		72	0.51		72	0.164		72	0.292		72	0.139		72	0.063		72	0.26		72	0.119		72	1.106		72	0.255		72	0.175			72	0.355	0.104
73	73	0.307		73	0.058		73	0.133		73	0.376		73	0.141		73	0.413		73	0.09		73	0.092		73	0.094		73	0.091		73	0.177		73	0.093		73	0.605		73	0.289		73	0.144			73	0.307	0.058
74	74	0.286		74	0.027		74	0.136		74	0.403		74	0.21		74	0.456		74	0.145		74	0.157		74	0.083		74	0.09		74	0.179		74	0.082		74	0.455		74	0.284		74	0.117			74	0.286	0.027
75	75	0.36		75	0.118		75	0.112		75	0.502		75	0.205		75	0.523		75	0.161		75	0.211		75	0.128		75	0.075		75	0.243		75	0.165		75	1.883		75	0.377		75	0.13			75	0.36	0.118
76	76	0.333		76	0.115		76	0.1		76	0.486		76	0.282		76	0.419		76	0.201		76	0.118		76	0.104		76	0.072		76	0.149		76	0.16		76	0.578		76	0.282		76	0.235			76	0.333	0.115
77	77	0.478		77	0.233		77	0.181		77	0.481		77	0.317		77	0.427		77	0.453		77	0.197		77	0.019		77	0.165		77	0.344		77	0.251		77	0.675		77	0.424		77	0.401			77	0.478	0.233
78	78	0.466		78	0.108		78	0.346		78	0.582		78	0.352		78	0.508		78	0.422		78	0.116		78	0.483		78	0.047		78	0.513		78	0.129		78	0.662		78	0.437		78	0.465			78	0.466	0.108
79	79	0.446		79	0.123		79	0.392		79	0.615		79	0.262		79	0.486		79	0.648		79	0.118		79	0.262		79	0.152		79	0.413		79	0.186		79	0.666		79	0.435		79	0.496			79	0.446	0.123
80	80	0.2		80	0.033		80	0.069		80	0.399		80	0.442		80	0.244		80	0.411		80	0.088		80	0.261		80	0.055		80	0.148		80	0.059		80	0.673		80	0.183		80	0.152			80	0.2	0.033
81	81	0.255		81	0.223		81	0.177		81	0.381		81	0.416		81	0.249		81	0.491		81	0.096		81	0.215		81	0.135		81	0.241		81	0.15		81	0.672		81	0.246		81	0.203			81	0.255	0.223
82	82	0.244		82	0.195		82	0.1		82	0.321		82	0.453		82	0.271		82	0.466		82	0.093		82	0.207		82	0.088		82	0.175		82	0.152		82	0.929		82	0.209		82	0.125			82	0.244	0.195
83	83	0.226		83	0.128		83	0.264		83	0.431		83	0.287		83	0.314		83	0.524		83	0.095		83	0.132		83	0.051		83	0.143		83	0.103		83	0.537		83	0.192		83	0.381			83	0.226	0.128
84	84	0.307		84	0.084		84	0.193		84	0.42		84	0.294		84	0.312		84	0.493		84	0.109		84	0.177		84	0.098		84	0.133		84	0.132		84	0.657		84	0.306		84	0.322			84	0.307	0.084
85	85	0.336		85	0.059		85	0.093		85	0.448		85	0.295		85	0.329		85	0.411		85	0.04		85	0.166		85	0.06		85	0.136		85	0.126		85	0.733		85	0.367		85	0.344			85	0.336	0.059
86	86	0.365		86	0.153		86	0.202		86	0.531		86	0.303		86	0.396		86	0.401		86	0.066		86	0.184		86	0.148		86	0.184		86	0.147		86	0.667		86	0.424		86	0.425			86	0.365	0.153
87	87	0.27		87	0.086		87	0.179		87	0.502		87	0.271		87	0.251		87	0.467		87	0.051		87	0.225		87	0.076		87	0.137		87	0.12		87	0.622		87	0.26		87	0.428			87	0.27	0.086
88	88	0.253		88	0.087		88	0.147		88	0.424		88	0.351		88	0.371		88	0.361		88	0.124		88	0.273		88	0.08		88	0.162		88	0.126		88	0.573		88	0.322		88	0.366			88	0.253	0.087
89	89	0.209		89	0.023		89	0.098		89	0.312		89	0.332		89	0.339		89	0.301		89	0.047		89	0.181		89	0.043		89	0.156		89	0.093		89	0.531		89	0.242		89	0.248			89	0.209	0.023
90	90	0.129		90	0.035		90	0.088		90	0.29		90	0.305		90	0.292		90	0.375		90	0.021		90	0.188		90	0.04		90	0.123		90	0.083		90	0.556		90	0.165		90	0.309			90	0.129	0.035
91	91	0.17		91	0.047		91	0.139		91	0.334		91	0.288		91	0.277		91	0.364		91	0.062		91	0.195		91	0.1		91	0.055		91	0.069		91	0.531		91	0.185		91	0.336			91	0.17	0.047
92	92	0.191		92	0.072		92	0.138		92	0.317		92	0.296		92	0.399		92	0.326		92	0.065		92	0.273		92	0.09		92	0.166		92	0.087		92	0.51		92	0.258		92	0.276			92	0.191	0.072
93	93	0.161		93	0.093		93	0.143		93	0.287		93	0.285		93	0.368		93	0.285		93	0.064		93	0.276		93	0.075		93	0.149		93	0.132		93	0.522		93	0.204		93	0.193			93	0.161	0.093
94	94	0.112		94	0.177		94	0.16		94	0.3		94	0.351		94	0.278		94	0.301		94	0.1		94	0.23		94	0.079		94	0.162		94	0.13		94	0.455		94	0.123		94	0.154			94	0.112	0.177
95	95	0.186		95	0.113		95	0.178		95	0.347		95	0.358		95	0.426		95	0.322		95	0.089		95	0.178		95	0.054		95	0.143		95	0.115		95	0.546		95	0.237		95	0.227			95	0.186	0.113
96	96	0.207		96	0.123		96	0.122		96	0.321		96	0.266		96	0.514		96	0.288		96	0.13		96	0.262		96	0.076		96	0.226		96	0.12		96	0.45		96	0.312		96	0.255			96	0.207	0.123
97	97	0.199		97	0.143		97	0.182		97	0.372		97	0.299		97	0.539		97	0.302		97	0.137		97	0.299		97	0.059		97	0.235		97	0.061		97	0.554		97	0.304		97	0.283			97	0.199	0.143
98	98	0.253		98	0.167		98	0.196		98	0.353		98	0.346		98	0.506		98	0.382		98	0.14		98	0.215		98	0.037		98	0.194		98	0.073		98	0.155		98	0.353		98	0.305			98	0.253	0.167
99	99	0.325		99	0.153		99	0.181		99	0.451		99	0.353		99	0.667		99	0.404		99	0.154		99	0.269		99	0.085		99	0.276		99	0.053		99	0.384		99	0.401		99	0.389			99	0.325	0.153
100	100	0.349		100	0.104		100	0.119		100	0.432		100	0.281		100	0.714		100	0.423		100	0.155		100	0.247		100	0.103		100	0.311		100	0.11		100	0.509		100	0.423		100	0.405			100	0.349	0.104
101	101	0.245		101	0.113		101	0.178		101	0.422		101	0.273		101	0.683		101	0.373		101	0.065		101	0.147		101	0.076		101	0.201		101	0.043		101	2.047		101	0.274		101	0.235			101	0.245	0.113
102	102	0.258		102	0.127		102	0.141		102	0.345		102	0.273		102	0.624		102	0.3		102	0.089		102	0.176		102	0.071		102	0.208		102	0.062		102	0.372		102	0.315		102	0.295			102	0.258	0.127
103	103	0.278		103	0.131		103	0.086		103	0.3		103	0.301		103	0.663		103	0.281		103	0.092		103	0.179		103	0.1		103	0.23		103	0.068		103	0.358		103	0.303		103	0.26			103	0.278	0.131
104	104	0.231		104	0.071		104	0.078		104	0.263		104	0.268		104	0.599		104	0.229		104	0.074		104	0.186		104	0.094		104	0.161		104	0.066		104	0.431		104	0.222		104	0.18			104	0.231	0.071
105	105	0.183		105	0.099		105	0.069		105	0.243		105	0.18		105	0.454		105	0.184		105	0.082		105	0.169		105	0.063		105	0.157		105	0.105		105	0.398		105	0.22		105	0.154			105	0.183	0.099
106	106	0.214		106	0.099		106	0.096		106	0.242		106	0.222		106	0.353		106	0.154		106	0.057		106	0.131		106	0.081		106	0.198		106	0.076		106	0.316		106	0.21		106	0.134			106	0.214	0.099
107	107	0.154		107	0.094		107	0.152		107	0.273		107	0.165		107	0.313		107	0.175		107	0.115		107	0.164		107	0.097		107	0.174		107	0.101		107	0.313		107	0.158		107	0.119			107	0.154	0.094
108	108	0.049		108	0.114		108	0.062		108	0.1		108	0.114		108	0.226		108	0.162		108	0.076		108	0.177		108	0.048		108	0.142		108	0.049		108	0.303		108	0.064		108	0.213			108	0.049	0.114
109	109	0.121		109	0.141		109	0.12		109	0.101		109	0.133		109	0.247		109	0.183		109	0.085		109	0.174		109	0.116		109	0.181		109	0.053		109	0.786		109	0.139		109	0.456			109	0.121	0.141
110	110	0.271		110	0.118		110	0.158		110	0.078		110	0.152		110	0.369		110	0.253		110	0.097		110	0.201		110	0.061		110	0.213		110	0.099		110	0.44		110	0.175		110	0.459			110	0.271	0.118
111	111	0.282		111	0.181		111	0.153		111	0.208		111	0.192		111	0.668		111	0.263		111	0.186		111	0.17		111	0.08		111	0.408		111	0.066		111	0.516		111	0.279		111	0.356			111	0.282	0.181
112	112	0.505		112	0.2		112	0.164		112	0.465		112	0.201		112	0.816		112	0.415		112	0.121		112	0.288		112	0.099		112	0.466		112	0.12		112	0.967		112	0.34		112	0.484			112	0.505	0.2
113	113	0.492		113	0.152		113	0.093		113	0.201		113	0.138		113	0.417		113	0.15		113	0.104		113	0.095		113	0.077		113	0.337		113	0.133		113	0.691		113	0.383		113	0.27			113	0.492	0.152
114	114	0.454		114	0.142		114	0.09		114	0.113		114	0.185		114	0.458		114	0.314		114	0.1		114	0.12		114	0.06		114	0.317		114	0.14		114	0.421		114	0.326		114	0.27			114	0.454	0.142
115	115	0.256		115	0.105		115	0.098		115	0.125		115	0.13		115	0.497		115	0.265		115	0.095		115	0.149		115	0.09		115	0.166		115	0.15		115	0.364		115	0.227		115	0.377			115	0.256	0.105
116	116	0.226		116	0.076		116	0.116		116	0.089		116	0.157		116	0.296		116	0.132		116	0.098		116	0.145		116	0.101		116	0.177		116	0.151		116	0.252		116	0.187		116	0.345			116	0.226	0.076
117	117	0.154		117	0.087		117	0.036		117	0.091		117	0.134		117	0.308		117	0.113		117	0.026		117	0.078		117	0.029		117	0.179		117	0.103		117	0.19		117	0.092		117	0.158			117	0.154	0.087
118	118	0.112		118	0.035		118	0.028		118	0.135		118	0.158		118	0.292		118	0.224		118	0.046		118	0.11		118	0.06		118	0.147		118	0.097		118	0.178		118	0.147		118	0.242			118	0.112	0.035
119	119	0.154		119	0.081		119	0.068		119	0.163		119	0.241		119	0.369		119	0.18		119	0.057		119	0.055		119	0.042		119	0.172		119	0.124		119	0.234		119	0.163		119	0.189			119	0.154	0.081
120	120	0.288		120	0.084		120	0.039		120	0.165		120	0.224		120	0.64		120	0.17		120	0.081		120	0.161		120	0.049		120	0.181		120	0.056		120	0.443		120	0.308		120	0.185			120	0.288	0.084
121	121	0.262		121	0.09		121	0.062		121	0.334		121	0.289		121	0.65		121	0.282		121	0.125		121	0.225		121	0.073		121	0.235		121	0.133		121	0.492		121	0.264		121	0.132			121	0.262	0.09
122	122	0.493		122	0.128		122	0.109		122	0.218		122	0.215		122	0.601		122	0.337		122	0.164		122	0.157		122	0.166		122	0.263		122	0.16		122	0.684		122	0.402		122	0.248			122	0.493	0.128
123	123	0.841		123	0.115		123	0.185		123	0.219		123	0.183		123	1.667		123	0.333		123	0.307		123	0.111		123	0.152		123	0.149		123	0.27		123	0.656		123	1.272		123	0.521			123	0.841	0.115
124	124	0.927		124	0.161		124	0.195		124	0.161		124	0.194		124	1.955		124	0.431		124	0.27		124	0.228		124	0.159		124	0.177		124	0.181		124	0.499		124	1.639		124	0.199			124	0.927	0.161
125	125	0.524		125	0.136		125	0.194		125	0.167		125	0.36		125	1.305		125	0.333		125	0.06		125	0.221		125	0.095		125	0.137		125	0.152		125	0.53		125	1.083		125	0.427			125	0.524	0.136
126	126	0.762		126	0.108		126	0.152		126	0.158		126	0.371		126	0.904		126	0.249		126	0.06		126	0.292		126	0.105		126	0.134		126	0.165		126	0.492		126	0.834		126	0.364			126	0.762	0.108
127	127	0.764		127	0.206		127	0.162		127	0.193		127	0.377		127	0.61		127	0.336		127	0.244		127	0.517		127	0.081		127	0.094		127	0.277		127	0.646		127	0.802		127	0.546			127	0.764	0.206
128	128	1.047		128	0.087		128	0.122		128	0.16		128	0.252		128	0.332		128	0.247		128	0.148		128	0.231		128	0.119		128	0.234		128	0.045		128	0.771		128	0.567		128	0.486			128	1.047	0.087
129	129	0.407		129	0.059		129	0.083		129	0.144		129	0.163		129	0.111		129	0.239		129	0.051		129	0.185		129	0.051		129	0.072		129	0.059		129	0.624		129	0.144		129	0.293			129	0.407	0.059
130	130	0.299		130	0.114		130	0.175		130	0.28		130	0.079		130	0.151		130	0.385		130	0.116		130	0.085		130	0.13		130	0.116		130	0.167		130	0.824		130	0.18		130	0.546			130	0.299	0.114
131	131	0.262		131	0.081		131	0.113		131	0.246		131	0.14		131	0.179		131	0.416		131	0.098		131	0.07		131	0.082		131	0.095		131	0.19		131	0.649		131	0.082		131	0.245			131	0.262	0.081
132	132	0.219		132	0.042		132	0.062		132	0.215		132	0.227		132	0.168		132	0.353		132	0.101		132	0.09		132	0.036		132	0.077		132	0.154		132	0.555		132	0.166		132	0.199			132	0.219	0.042
133	133	0.209		133	0.069		133	0.09		133	0.18		133	0.204		133	0.17		133	0.22		133	0.082		133	0.131		133	0.016		133	0.135		133	0.046		133	0.526		133	0.18		133	0.234			133	0.209	0.069
134	134	0.191		134	0.071		134	0.082		134	0.212		134	0.138		134	0.082		134	0.266		134	0.088		134	0.1		134	0.079		134	0.155		134	0.161		134	0.324		134	0.24		134	0.284			134	0.191	0.071
135	135	0.192		135	0.07		135	0.073		135	0.183		135	0.122		135	0.19		135	0.192		135	0.153		135	0.087		135	0.086		135	0.075		135	0.214		135	0.316		135	0.239		135	0.251			135	0.192	0.07
136	136	0.148		136	0.064		136	0.044		136	0.09		136	0.091		136	0.225		136	0.158		136	0.068		136	0.061		136	0.048		136	0.042		136	0.141		136	0.098		136	0.123		136	0.153			136	0.148	0.064
137	137	0.193		137	0.152		137	0.128		137	0.294		137	0.185		137	0.362		137	0.236		137	0.127		137	0.194		137	0.036		137	0.245		137	0.061		137	0.118		137	0.143		137	0.149			137	0.193	0.152
138	138	0.24		138	0.186		138	0.041		138	0.185		138	0.123		138	0.375		138	0.216		138	0.11		138	0.142		138	0.038		138	0.146		138	0.043		138	0.131		138	0.064		138	0.078			138	0.24	0.186
139	139	0.23		139	0.146		139	0.078		139	0.191		139	0.112		139	0.367		139	0.25		139	0.072		139	0.121		139	0.027		139	0.158		139	0.039		139	0.155		139	0.103		139	0.119			139	0.23	0.146
140	140	0.244		140	0.158		140	0.076		140	0.223		140	0.171		140	0.397		140	0.245		140	0.071		140	0.124		140	0.02		140	0.182		140	0.052		140	0.142		140	0.171		140	0.085			140	0.244	0.158
141	141	0.161		141	0.092		141	0.036		141	0.221		141	0.167		141	0.369		141	0.142		141	0.042		141	0.094		141	0.051		141	0.162		141	0.058		141	0.098		141	0.178		141	0.085			141	0.161	0.092
142	142	0.217		142	0.172		142	0.024		142	0.216		142	0.129		142	0.401		142	0.174		142	0.11		142	0.117		142	0.059		142	0.194		142	0.088		142	0.294		142	0.23		142	0.102			142	0.217	0.172
143	143	0.29		143	0.168		143	0.02		143	0.264		143	0.159		143	0.46		143	0.168		143	0.096		143	0.157		143	0.033		143	0.205		143	0.065		143	0.228		143	0.227		143	0.043			143	0.29	0.168
144	144	0.275		144	0.125		144	0.033		144	0.308		144	0.163		144	0.625		144	0.185		144	0.087		144	0.096		144	0.033		144	0.192		144	0.061		144	0.252		144	0.214		144	0.056			144	0.275	0.125
145	145	0.27		145	0.128		145	0.025		145	0.32		145	0.188		145	0.657		145	0.2		145	0.072		145	0.106		145	0.043		145	0.187		145	0.058		145	0.252		145	0.248		145	0.117			145	0.27	0.128
146	146	0.338		146	0.106		146	0.055		146	0.436		146	0.206		146	0.761		146	0.213		146	0.08		146	0.23		146	0.034		146	0.241		146	0.06		146	0.187		146	0.295		146	0.22			146	0.338	0.106
147	147	0.357		147	0.127		147	0.082		147	0.43		147	0.167		147	0.862		147	0.23		147	0.108		147	0.206		147	0.04		147	0.291		147	0.055		147	0.102		147	0.289		147	0.196			147	0.357	0.127
148	148	0.326		148	0.162		148	0.153		148	0.42		148	0.179		148	0.688		148	0.301		148	0.101		148	0.179		148	0.036		148	0.306		148	0.107		148	0.213		148	0.274		148	0.204			148	0.326	0.162
149	149	0.34		149	0.186		149	0.113		149	0.422		149	0.181		149	0.732		149	0.26		149	0.099		149	0.188		149	0.041		149	0.318		149	0.083		149	0.152		149	0.256		149	0.296			149	0.34	0.186
150	150	0.221		150	0.16		150	0.079		150	0.391		150	0.221		150	0.679		150	0.232		150	0.071		150	0.124		150	0.081		150	0.224		150	0.081		150	0.159		150	0.169		150	0.199			150	0.221	0.16
151	151	0.26		151	0.181		151	0.093		151	0.431		151	0.236		151	0.747		151	0.315		151	0.144		151	0.15		151	0.072		151	0.252		151	0.09		151	0.16		151	0.251		151	0.271			151	0.26	0.181
152	152	0.281		152	0.213		152	0.079		152	0.475		152	0.244		152	0.739		152	0.219		152	0.159		152	0.222		152	0.052		152	0.237		152	0.093		152	0.09		152	0.279		152	0.16			152	0.281	0.213
153	153	0.19		153	0.09		153	0.085		153	0.237		153	0.118		153	0.541		153	0.159		153	0.061		153	0.151		153	0.037		153	0.111		153	0.081		153	0.325		153	0.203		153	0.118			153	0.19	0.09
154	154	0.203		154	0.077		154	0.134		154	0.217		154	0.124		154	0.418		154	0.179		154	0.101		154	0.086		154	0.123		154	0.148		154	0.084		154	0.338		154	0.198		154	0.118			154	0.203	0.077
155	155	0.192		155	0.084		155	0.106		155	0.206		155	0.163		155	0.329		155	0.119		155	0.007		155	0.069		155	0.094		155	0.141		155	0.099		155	0.228		155	0.228		155	0.115			155	0.192	0.084
156	156	0.146		156	0.078		156	0.109		156	0.203		156	0.196		156	0.296		156	0.16		156	0.053		156	0.096		156	0.026		156	0.101		156	0.092		156	0.199		156	0.195		156	0.112			156	0.146	0.078
157	157	0.137		157	0.095		157	0.129		157	0.161		157	0.12		157	0.249		157	0.175		157	0.087		157	0.077		157	0.126		157	0.181		157	0.084		157	0.146		157	0.067		157	0.08			157	0.137	0.095
158	158	0.113		158	0.029		158	0.058		158	0.158		158	0.057		158	0.199		158	0.138		158	0.041		158	0.084		158	0.065		158	0.081		158	0.02		158	0.12		158	0.094		158	0.097			158	0.113	0.029
159	159	0.121		159	0.054		159	0.018		159	0.201		159	0.051		159	0.239		159	0.129		159	0.077		159	0.062		159	0.035		159	0.069		159	0.045		159	0.155		159	0.087		159	0.032			159	0.121	0.054
160	160	0.086		160	0.072		160	0.036		160	0.149		160	0.091		160	0.294		160	0.139		160	0.061		160	0.085		160	0.034		160	0.066		160	0.041		160	0.19		160	0.049		160	0.092			160	0.086	0.072
161	161	0.096		161	0.077		161	0.066		161	0.154		161	0.072		161	0.298		161	0.122		161	0.033		161	0.093		161	0.023		161	0.099		161	0.015		161	0.266		161	0.078		161	0.079			161	0.096	0.077
162	162	0.177		162	0.064		162	0.061		162	0.201		162	0.102		162	0.38		162	0.157		162	0.052		162	0.11		162	0.017		162	0.114		162	0.023		162	0.308		162	0.117		162	0.043			162	0.177	0.064
163	163	0.17		163	0.067		163	0.041		163	0.181		163	0.093		163	0.34		163	0.119		163	0.064		163	0.09		163	0.053		163	0.084		163	0.048		163	0.242		163	0.136		163	0.05			163	0.17	0.067
164	164	0.203		164	0.05		164	0.043		164	0.166		164	0.043		164	0.31		164	0.083		164	0.057		164	0.062		164	0.041		164	0.107		164	0.046		164	0.253		164	0.169		164	0.057			164	0.203	0.05
165	165	0.236		165	0.075		165	0.093		165	0.211		165	0.045		165	0.359		165	0.102		165	0.066		165	0.125		165	0.062		165	0.128		165	0.097		165	0.314		165	0.214		165	0.1			165	0.236	0.075
166	166	0.19		166	0.048		166	0.095		166	0.205		166	0.073		166	0.362		166	0.067		166	0.039		166	0.068		166	0.064		166	0.106		166	0.085		166	0.309		166	0.186		166	0.093			166	0.19	0.048
167	167	0.188		167	0.043		167	0.099		167	0.196		167	0.049		167	0.316		167	0.06		167	0.039		167	0.044		167	0.019		167	0.109		167	0.08		167	0.313		167	0.188		167	0.109			167	0.188	0.043
168	168	0.154		168	0.055		168	0.063		168	0.212		168	0.088		168	0.329		168	0.081		168	0.037		168	0.054		168	0.048		168	0.1		168	0.084		168	0.279		168	0.19		168	0.085			168	0.154	0.055
169	169	0.227		169	0.045		169	0.039		169	0.249		169	0.119		169	0.354		169	0.1		169	0.019		169	0.079		169	0.053		169	0.133		169	0.078		169	0.226		169	0.216		169	0.09			169	0.227	0.045
170	170	0.2		170	0.062		170	0.064		170	0.24		170	0.122		170	0.32		170	0.105		170	0.04		170	0.062		170	0.056		170	0.086		170	0.093		170	0.271		170	0.19		170	0.148			170	0.2	0.062
171	171	0.2		171	0.048		171	0.051		171	0.24		171	0.104		171	0.307		171	0.115		171	0.02		171	0.107		171	0.042		171	0.122		171	0.074		171	0.249		171	0.186		171	0.149			171	0.2	0.048
172	172	0.134		172	0.071		172	0.027		172	0.157		172	0.195		172	0.284		172	0.049		172	0.053		172	0.08		172	0.031		172	0.14		172	0.051		172	0.264		172	0.16		172	0.132			172	0.134	0.071
173	173	0.122		173	0.073		173	0.017		173	0.178		173	0.16		173	0.216		173	0.069		173	0.046		173	0.056		173	0.044		173	0.116		173	0.024		173	0.26		173	0.159		173	0.13			173	0.122	0.073
174	174	0.086		174	0.045		174	0.06		174	0.173		174	0.225		174	0.168		174	0.05		174	0.097		174	0.049		174	0.03		174	0.07		174	0.059		174	0.191		174	0.107		174	0.173			174	0.086	0.045
175	175	0.168		175	0.041		175	0.054		175	0.174		175	0.189		175	0.192		175	0.044		175	0.08		175	0.203		175	0.057		175	0.062		175	0.041		175	0.193		175	0.136		175	0.147			175	0.168	0.041
176	176	0.194		176	0.034		176	0.033		176	0.135		176	0.146		176	0.136		176	0.049		176	0.06		176	0.067		176	0.032		176	0.044		176	0.04		176	0.159		176	0.085		176	0.141			176	0.194	0.034
177	177	0.117		177	0.055		177	0.039		177	0.136		177	0.188		177	0.142		177	0.054		177	0.118		177	0.091		177	0.048		177	0.031		177	0.075		177	0.168		177	0.115		177	0.191			177	0.117	0.055
178	178	0.181		178	0.1		178	0.025		178	0.078		178	0.167		178	0.203		178	0.115		178	0.025		178	0.2		178	0.052		178	0.056		178	0.07		178	0.248		178	0.099		178	0.191			178	0.181	0.1
179	179	0.211		179	0.136		179	0.048		179	0.142		179	0.181		179	0.246		179	0.153		179	0.035		179	0.16		179	0.087		179	0.035		179	0.071		179	0.286		179	0.167		179	0.25			179	0.211	0.136
180	180	0.216		180	0.12		180	0.058		180	0.135		180	0.211		180	0.235		180	0.109		180	0.066		180	0.068		180	0.066		180	0.084		180	0.095		180	0.303		180	0.095		180	0.194			180	0.216	0.12
181	181	0.189		181	0.118		181	0.068		181	0.149		181	0.295		181	0.269		181	0.123		181	0.158		181	0.061		181	0.081		181	0.073		181	0.083		181	0.298		181	0.096		181	0.208			181	0.189	0.118
182	182	0.132		182	0.131		182	0.044		182	0.176		182	0.408		182	0.295		182	0.121		182	0.105		182	0.055		182	0.051		182	0.1		182	0.056		182	0.196		182	0.059		182	0.167			182	0.132	0.131
183	183	0.23		183	0.197		183	0.168		183	0.222		183	0.34		183	0.274		183	0.407		183	0.221		183	0.249		183	0.083		183	0.113		183	0.137		183	0.272		183	0.247		183	0.357			183	0.23	0.197
184	184	0.266		184	0.238		184	0.21		184	0.334		184	0.284		184	0.334		184	0.373		184	0.293		184	0.25		184	0.163		184	0.202		184	0.1		184	0.406		184	0.248		184	0.352			184	0.266	0.238
185	185	0.215		185	0.11		185	0.156		185	0.217		185	0.33		185	0.273		185	0.213		185	0.177		185	0.092		185	0.115		185	0.209		185	0.102		185	0.309		185	0.175		185	0.293			185	0.215	0.11
186	186	0.215		186	0.137		186	0.17		186	0.16		186	0.264		186	0.262		186	0.205		186	0.112		186	0.083		186	0.101		186	0.079		186	0.064		186	0.262		186	0.084		186	0.266			186	0.215	0.137
187	187	0.195		187	0.097		187	0.127		187	0.131		187	0.266		187	0.266		187	0.106		187	0.049		187	0.042		187	0.069		187	0.075		187	0.07		187	0.23		187	0.094		187	0.198			187	0.195	0.097
188	188	0.273		188	0.2		188	0.074		188	0.241		188	0.124		188	0.216		188	0.236		188	0.065		188	0.113		188	0.086		188	0.114		188	0.072		188	0.192		188	0.21		188	0.258			188	0.273	0.2
189	189	0.343		189	0.256		189	0.082		189	0.345		189	0.275		189	0.529		189	0.334		189	0.114		189	0.249		189	0.068		189	0.276		189	0.089		189	0.176		189	0.354		189	0.253			189	0.343	0.256
190	190	0.251		190	0.153		190	0.061		190	0.256		190	0.181		190	0.621		190	0.196		190	0.061		190	0.184		190	0.029		190	0.182		190	0.055		190	0.098		190	0.261		190	0.226			190	0.251	0.153
191	191	0.255		191	0.15		191	0.104		191	0.268		191	0.271		191	0.596		191	0.164		191	0.074		191	0.136		191	0.029		191	0.254		191	0.042		191	0.065		191	0.215		191	0.233			191	0.255	0.15
192	192	0.255		192	0.158		192	0.108		192	0.3		192	0.269		192	0.619		192	0.229		192	0.074		192	0.132		192	0.13		192	0.248		192	0.097		192	0.064		192	0.219		192	0.237			192	0.255	0.158
193	193	0.201		193	0.097		193	0.083		193	0.26		193	0.221		193	0.546		193	0.185		193	0.032		193	0.089		193	0.051		193	0.158		193	0.045		193	0.137		193	0.208		193	0.185			193	0.201	0.097
194	194	0.218		194	0.137		194	0.057		194	0.313		194	0.206		194	0.603		194	0.212		194	0.041		194	0.184		194	0.025		194	0.195		194	0.036		194	0.144		194	0.276		194	0.199			194	0.218	0.137
195	195	0.152		195	0.087		195	0.057		195	0.259		195	0.113		195	0.444		195	0.178		195	0.032		195	0.108		195	0.025		195	0.162		195	0.054		195	0.16		195	0.217		195	0.142			195	0.152	0.087
196	196	0.244		196	0.043		196	0.088		196	0.272		196	0.048		196	0.363		196	0.112		196	0.044		196	0.096		196	0.025		196	0.121		196	0.06		196	0.16		196	0.187		196	0.1			196	0.244	0.043
197	197	0.249		197	0.13		197	0.08		197	0.286		197	0.119		197	0.354		197	0.165		197	0.045		197	0.17		197	0.034		197	0.183		197	0.059		197	0.101		197	0.236		197	0.145			197	0.249	0.13
198	198	0.201		198	0.141		198	0.054		198	0.239		198	0.144		198	0.334		198	0.188		198	0.088		198	0.193		198	0.079		198	0.164		198	0.068		198	0.192		198	0.17		198	0.136			198	0.201	0.141
199	199	0.179		199	0.052		199	0.043		199	0.197		199	0.072		199	0.266		199	0.156		199	0.098		199	0.093		199	0.061		199	0.077		199	0.052		199	0.223		199	0.144		199	0.153			199	0.179	0.052
200	200	0.196		200	0.09		200	0.083		200	0.257		200	0.054		200	0.292		200	0.155		200	0.084		200	0.098		200	0.051		200	0.125		200	0.044		200	0.128		200	0.241		200	0.1			200	0.196	0.09
201	201	0.251		201	0.088		201	0.065		201	0.294		201	0.038		201	0.269		201	0.244		201	0.103		201	0.113		201	0.042		201	0.107		201	0.083		201	0.296		201	0.173		201	0.111			201	0.251	0.088
202	202	0.431		202	0.097		202	0.271		202	0.331		202			202	0.292		202	0.231		202	0.111		202	0.146		202	0.072		202	0.244		202	0.388		202	0.321		202	0.393		202	0.234			202	0.431	0.097
203	203	0.016		203	0.069		203	0.045		203	0.32		203	0.111		203	0.148		203	0.215		203	0.081		203	0.107		203	0.057		203	0.084		203	0.178		203	0.157		203	0.145		203	0.168			203	0.016	0.069
204	204	0.1		204	0.04		204	0.039		204	0.224		204	0.133		204	0.126		204	0.227		204	0.076		204	0.039		204	0.039		204	0.051		204	0.133		204	0.095		204	0.179		204	0.149			204	0.1	0.04
205	205	0.172		205	0.064		205	0.066		205	0.201		205	0.116		205	0.19		205	0.284		205	0.132		205	0.092		205	0.114		205	0.109		205	0.126		205	0.089		205	0.209		205	0.203			205	0.172	0.064
206	206	0.255		206	0.05		206	0.082		206	0.106		206	0.144		206	0.219		206	0.247		206	0.119		206	0.104		206	0.08		206	0.139		206	0.078		206	0.144		206	0.234		206	0.17			206	0.255	0.05
207	207	0.291		207	0.098		207	0.163		207	0.371		207	0.247		207	0.459		207	0.13		207	0.189		207	0.054		207	0.063		207	0.209		207	0.094		207	0.366		207	0.435		207	0.457			207	0.291	0.098
208	208	0.416		208	0.202		208	0.191		208	0.864		208	0.175		208	1.314		208	0.495		208	0.183		208	0.062		208	0.174		208	0.427		208	0.25		208	0.757		208	0.628		208	0.383			208	0.416	0.202
209	209	0.625		209	0.287		209	0.263		209	1.03		209	0.146		209	1.551		209	0.638		209	0.143		209	0.095		209	0.186		209	0.495		209	0.442		209	0.776		209	0.818		209	0.495			209	0.625	0.287
210	210	0.562		210	0.23		210	0.216		210	0.788		210	0.075		210	1.181		210	0.662		210	0.132		210	0.197		210	0.078		210	0.334		210	0.389		210	0.593		210	0.702		210	0.42			210	0.562	0.23
211	211	0.646		211	0.285		211	0.338		211	0.951		211	0.12		211	1.479		211	0.783		211	0.254		211	0.25		211	0.093		211	0.395		211	0.233		211	0.564		211	0.617		211	0.505			211	0.646	0.285
212	212	0.725		212	0.279		212	0.428		212	1.09		212	0.205		212	1.993		212	0.999		212	0.204		212	0.314		212	0.097		212	0.636		212	0.258		212	0.805		212	0.806		212	0.71			212	0.725	0.279
213	213	0.668		213	0.302		213	0.3		213	1.389		213	0.188		213	2.121		213	1.272		213	0.103		213	0.496		213	0.102		213	0.63		213	0.413		213	0.817		213	0.918		213	0.608			213	0.668	0.302
214	214	0.744		214	0.303		214	0.608		214	1.765		214	0.346		214	1.979		214	1.282		214	0.178		214	0.307		214	0.164		214	0.52		214	0.291		214	0.772		214	0.765		214	0.839			214	0.744	0.303
215	215	0.908		215	0.308		215	0.686		215	2.308		215	0.229		215	2.464		215	1.545		215	0.261		215	0.3		215	0.171		215	0.641		215	0.259		215	0.971		215	0.744		215	0.81			215	0.908	0.308
216	216	0.898		216	0.288		216	0.512		216	2.557		216	0.232		216	2.96		216	1.781		216	0.208		216	0.44		216	0.314		216	0.806		216	0.265		216	1.33		216	0.818		216	0.564			216	0.898	0.288
217	217	0.86		217	0.255		217	0.622		217	2.358		217	0.284		217	2.663		217	1.548		217	0.286		217	0.334		217	0.621		217	0.771		217	0.356		217	1.05		217	0.688		217	0.611			217	0.86	0.255
218	218	1.085		218	0.333		218	0.834		218	2.501		218	0.35		218	2.62		218	1.569		218	0.215		218	0.497		218	0.615		218	0.75		218	0.447		218	0.397		218	0.763		218	0.779			218	1.085	0.333
219	219	0.795		219	0.277		219	0.352		219	1.71		219	0.223		219	1.923		219	1.223		219	0.144		219	0.313		219	0.244		219	0.675		219	0.385		219	0.642		219	0.671		219	0.288			219	0.795	0.277
220	220	0.82		220	0.36		220	0.389		220	1.771		220	0.197		220	1.97		220	1.229		220	0.115		220	0.277		220	0.222		220	0.637		220	0.318		220	0.706		220	0.685		220	0.468			220	0.82	0.36
221	221	0.768		221	0.26		221	0.515		221	1.879		221	0.16		221	1.557		221	0.967		221	0.107		221	0.344		221	0.207		221	0.401		221	0.328		221	0.764		221	0.6		221	0.287			221	0.768	0.26
222	222	0.823		222	0.249		222	0.486		222	1.881		222	0.175		222	1.615		222	1.115		222	0.162		222	0.426		222	0.234		222	0.428		222	0.323		222	0.9		222	0.621		222	0.36			222	0.823	0.249
223	223	0.86		223	0.322		223	0.407		223	0.992		223	0.31		223	1.868		223	1.022		223	0.071		223	0.63		223	0.25		223	0.502		223	0.141		223	1.056		223	0.676		223	0.549			223	0.86	0.322
224	224	0.794		224	0.283		224	0.171		224	0.486		224	0.126		224	1.166		224	0.453		224	0.129		224	0.357		224	0.156		224	0.392		224	0.332		224	0.848		224	0.643		224	0.141			224	0.794	0.283
225	225	0.729		225	0.268		225	0.268		225	0.387		225	0.154		225	0.919		225	0.358		225	0.103		225	0.363		225	0.204		225	0.298		225	0.23		225	0.846		225	0.629		225	0.197			225	0.729	0.268
226	226	0.527		226	0.079		226	0.071		226	0.207		226	0.268		226	0.607		226	0.168		226	0.075		226	0.138		226	0.112		226	0.245		226	0.154		226	0.844		226	0.377		226	0.132			226	0.527	0.079
227	227	0.503		227	0.05		227	0.066		227	0.361		227	0.222		227	0.49		227	0.137		227	0.05		227	0.124		227	0.075		227	0.263		227	0.18		227	0.769		227	0.459		227	0.275			227	0.503	0.05
228	228	0.463		228	0.072		228	0.117		228	0.501		228	0.103		228	0.672		228	0.662		228	0.026		228	0.159		228	0.054		228	0.255		228	0.17		228	0.705		228	0.434		228	0.429			228	0.463	0.072
229	229	0.361		229	0.064		229	0.158		229	0.553		229	0.203		229	1.401		229	1.449		229	0.103		229	0.246		229	0.005		229	0.271		229	0.202		229	0.65		229	0.346		229	0.415			229	0.361	0.064
230	230	0.533		230	0.085		230	0.165		230	0.577		230	0.244		230	2.365		230	2.342		230	0.114		230	0.331		230	0.039		230	0.364		230	0.203		230	1.449		230	0.47		230	0.286			230	0.533	0.085
231	231	0.655		231	0.075		231	0.275		231	0.817		231	0.189		231	3.372		231	3.118		231	0.133		231	0.059		231	0.099		231	0.518		231	0.269		231	1.348		231	0.524		231	0.452			231	0.655	0.075
232	232	0.606		232	0.086		232	0.715		232	0.852		232	0.307		232	2.457		232	2.257		232	0.179		232	0.33		232	0.095		232	0.503		232	0.687		232	1.158		232	0.607		232	0.594			232	0.606	0.086
233	233	0.48		233	0.208		233	0.494		233	0.693		233	0.068		233	2.309		233	2.134		233	0.136		233	0.154		233	0.181		233	0.461		233	0.53		233	0.839		233	0.584		233	0.396			233	0.48	0.208
234	234	0.396		234	0.133		234	0.101		234	0.673		234	0.194		234	1.41		234	1.065		234	0.083		234	0.147		234	0.138		234	0.375		234	0.222		234	0.765		234	0.478		234	0.155			234	0.396	0.133
235	235	0.432		235	0.1		235	0.195		235	0.766		235	0.165		235	1.236		235	0.729		235	0.056		235	0.247		235	0.14		235	0.35		235	0.192		235	0.674		235	0.486		235	0.176			235	0.432	0.1
236	236	0.612		236	0.115		236	0.228		236	0.804		236	0.151		236	1.22		236	0.629		236	0.068		236	0.263		236	0.143		236	0.363		236	0.17		236	0.8		236	0.591		236	0.475			236	0.612	0.115
237	237	0.692		237	0.163		237	0.3		237	0.66		237	0.186		237	1.047		237	0.364		237	0.114		237	0.302		237	0.165		237	0.355		237	0.137		237	0.633		237	0.526		237	0.61			237	0.692	0.163
238	238	0.952		238	0.202		238	0.473		238	0.799		238	0.396		238	1.359		238	0.598		238	0.211		238	0.4		238	0.131		238	0.463		238	0.273		238	0.934		238	0.721		238	0.56			238	0.952	0.202
239	239	1.256		239	0.132		239	0.676		239	0.763		239	0.862		239	1.565		239	0.927		239	1.358		239	0.368		239	0.139		239	0.566		239	0.153		239	1.262		239	1.172		239	0.793			239	1.256	0.132
240	240	1.263		240	0.14		240	0.954		240	0.41		240	0.444		240	1.29		240	0.647		240	1.563		240	0.371		240	0.214		240	0.429		240	0.357		240	1.247		240	1.308		240	0.623			240	1.263	0.14
241	241	1.348		241	0.116		241	0.874		241	0.821		241	0.412		241	1.435		241	0.728		241	0.753		241	0.23		241	0.206		241	0.515		241	0.366		241	1.147		241	1.007		241	0.505			241	1.348	0.116
242	242	1.204		242	0.189		242	0.581		242	0.937		242	0.117		242	1.665		242	0.96		242	0.097		242	0.38		242	0.211		242	0.594		242	0.358		242	0.962		242	0.834		242	0.35			242	1.204	0.189
243	243	0.842		243	0.174		243	0.546		243	0.948		243	0.099		243	2.013		243	1.426		243	0.126		243	0.414		243	0.22		243	0.45		243	0.366		243	0.762		243	0.751		243	0.26			243	0.842	0.174
244	244	0.32		244	0.135		244	0.408		244	0.875		244	0.133		244	2.033		244	1.827		244	0.211		244	0.414		244	0.195		244	0.361		244	0.295		244	0.49		244	0.426		244	0.265			244	0.32	0.135
245	245	0.38		245	0.133		245	0.194		245	0.919		245	0.268		245	2.522		245	1.89		245	0.126		245	0.433		245	0.269		245	0.432		245	0.229		245	0.322		245	0.431		245	0.298			245	0.38	0.133
246	246	0.426		246	0.152		246	0.227		246	1.032		246	0.314		246	2.978		246	2.285		246	0.203		246	0.456		246	0.246		246	0.518		246	0.286		246	0.454		246	0.485		246	0.777			246	0.426	0.152
247	247	0.544		247	0.195		247	0.169		247	0.735		247	0.181		247	2.256		247	1.367		247	0.103		247	0.372		247	0.161		247	0.485		247	0.249		247	0.446		247	0.687		247	0.559			247	0.544	0.195
248	248	0.731		248	0.249		248	0.545		248	1.036		248	0.611		248	2.888		248	1.729		248	0.188		248	0.646		248	0.222		248	0.793		248	0.489		248	0.601		248	0.588		248	0.875			248	0.731	0.249
249	249	0.543		249	0.241		249	0.543		249	0.853		249	0.732		249	3.048		249	1.788		249	0.152		249	0.876		249	0.253		249	0.822		249	0.291		249	0.454		249	0.585		249	0.79			249	0.543	0.241
250	250	0.456		250	0.096		250	0.365		250	0.809		250	0.458		250	2.147		250	1.128		250	0.119		250	0.471		250	0.206		250	0.639		250	0.318		250	0.472		250	0.669		250	0.473			250	0.456	0.096
251	251	0.401		251	0.168		251	0.16		251	0.673		251	0.129		251	2.392		251	0.741		251	0.119		251	0.163		251	0.177		251	0.476		251	0.296		251	0.713		251	0.638		251	0.361			251	0.401	0.168
252	252	0.241		252	0.157		252	0.105		252	0.499		252	0.143		252	1.193		252	0.56		252	0.18		252	0.125		252	0.281		252	0.231		252	0.133		252	0.274		252	0.303		252	0.194			252	0.241	0.157
253	253	0.231		253	0.052		253	0.094		253	0.249		253	0.075		253	0.587		253	0.456		253	0.092		253	0.17		253	0.146		253	0.105		253	0.069		253	0.179		253	0.215		253	0.13			253	0.231	0.052
254	254	0.295		254	0.122		254	0.082		254	0.168		254	0.145		254	0.103		254	0.157		254	0.08		254	0.07		254	0.086		254	0.034		254	0.099		254	0.158		254	0.157		254	0.15			254	0.295	0.122
255	255	0.228		255	0.036		255	0.087		255	0.074		255	0.139		255	0.222		255	0.214		255	0.058		255	0.058		255	0.035		255	0.048		255	0.145		255	0.15		255	0.099		255	0.06			255	0.228	0.036
256	256	0.111		256	0.072		256	0.077		256	0.119		256	0.126		256	0.232		256	0.175		256	0.107		256	0.125		256	0.031		256	0.066		256	0.088		256	0.127		256	0.119		256	0.06			256	0.111	0.072
257	257	0.126		257	0.078		257	0.058		257	0.222		257	0.136		257	0.279		257	0.162		257	0.147		257	0.143		257	0.031		257	0.035		257	0.076		257	0.119		257	0.131		257	0.078			257	0.126	0.078
258	258	0.173		258	0.093		258	0.082		258	0.149		258	0.034		258	0.335		258	0.238		258	0.112		258	0.093		258	0.035		258	0.084		258	0.04		258	0.176		258	0.126		258	0.139			258	0.173	0.093
259	259	0.13		259	0.049		259	0.067		259	0.096		259	0.147		259	0.272		259	0.185		259	0.078		259	0.065		259	0.06		259	0.07		259	0.091		259	0.17		259	0.129		259	0.12			259	0.13	0.049
260	260	0.17		260	0.021		260	0.051		260	0.08		260	0.097		260	0.301		260	0.145		260	0.063		260	0.111		260	0.032		260	0.05		260	0.097		260	0.28		260	0.102		260	0.146			260	0.17	0.021
261	261	0.195		261	0.063		261	0.048		261	0.132		261	0.156		261	0.278		261	0.169		261	0.074		261	0.126		261	0.03		261	0.038		261	0.107		261	0.119		261	0.114		261	0.034			261	0.195	0.063
262	262	0.183		262	0.104		262	0.068		262	0.241		262	0.151		262	0.258		262	0.234		262	0.09		262	0.118		262	0.1		262	0.087		262	0.076		262	0.108		262	0.164		262	0.029			262	0.183	0.104
263	263	0.24		263	0.09		263	0.068		263	0.279		263	0.161		263	0.334		263	0.183		263	0.07		263	0.113		263	0.056		263	0.113		263	0.09		263	0.286		263	0.207		263	0.072			263	0.24	0.09
264	264	0.195		264	0.062		264	0.042		264	0.203		264	0.103		264	0.318		264	0.116		264	0.038		264	0.046		264	0.07		264	0.108		264	0.063		264	0.279		264	0.167		264	0.054			264	0.195	0.062
265	265	0.328		265	0.11		265	0.078		265	0.274		265	0.031		265	0.407		265	0.072		265	0.094		265	0.157		265	0.124		265	0.213		265	0.104		265	0.277		265	0.267		265	0.215			265	0.328	0.11
266	266	0.351		266	0.134		266	0.087		266	0.279		266	0.088		266	0.432		266	0.141		266	0.054		266	0.181		266	0.1		266	0.245		266	0.094		266	0.28		266	0.251		266	0.125			266	0.351	0.134
267	267	0.251		267	0.072		267	0.052		267	0.257		267	0.058		267	0.383		267	0.113		267	0.018		267	0.117		267	0.077		267	0.165		267	0.083		267	0.148		267	0.157		267	0.045			267	0.251	0.072
268	268	0.246		268	0.068		268	0.076		268	0.353		268	0.094		268	0.433		268	0.123		268	0.05		268	0.131		268	0.059		268	0.189		268	0.072		268	0.171		268	0.272		268	0.135			268	0.246	0.068
269	269	0.25		269	0.085		269	0.086		269	0.372		269	0.116		269	0.426		269	0.199		269	0.036		269	0.114		269	0.037		269	0.175		269	0.037		269	0.312		269	0.271		269	0.134			269	0.25	0.085
270	270	0.249		270	0.051		270	0.096		270	0.338		270	0.138		270	0.38		270	0.16		270	0.047		270	0.13		270	0.04		270	0.183		270	0.046		270	0.271		270	0.213		270	0.171			270	0.249	0.051
271	271	0.242		271	0.066		271	0.11		271	0.357		271	0.218		271	0.283		271	0.226		271	0.109		271	0.231		271	0.045		271	0.163		271	0.063		271	0.402		271	0.264		271	0.213			271	0.242	0.066
272	272	0.24		272	0.058		272	0.108		272	0.362		272	0.173		272	0.281		272	0.252		272	0.137		272	0.276		272	0.108		272	0.129		272	0.05		272	0.234		272	0.258		272	0.189			272	0.24	0.058
273	273	0.343		273	0.149		273	0.112		273	0.381		273	0.175		273			273			273	0.098		273	0.338		273	0.055		273	0.142		273	0.084		273	0.914		273	0.313		273	0.3			273	0.343	0.149
274	274	0.336		274	0.131		274	0.131		274	0.52		274	0.262		274			274	0.315		274	0.198		274	0.313		274	0.064		274	0.244		274	0.154		274	1.348		274	0.414		274	0.232			274	0.336	0.131
275	275	0.231		275	0.152		275	0.096		275	0.434		275	0.206		275	0.301		275	0.314		275	0.22		275	0.122		275	0.124		275	0.124		275	0.102		275	1.353		275	0.267		275	0.158			275	0.231	0.152
276	276	0.353		276	0.165		276	0.124		276	0.593		276	0.237		276	0.413		276	0.264		276	0.137		276	0.263		276	0.125		276	0.232		276	0.125		276	1.643		276	0.327		276	0.371			276	0.353	0.165
277	277	0.419		277	0.165		277	0.068		277	0.623		277	0.404		277	0.44		277	0.497		277	0.112		277	0.19		277	0.131		277	0.299		277	0.161		277	1.832		277	0.476		277	0.45			277	0.419	0.165
278	278			278	0.279		278			278			278			278			278			278			278			278			278			278			278			278			278				278		0.279
279	279	0.58		279	0.186		279	0.236		279	0.579		279	0.53		279	0.488		279	0.808		279	0.186		279	0.08		279	0.158		279	0.277		279	0.282		279	1.051		279	0.565		279	0.726			279	0.58	0.186
280	280	0.503		280	0.128		280	0.166		280	0.606		280	0.306		280	0.436		280	0.544		280	0.154		280	0.219		280	0.104		280	0.232		280	0.189		280	1.959		280	0.436		280	0.564			280	0.503	0.128
281	281	0.327		281	0.107		281	0.071		281	0.371		281	0.231		281	0.338		281	0.35		281	0.11		281	0.229		281	0.025		281	0.181		281	0.111		281	1.842		281	0.283		281	0.189			281	0.327	0.107
282	282	0.367		282	0.103		282	0.072		282	0.451		282	0.2		282	0.404		282	0.302		282	0.16		282	0.284		282	0.032		282	0.207		282	0.164		282	0.609		282	0.304		282	0.166			282	0.367	0.103
283	283	0.366		283	0.105		283	0.129		283	0.454		283	0.254		283	0.47		283	0.243		283	0.099		283	0.317		283	0.082		283	0.21		283	0.122		283	0.506		283	0.338		283	0.164			283	0.366	0.105
284	284	0.299		284	0.041		284	0.156		284	0.372		284	0.161		284	0.425		284	0.128		284	0.054		284	0.21		284	0.11		284	0.208		284	0.08		284	0.438		284	0.288		284	0.127			284	0.299	0.041
285	285	0.281		285	0.059		285	0.091		285	0.353		285	0.248		285	0.452		285	0.117		285	0.046		285	0.16		285	0.069		285	0.186		285	0.096		285	0.259		285	0.29		285	0.136			285	0.281	0.059
286	286	0.26		286	0.098		286	0.124		286	0.353		286	0.069		286	0.47		286	0.063		286	0.096		286	0.14		286	0.074		286	0.172		286	0.124		286	0.113		286	0.282		286	0.162			286	0.26	0.098
287	287	0.283		287	0.088		287	0.124		287	0.384		287	0.111		287	0.547		287	0.101		287	0.077		287	0.168		287	0.051		287	0.214		287	0.131		287	0.131		287	0.293		287	0.135			287	0.283	0.088
288	288	0.345		288	0.117		288	0.094		288	0.415		288	0.265		288	0.603		288	0.176		288	0.167		288	0.224		288	0.106		288	0.265		288	0.141		288	0.301		288	0.417		288	0.138			288	0.345	0.117
289	289	0.249		289	0.096		289	0.076		289	0.358		289	0.244		289	0.479		289	0.101		289	0.106		289	0.165		289	0.097		289	0.182		289	0.069		289	0.108		289	0.258		289	0.069			289	0.249	0.096
290	290	0.268		290	0.028		290	0.11		290	0.348		290	0.325		290	0.418		290	0.098		290	0.108		290	0.086		290	0.122		290	0.12		290	0.157		290	0.276		290	0.223		290	0.093			290	0.268	0.028
291	291	0.329		291	0.162		291	0.111		291	0.398		291	0.292		291	0.539		291	0.173		291	0.157		291	0.155		291	0.073		291	0.204		291	0.088		291	0.625		291	0.431		291	0.228			291	0.329	0.162
292	292	0.341		292	0.114		292	0.109		292	0.448		292	0.251		292	0.526		292	0.26		292	0.165		292	0.194		292	0.048		292	0.185		292	0.132		292	0.658		292	0.366		292	0.247			292	0.341	0.114
293	293	0.293		293	0.083		293	0.084		293	0.447		293	0.223		293	0.511		293	0.221		293	0.131		293	0.124		293	0.036		293	0.105		293	0.099		293	0.724		293	0.297		293	0.199			293	0.293	0.083
294	294	0.351		294	0.13		294	0.115		294	0.552		294	0.293		294	0.565		294	0.249		294	0.176		294	0.164		294	0.033		294	0.152		294	0.098		294	1.991		294	0.346		294	0.288			294	0.351	0.13
295	295	0.402		295	0.2		295	0.24		295	0.548		295	0.436		295	0.61		295	0.396		295	0.237		295	0.259		295	0.149		295	0.294		295	0.132		295	2.361		295	0.413		295	0.423			295	0.402	0.2
296	296	0.234		296	0.103		296	0.124		296	0.384		296	0.364		296	0.449		296	0.317		296	0.117		296	0.168		296	0.091		296	0.149		296	0.181		296	0.681		296	0.289		296	0.399			296	0.234	0.103
297	297	0.292		297	0.116		297	0.103		297	0.4		297	0.332		297	0.455		297	0.343		297	0.138		297	0.217		297	0.057		297	0.173		297	0.142		297	0.638		297	0.315		297	0.401			297	0.292	0.116
298	298	0.492		298	0.176		298	0.257		298	0.598		298	0.379		298	0.58		298	0.436		298	0.239		298	0.31		298	0.109		298	0.315		298	0.208		298	0.626		298	0.508		298	0.572			298	0.492	0.176
299	299	0.403		299	0.185		299	0.214		299	0.497		299	0.411		299	0.48		299	0.346		299	0.2		299	0.253		299	0.055		299	0.238		299	0.177		299	0.517		299	0.408		299	0.388			299	0.403	0.185
300	300	0.303		300	0.237		300	0.125		300	0.467		300	0.455		300	0.538		300	0.335		300	0.208		300	0.179		300	0.078		300	0.177		300	0.135		300	0.607		300	0.464		300	0.22			300	0.303	0.237
301	301	0.446		301	0.244		301	0.089		301	0.57		301	0.398		301	0.555		301	0.207		301	0.306		301	0.214		301	0.059		301	0.243		301	0.122		301	0.589		301	0.392		301	0.022			301	0.446	0.244
302	302	0.667		302	0.302		302	0.164		302	0.725		302	0.46		302	0.569		302	0.204		302	0.375		302	0.125		302	0.151		302	0.354		302	0.188		302	2.141		302	0.422		302	0.19			302	0.667	0.302
303	303	0.488		303	0.212		303	0.216		303	0.578		303	0.306		303	0.529		303	0.121		303	0.208		303	0.131		303	0.071		303	0.263		303	0.118		303	1.958		303	0.369		303	0.202			303	0.488	0.212
304	304	0.466		304	0.137		304	0.227		304	0.569		304	0.361		304	0.57		304	0.366		304	0.214		304	0.245		304	0.049		304	0.283		304	0.166		304	0.561		304	0.381		304	0.27			304	0.466	0.137
305	305	0.517		305	0.085		305	0.38		305	0.621		305	0.495		305	0.715		305	0.497		305	0.147		305	0.399		305	0.135		305	0.463		305	0.223		305	0.475		305	0.462		305	0.345			305	0.517	0.085
306	306	0.519		306	0.106		306	0.373		306	0.585		306	0.465		306	0.737		306	0.546		306	0.206		306	0.445		306	0.151		306	0.414		306	0.37		306	1.803		306	0.369		306	0.462			306	0.519	0.106
307	307	0.467		307	0.098		307	0.391		307	0.517		307	0.36		307	0.607		307	0.501		307	0.195		307	0.469		307	0.123		307	0.342		307	0.315		307	1.437		307	0.432		307	0.339			307	0.467	0.098
308	308	0.506		308	0.071		308	0.301		308	0.561		308	0.234		308	0.606		308	0.382		308	0.172		308	0.26		308	0.102		308	0.346		308	0.262		308	1.145		308	0.446		308	0.307			308	0.506	0.071
309	309	0.553		309	0.155		309	0.168		309	0.685		309	0.153		309	0.598		309	0.259		309	0.217		309	0.318		309	0.111		309	0.364		309	0.212		309	1.154		309	0.562		309	0.179			309	0.553	0.155
310	310	0.677		310	0.283		310	0.337		310	0.718		310	0.204		310	0.694		310	0.18		310	0.15		310	0.359		310	0.227		310	0.558		310	0.424		310	0.931		310	0.629		310	0.338			310	0.677	0.283
311	311	0.444		311	0.116		311	0.256		311	0.495		311	0.217		311	0.401		311	0.335		311	0.174		311	0.18		311	0.098		311	0.308		311	0.192		311	0.86		311	0.391		311	0.325			311	0.444	0.116
312	312	0.417		312	0.106		312	0.173		312	0.538		312	0.191		312	0.474		312	0.238		312	0.172		312	0.152		312	0.099		312	0.306		312	0.214		312	0.734		312	0.398		312	0.205			312	0.417	0.106
313	313	0.57		313	0.086		313	0.179		313	0.603		313	0.138		313	0.415		313	0.198		313	0.165		313	0.143		313	0.066		313	0.368		313	0.264		313	0.675		313	0.61		313	0.1			313	0.57	0.086
314	314	0.574		314	0.088		314	0.18		314	0.612		314	0.243		314	0.324		314	0.161		314	0.2		314	0.101		314	0.048		314	0.438		314	0.403		314	0.175		314	0.621		314	0.236			314	0.574	0.088
315	315	0.162		315	0.065		315	0.165		315	0.312		315	0.149		315	0.237		315	0.158		315	0.228		315	0.078		315	0.057		315	0.132		315	0.237		315	0.153		315	0.286		315	0.105			315	0.162	0.065
316	316	0.289		316	0.057		316	0.183		316	0.448		316	0.091		316	0.266		316	0.199		316	0.172		316	0.085		316	0.06		316	0.162		316	0.203		316	0.15		316	0.317		316	0.087			316	0.289	0.057
317	317	0.533		317	0.044		317	0.256		317	0.531		317	0.094		317	0.262		317	0.32		317	0.201		317	0.07		317	0.071		317	0.225		317	0.297		317	0.243		317	0.429		317	0.193			317	0.533	0.044
318	318	0.271		318	0.075		318	0.209		318	0.353		318	0.096		318	0.301		318	0.345		318	0.165		318	0.076		318	0.054		318	0.202		318	0.267		318	0.2		318	0.296		318	0.201			318	0.271	0.075
319	319	0.329		319	0.095		319	0.118		319	0.266		319	0.06		319	0.323		319	0.348		319	0.134		319	0.184		319	0.032		319	0.127		319	0.061		319	0.266		319	0.179		319	0.26			319	0.329	0.095
320	320	0.482		320	0.147		320	0.247		320	0.462		320	0.113		320	0.35		320	0.332		320	0.215		320	0.162		320	0.063		320	0.179		320	0.159		320	0.251		320	0.318		320	0.265			320	0.482	0.147
321	321	0.235		321	0.062		321	0.221		321	0.436		321	0.075		321	0.32		321	0.402		321	0.196		321	0.193		321	0.055		321	0.084		321	0.238		321	0.229		321	0.352		321	0.243			321	0.235	0.062
322	322	0.117		322	0.078		322	0.143		322	0.221		322	0.093		322	0.327		322	0.393		322	0.113		322	0.125		322	0.107		322	0.085		322	0.197		322	0.296		322	0.151		322	0.218			322	0.117	0.078
323	323	0.285		323	0.095		323	0.172		323	0.262		323	0.101		323	0.432		323	0.42		323	0.101		323	0.158		323	0.049		323	0.16		323	0.166		323	0.319		323	0.196		323	0.262			323	0.285	0.095
324	324	0.298		324	0.144		324	0.166		324	0.326		324	0.131		324	0.403		324	0.447		324	0.178		324	0.168		324	0.093		324	0.193		324	0.239		324	0.32		324	0.181		324	0.244			324	0.298	0.144
325	325	0.28		325	0.238		325	0.041		325	0.269		325	0.115		325	0.356		325	0.488		325	0.184		325	0.199		325	0.105		325	0.254		325	0.272		325	0.374		325	0.172		325	0.259			325	0.28	0.238
326	326	0.357		326	0.277		326	0.113		326	0.171		326	0.107		326	0.347		326	0.434		326	0.172		326	0.191		326	0.165		326	0.259		326	0.201		326	0.378		326	0.142		326	0.224			326	0.357	0.277
327	327	0.413		327	0.295		327	0.178		327	0.22		327	0.184		327	0.322		327	0.426		327	0.15		327	0.246		327	0.191		327	0.291		327	0.201		327	0.256		327	0.212		327	0.201			327	0.413	0.295
328	328	0.465		328	0.272		328	0.169		328	0.208		328	0.161		328	0.258		328	0.551		328	0.144		328	0.311		328	0.179		328	0.235		328	0.145		328	0.208		328	0.145		328	0.301			328	0.465	0.272
329	329	0.486		329	0.254		329	0.266		329	0.336		329	0.212		329	0.3		329	0.624		329	0.144		329	0.349		329	0.284		329	0.308		329	0.279		329	0.559		329	0.422		329	0.394			329	0.486	0.254
330	330	0.578		330	0.338		330	0.25		330	0.434		330	0.251		330	0.395		330	0.515		330	0.198		330	0.475		330	0.366		330	0.401		330	0.404		330	0.57		330	0.515		330	0.275			330	0.578	0.338
331	331	0.374		331	0.25		331	0.157		331	0.172		331	0.162		331	0.231		331	0.352		331	0.099		331	0.337		331	0.177		331	0.187		331	0.276		331	0.337		331	0.254		331	0.2			331	0.374	0.25
332	332	0.396		332	0.261		332	0.275		332	0.257		332	0.309		332	0.39		332	0.364		332	0.065		332	0.307		332	0.059		332	0.116		332	0.392		332	0.332		332	0.378		332	0.115			332	0.396	0.261
333	333	0.252		333	0.193		333	0.099		333	0.334		333	0.071		333	0.448		333	0.271		333	0.06		333	0.092		333	0.078		333	0.089		333	0.205		333	0.243		333	0.331		333	0.129			333	0.252	0.193
334	334	0.194		334	0.129		334	0.076		334	0.275		334	0.126		334	0.321		334	0.159		334	0.09		334	0.072		334	0.062		334	0.101		334	0.101		334	0.171		334	0.247		334	0.142			334	0.194	0.129
335	335	0.254		335	0.117		335	0.038		335	0.261		335	0.066		335	0.307		335	0.149		335	0.081		335	0.07		335	0.06		335	0.12		335	0.141		335	0.162		335	0.286		335	0.199			335	0.254	0.117
336	336	0.217		336	0.107		336	0.098		336	0.296		336	0.098		336	0.355		336	0.13		336	0.043		336	0.051		336	0.059		336	0.092		336	0.133		336	0.309		336	0.288		336	0.123			336	0.217	0.107
337	337	0.208		337	0.076		337	0.134		337	0.309		337	0.086		337	0.367		337	0.141		337	0.059		337	0.077		337	0.081		337	0.066		337	0.07		337	0.333		337	0.295		337	0.155			337	0.208	0.076
338	338	0.231		338	0.075		338	0.106		338	0.298		338	0.087		338	0.361		338	0.132		338	0.077		338	0.068		338	0.018		338	0.126		338	0.109		338	0.236		338	0.304		338	0.168			338	0.231	0.075
339	339	0.182		339	0.072		339	0.059		339	0.228		339	0.08		339	0.304		339	0.105		339	0.085		339	0.07		339	0.025		339	0.106		339	0.075		339	0.228		339	0.182		339	0.124			339	0.182	0.072
340	340	0.136		340	0.069		340	0.057		340	0.215		340	0.105		340	0.252		340	0.09		340	0.042		340	0.078		340	0.03		340	0.114		340	0.101		340	0.244		340	0.15		340	0.092			340	0.136	0.069
341	341	0.255		341	0.053		341	0.085		341	0.309		341	0.081		341	0.262		341	0.169		341	0.042		341	0.034		341	0.01		341	0.101		341	0.153		341	0.185		341	0.203		341	0.21			341	0.255	0.053
342	342	0.253		342	0.091		342	0.013		342	0.32		342	0.137		342	0.32		342	0.154		342	0.034		342	0.097		342	0.057		342	0.107		342	0.063		342	0.163		342	0.294		342	0.178			342	0.253	0.091
343	343	0.264		343	0.135		343	0.036		343	0.328		343	0.105		343	0.297		343	0.169		343	0.017		343	0.024		343	0.045		343	0.152		343	0.085		343	0.171		343	0.29		343	0.192			343	0.264	0.135
344	344	0.303		344	0.144		344	0.06		344	0.408		344	0.087		344	0.284		344	0.243		344	0.094		344	0.093		344	0.092		344	0.143		344	0.154		344	0.138		344	0.373		344	0.257			344	0.303	0.144
345	345	0.319		345	0.151		345	0.069		345	0.396		345	0.079		345	0.253		345	0.234		345	0.099		345	0.089		345	0.075		345	0.168		345	0.151		345	0.134		345	0.345		345	0.232			345	0.319	0.151
346	346	0.392		346	0.155		346	0.081		346	0.336		346	0.103		346	0.309		346	0.239		346	0.122		346	0.214		346	0.083		346	0.19		346	0.207		346	0.145		346	0.313		346	0.232			346	0.392	0.155
347	347	0.313		347	0.148		347	0.038		347	0.421		347	0.083		347	0.394		347	0.284		347	0.112		347	0.155		347	0.072		347	0.146		347	0.226		347	0.127		347	0.364		347	0.2			347	0.313	0.148
348	348	0.337		348	0.187		348	0.102		348	0.391		348	0.073		348	0.314		348	0.299		348	0.136		348	0.103		348	0.045		348	0.131		348	0.135		348	0.15		348	0.381		348	0.238			348	0.337	0.187
349	349	0.3		349	0.214		349	0.061		349	0.583		349	0.159		349	0.608		349	0.328		349	0.141		349	0.139		349	0.066		349	0.157		349	0.452		349	0.149		349	0.455		349	0.204			349	0.3	0.214
350	350	0.323		350	0.275		350	0.132		350	1.052		350	0.199		350	1.107		350	0.325		350	0.17		350	0.204		350	0.063		350	0.236		350	0.931		350	0.147		350	0.835		350	0.219			350	0.323	0.275
351	351	0.299		351	0.165		351	0.078		351	0.449		351	0.139		351	0.434		351	0.27		351	0.045		351	0.089		351	0.053		351	0.161		351	0.272		351	0.123		351	0.322		351	0.214			351	0.299	0.165
352	352	0.289		352	0.152		352	0.09		352	0.329		352	0.041		352	0.237		352	0.249		352	0.079		352	0.081		352	0.053		352	0.156		352	0.059		352	0.165		352	0.285		352	0.248			352	0.289	0.152
353	353	0.281		353	0.148		353	0.035		353	0.328		353	0.028		353	0.262		353	0.259		353	0.138		353	0.072		353	0.055		353	0.16		353	0.088		353	0.162		353	0.307		353	0.206			353	0.281	0.148
354	354	0.29		354	0.133		354	0.024		354	0.322		354	0.048		354	0.273		354	0.268		354	0.129		354	0.091		354	0.051		354	0.169		354	0.099		354	0.168		354	0.35		354	0.218			354	0.29	0.133
355	355	0.253		355	0.061		355	0.035		355	0.295		355	0.048		355	0.239		355	0.25		355	0.086		355	0.067		355	0.069		355	0.148		355	0.112		355	0.125		355	0.331		355	0.204			355	0.253	0.061
356	356	0.28		356	0.086		356	0.049		356	0.324		356	0.044		356	0.262		356	0.289		356	0.135		356	0.107		356	0.069		356	0.144		356	0.139		356	0.167		356	0.324		356	0.206			356	0.28	0.086
357	357	0.203		357	0.094		357	0.046		357	0.268		357	0.049		357	0.199		357	0.248		357	0.106		357	0.122		357	0.051		357	0.086		357	0.104		357	0.195		357	0.264		357	0.198			357	0.203	0.094
358	358	0.148		358	0.138		358	0.121		358	0.275		358	0.053		358	0.219		358	0.245		358	0.139		358	0.183		358	0.093		358	0.144		358	0.152		358	0.216		358	0.231		358	0.219			358	0.148	0.138
359	359	0.238		359	0.152		359	0.091		359	0.378		359	0.051		359	0.273		359	0.281		359	0.202		359	0.205		359	0.084		359	0.137		359	0.171		359	0.234		359	0.267		359	0.246			359	0.238	0.152
360	360	0.238		360	0.12		360	0.084		360	0.35		360	0.122		360	0.263		360	0.26		360	0.195		360	0.27		360	0.091		360	0.165		360	0.161		360	0.244		360	0.242		360	0.198			360	0.238	0.12
361	361	0.187		361	0.129		361	0.151		361	0.299		361	0.093		361	0.245		361	0.177		361	0.187		361	0.232		361	0.079		361	0.197		361	0.132		361	0.273		361	0.249		361	0.143			361	0.187	0.129
362	362	0.169		362	0.122		362	0.087		362	0.278		362	0.093		362	0.222		362	0.186		362	0.178		362	0.256		362	0.071		362	0.168		362	0.138		362	0.298		362	0.273		362	0.136			362	0.169	0.122
363	363	0.24		363	0.138		363	0.09		363	0.356		363	0.113		363	0.337		363	0.26		363	0.23		363	0.275		363	0.098		363	0.187		363	0.174		363	0.192		363	0.309		363	0.196			363	0.24	0.138
364	364	0.252		364	0.14		364	0.097		364	0.418		364	0.053		364	0.325		364	0.306		364	0.21		364	0.23		364	0.123		364	0.197		364	0.155		364	0.24		364	0.371		364	0.173			364	0.252	0.14
365	365	0.272		365	0.184		365	0.163		365	0.43		365	0.121		365	0.403		365	0.394		365	0.291		365	0.279		365	0.108		365	0.248		365	0.189		365	0.294		365	0.411		365	0.248			365	0.272	0.184
366	366	0.315		366	0.213		366	0.163		366	0.509		366	0.136		366	0.408		366	0.436		366	0.357		366	0.322		366	0.123		366	0.294		366	0.233		366	0.3		366	0.45		366	0.31			366	0.315	0.213
367	367	0.478		367	0.251		367	0.33		367	0.691		367	0.16		367	0.565		367	0.576		367	0.397		367	0.39		367	0.196		367	0.302		367	0.31		367	0.341		367	0.499		367	0.46			367	0.478	0.251
368	368	0.323		368	0.127		368	0.138		368	0.476		368	0.098		368	0.471		368	0.411		368	0.298		368	0.219		368	0.084		368	0.177		368	0.146		368	0.254		368	0.478		368	0.316			368	0.323	0.127
369	369	0.293		369	0.117		369	0.141		369	0.464		369	0.055		369	0.383		369	0.387		369	0.297		369	0.162		369	0.08		369	0.173		369	0.113		369	0.184		369	0.445		369	0.275			369	0.293	0.117
370	370	0.327		370	0.168		370	0.121		370	0.499		370	0.057		370	0.412		370	0.469		370	0.358		370	0.132		370	0.117		370	0.249		370	0.125		370	0.245		370	0.417		370	0.278			370	0.327	0.168
371	371	0.333		371	0.156		371	0.135		371	0.488		371	0.087		371	0.468		371	0.459		371	0.35		371	0.102		371	0.129		371	0.266		371	0.252		371	0.251		371	0.43		371	0.326			371	0.333	0.156
372	372	0.353		372	0.133		372	0.118		372	0.476		372	0.083		372	0.446		372	0.398		372	0.279		372	0.087		372	0.144		372	0.199		372	0.112		372	0.234		372	0.436		372	0.317			372	0.353	0.133
373	373	0.413		373	0.127		373	0.097		373	0.49		373	0.089		373	0.413		373	0.424		373	0.25		373	0.039		373	0.195		373	0.143		373	0.109		373	0.228		373	0.43		373	0.277			373	0.413	0.127
374	374	0.355		374	0.159		374	0.136		374	0.571		374	0.238		374	0.514		374	0.431		374	0.191		374	0.025		374	0.265		374	0.206		374	0.145		374	0.267		374	0.565		374	0.317			374	0.355	0.159
375	375	0.341		375	0.191		375	0.123		375	0.54		375	0.044		375	0.437		375	0.38		375	0.198		375	0.105		375	0.064		375	0.19		375	0.165		375	0.213		375	0.542		375	0.357			375	0.341	0.191
376	376	0.322		376	0.234		376	0.115		376	0.493		376	0.029		376	0.419		376	0.379		376	0.195		376	0.054		376	0.029		376	0.14		376	0.119		376	0.193		376	0.526		376	0.326			376	0.322	0.234
377	377	0.404		377	0.254		377	0.159		377	0.603		377	0.058		377	0.535		377	0.564		377	0.234		377	0.187		377	0.09		377	0.238		377	0.259		377	0.29		377	0.578		377	0.358			377	0.404	0.254
378	378	0.403		378	0.163		378	0.165		378	0.571		378	0.075		378	0.496		378	0.414		378	0.17		378	0.126		378	0.074		378	0.255		378	0.188		378	0.293		378	0.534		378	0.337			378	0.403	0.163
379	379	0.34		379	0.161		379	0.105		379	0.475		379	0.069		379	0.47		379	0.299		379	0.134		379	0.11		379	0.058		379	0.212		379	0.148		379	0.295		379	0.409		379	0.397			379	0.34	0.161
380	380	0.408		380	0.304		380	0.15		380	0.646		380	0.128		380	0.659		380	0.428		380	0.224		380	0.201		380	0.119		380	0.244		380	0.374		380	0.273		380	0.693		380	0.44			380	0.408	0.304
381	381	0.397		381	0.229		381	0.08		381	0.451		381	0.138		381	0.42		381	0.447		381	0.16		381	0.202		381	0.096		381	0.179		381	0.267		381	0.176		381	0.533		381	0.283			381	0.397	0.229
382	382	0.377		382	0.204		382	0.138		382	0.524		382	0.059		382	0.4		382	0.378		382	0.193		382	0.216		382	0.084		382	0.19		382	0.142		382	0.177		382	0.527		382	0.31			382	0.377	0.204
383	383	0.316		383	0.153		383	0.104		383	0.488		383	0.08		383	0.357		383	0.353		383	0.206		383	0.226		383	0.063		383	0.16		383	0.237		383	0.161		383	0.451		383	0.297			383	0.316	0.153
384	384	0.214		384	0.128		384	0.045		384	0.415		384	0.114		384	0.297		384	0.292		384	0.187		384	0.164		384	0.076		384	0.158		384	0.144		384	0.13		384	0.337		384	0.204			384	0.214	0.128
385	385	0.215		385	0.124		385	0.055		385	0.315		385	0.039		385	0.222		385	0.236		385	0.139		385	0.133		385	0.065		385	0.11		385	0.078		385	0.12		385	0.293		385	0.166			385	0.215	0.124
386	386	0.18		386	0.146		386	0.07		386	0.218		386	0.024		386	0.153		386	0.156		386	0.124		386	0.119		386	0.051		386	0.04		386	0.064		386	0.059		386	0.247		386	0.185			386	0.18	0.146
387	387	0.09		387	0.056		387	0.006		387	0.158		387	0.037		387	0.133		387	0.119		387	0.096		387	0.091		387	0.019		387	0.059		387	0.064		387	0.097		387	0.163		387	0.095			387	0.09	0.056
388	388	0.146		388	0.079		388	0.108		388	0.198		388	0.043		388	0.231		388	0.149		388	0.103		388	0.119		388	0.109		388	0.112		388	0.141		388	0.119		388	0.181		388	0.126			388	0.146	0.079
389	389	0.129		389	0.113		389	0.143		389	0.322		389	0.078		389	0.26		389	0.221		389	0.118		389	0.164		389	0.102		389	0.133		389	0.139		389	0.164		389	0.255		389	0.211			389	0.129	0.113
390	390	0.158		390	0.074		390	0.096		390	0.329		390	0.053		390	0.222		390	0.193		390	0.121		390	0.12		390	0.068		390	0.079		390	0.178		390	0.157		390	0.259		390	0.139			390	0.158	0.074
391	391	0.28		391	0.168		391	0.122		391	0.427		391	0.029		391	0.313		391	0.293		391	0.23		391	0.193		391	0.075		391	0.113		391	0.169		391	0.126		391	0.39		391	0.207			391	0.28	0.168
392	392	0.259		392	0.153		392	0.093		392	0.403		392	0.011		392	0.295		392	0.255		392	0.178		392	0.091		392	0.062		392	0.113		392	0.1		392	0.125		392	0.388		392	0.239			392	0.259	0.153
393	393	0.286		393	0.178		393	0.103		393	0.477		393	0.064		393	0.352		393	0.326		393	0.165		393	0.085		393	0.094		393	0.184		393	0.194		393	0.196		393	0.504		393	0.254			393	0.286	0.178
394	394	0.313		394	0.198		394	0.105		394	0.483		394	0.017		394	0.356		394	0.338		394	0.168		394	0.111		394	0.086		394	0.164		394	0.157		394	0.16		394	0.478		394	0.262			394	0.313	0.198
395	395	0.367		395	0.173		395	0.11		395	0.451		395	0.038		395	0.379		395	0.348		395	0.109		395	0.155		395	0.112		395	0.122		395	0.103		395	0.156		395	0.395		395	0.261			395	0.367	0.173
396	396	0.363		396	0.141		396	0.103		396	0.397		396	0.047		396	0.339		396	0.333		396	0.094		396	0.109		396	0.065		396	0.137		396	0.121		396	0.137		396	0.314		396	0.249			396	0.363	0.141
397	397	0.35		397	0.139		397	0.088		397	0.357		397	0.044		397	0.355		397	0.264		397	0.119		397	0.124		397	0.076		397	0.173		397	0.073		397	0.156		397	0.35		397	0.186			397	0.35	0.139
398	398	0.386		398	0.128		398	0.127		398	0.371		398	0.049		398	0.421		398	0.32		398	0.101		398	0.111		398	0.045		398	0.185		398	0.184		398	0.223		398	0.4		398	0.272			398	0.386	0.128
399	399	0.36		399	0.102		399	0.109		399	0.342		399	0.024		399	0.364		399	0.264		399	0.079		399	0.068		399	0.039		399	0.179		399	0.268		399	0.19		399	0.342		399	0.182			399	0.36	0.102
400	400	0.348		400	0.123		400	0.09		400	0.351		400	0.044		400	0.35		400	0.27		400	0.082		400	0.134		400	0.023		400	0.163		400	0.166		400	0.191		400	0.305		400	0.24			400	0.348	0.123
401	401	0.328		401	0.102		401	0.093		401	0.312		401	0.049		401	0.285		401	0.241		401	0.113		401	0.075		401	0.044		401	0.116		401	0.053		401	0.215		401	0.275		401	0.2			401	0.328	0.102
402	402	0.314		402	0.084		402	0.084		402	0.3		402	0.08		402	0.325		402	0.294		402	0.074		402	0.073		402	0.039		402	0.164		402	0.08		402	0.256		402	0.261		402	0.182			402	0.314	0.084
403	403	0.424		403	0.115		403	0.203		403	0.402		403	0.042		403	0.353		403	0.383		403	0.075		403	0.112		403	0.093		403	0.176		403	0.132		403	0.247		403	0.358		403	0.371			403	0.424	0.115
404	404	0.371		404	0.101		404	0.195		404	0.372		404	0.033		404	0.358		404	0.3		404	0.066		404	0.056		404	0.056		404	0.15		404	0.102		404	0.227		404	0.297		404	0.38			404	0.371	0.101
405	405	0.33		405	0.114		405	0.174		405	0.371		405	0.028		405	0.36		405	0.241		405	0.078		405	0.044		405	0.025		405	0.159		405	0.106		405	0.245		405	0.354		405	0.298			405	0.33	0.114
406	406	0.37		406	0.12		406	0.227		406	0.372		406	0.031		406	0.305		406	0.229		406	0.088		406	0.123		406	0.065		406	0.151		406	0.156		406	0.257		406	0.348		406	0.33			406	0.37	0.12
407	407	0.304		407	0.102		407	0.185		407	0.423		407	0.052		407	0.331		407	0.28		407	0.095		407	0.114		407	0.076		407	0.104		407	0.171		407	0.232		407	0.359		407	0.326			407	0.304	0.102
408	408	0.301		408	0.134		408	0.165		408	0.431		408	0.074		408	0.472		408	0.336		408	0.194		408	0.151		408	0.098		408	0.239		408	0.216		408	0.259		408	0.418		408	0.273			408	0.301	0.134
409	409	0.289		409	0.025		409	0.135		409	0.368		409	0.114		409	0.256		409	0.336		409	0.212		409	0.145		409	0.063		409	0.187		409	0.223		409	0.135		409	0.337		409	0.21			409	0.289	0.025
410	410	0.334		410	0.098		410	0.286		410	0.371		410	0.121		410	0.315		410	0.311		410	0.125		410	0.138		410	0.113		410	0.251		410	0.085		410	0.27		410	0.236		410	0.475			410	0.334	0.098
411	411	0.423		411	0.24		411	0.458		411	0.434		411	0.254		411	0.507		411	0.541		411	0.362		411	0.36		411	0.082		411	0.263		411	0.403		411	0.347		411	0.376		411	0.398			411	0.423	0.24
412	412	0.422		412	0.224		412	0.43		412	0.48		412	0.203		412	0.474		412	0.496		412	0.462		412	0.413		412	0.165		412	0.198		412	0.515		412	0.35		412	0.487		412	0.227			412	0.422	0.224
413	413	0.303		413	0.105		413	0.246		413	0.354		413	0.043		413	0.304		413	0.347		413	0.198		413	0.215		413	0.098		413	0.142		413	0.093		413	0.214		413	0.388		413	0.222			413	0.303	0.105
414	414	0.298		414	0.058		414	0.235		414	0.33		414	0.103		414	0.229		414	0.276		414	0.135		414	0.189		414	0.09		414	0.142		414	0.09		414	0.227		414	0.351		414	0.239			414	0.298	0.058
415	415	0.288		415	0.033		415	0.049		415	0.332		415	0.082		415	0.24		415	0.226		415	0.047		415	0.053		415	0.093		415	0.138		415	0.035		415	0.171		415	0.336		415	0.242			415	0.288	0.033
416	416	0.27		416	0.081		416	0.035		416	0.314		416	0.098		416	0.182		416	0.178		416	0.051		416	0.057		416	0.056		416	0.131		416	0.056		416	0.148		416	0.338		416	0.194			416	0.27	0.081
417	417	0.228		417	0.105		417	0.059		417	0.289		417	0.066		417	0.233		417	0.175		417	0.125		417	0.117		417	0.094		417	0.134		417	0.121		417	0.151		417	0.296		417	0.153			417	0.228	0.105
418	418	0.232		418	0.07		418	0.106		418	0.255		418	0.103		418	0.245		418	0.195		418	0.098		418	0.113		418	0.147		418	0.133		418	0.077		418	0.142		418	0.197		418	0.186			418	0.232	0.07
419	419	0.134		419	0.057		419	0.052		419	0.164		419	0.132		419	0.159		419	0.092		419	0.038		419	0.052		419	0.061		419	0.085		419	0.039		419	0.138		419	0.115		419	0.125			419	0.134	0.057
420	420	0.141		420	0.038		420	0.053		420	0.132		420	0.143		420	0.124		420	0.073		420	0.04		420	0.092		420	0.052		420	0.098		420	0.101		420	0.13		420	0.082		420	0.105			420	0.141	0.038
421	421	0.177		421	0.037		421	0.065		421	0.164		421	0.123		421	0.12		421	0.121		421	0.04		421	0.077		421	0.07		421	0.057		421	0.066		421	0.133		421	0.16		421	0.135			421	0.177	0.037
422	422	0.167		422	0.039		422	0.042		422	0.167		422	0.116		422	0.092		422	0.176		422	0.079		422	0.091		422	0.054		422	0.023		422	0.07		422	0.095		422	0.189		422	0.133			422	0.167	0.039
423	423	0.146		423	0.035		423	0.052		423	0.186		423	0.072		423	0.096		423	0.173		423	0.073		423	0.088		423	0.028		423	0.028		423	0.053		423	0.101		423	0.195		423	0.128			423	0.146	0.035
424	424	0.134		424	0.044		424	0.043		424	0.221		424	0.066		424	0.153		424	0.155		424	0.11		424	0.1		424	0.026		424	0.069		424	0.046		424	0.118		424	0.181		424	0.116			424	0.134	0.044
425	425	0.143		425	0.06		425	0.04		425	0.204		425	0.094		425	0.164		425	0.187		425	0.089		425	0.115		425	0.037		425	0.07		425	0.046		425	0.127		425	0.171		425	0.123			425	0.143	0.06
426	426	0.125		426	0.079		426	0.08		426	0.192		426	0.103		426	0.185		426	0.166		426	0.042		426	0.104		426	0.042		426	0.068		426	0.076		426	0.135		426	0.135		426	0.098			426	0.125	0.079
427	427	0.119		427	0.083		427	0.028		427	0.172		427	0.118		427	0.196		427	0.111		427	0.135		427	0.14		427	0.035		427	0.048		427	0.056		427	0.116		427	0.101		427	0.075			427	0.119	0.083
428	428	0.097		428	0.108		428	0.058		428	0.226		428	0.14		428	0.249		428	0.155		428	0.142		428	0.133		428	0.077		428	0.122		428	0.07		428	0.172		428	0.13		428	0.13			428	0.097	0.108
429	429	0.123		429	0.145		429	0.056		429	0.22		429	0.162		429	0.267		429	0.233		429	0.108		429	0.165		429	0.086		429	0.149		429	0.085		429	0.169		429	0.2		429	0.147			429	0.123	0.145
430	430	0.143		430	0.119		430	0.057		430	0.232		430	0.244		430	0.272		430	0.225		430	0.108		430	0.185		430	0.071		430	0.162		430	0.09		430	0.233		430	0.184		430	0.16			430	0.143	0.119
431	431	0.226		431	0.113		431	0.094		431	0.362		431	0.189		431	0.369		431	0.272		431	0.191		431	0.181		431	0.109		431	0.215		431	0.169		431	0.394		431	0.23		431	0.227			431	0.226	0.113
432	432	0.298		432	0.128		432	0.114		432	0.418		432	0.211		432	0.411		432	0.296		432	0.284		432	0.191		432	0.1		432	0.259		432	0.129		432	0.416		432	0.248		432	0.244			432	0.298	0.128
433	433	0.226		433	0.141		433	0.102		433	0.332		433	0.183		433	0.354		433	0.255		433	0.248		433	0.161		433	0.12		433	0.221		433	0.113		433	0.272		433	0.193		433	0.15			433	0.226	0.141
434	434	0.204		434	0.132		434	0.099		434	0.279		434	0.152		434	0.346		434	0.181		434	0.187		434	0.175		434	0.11		434	0.217		434	0.101		434	0.255		434	0.139		434	0.137			434	0.204	0.132
435	435	0.25		435	0.072		435	0.133		435	0.302		435	0.178		435	0.417		435	0.186		435	0.135		435	0.141		435	0.13		435	0.216		435	0.076		435	0.319		435	0.11		435	0.152			435	0.25	0.072
436	436	0.228		436	0.052		436	0.111		436	0.265		436	0.178		436	0.358		436	0.177		436	0.155		436	0.121		436	0.122		436	0.169		436	0.083		436	0.283		436	0.12		436	0.188			436	0.228	0.052
437	437	0.157		437	0.097		437	0.058		437	0.241		437	0.176		437	0.329		437	0.224		437	0.195		437	0.123		437	0.133		437	0.144		437	0.082		437	0.245		437	0.163		437	0.192			437	0.157	0.097
438	438	0.166		438	0.1		438	0.067		438	0.3		438	0.222		438	0.343		438	0.243		438	0.176		438	0.17		438	0.109		438	0.159		438	0.111		438	0.201		438	0.153		438	0.207			438	0.166	0.1
439	439	0.185		439	0.082		439	0.011		439	0.265		439	0.186		439	0.299		439	0.217		439	0.135		439	0.12		439	0.047		439	0.109		439	0.062		439	0.152		439	0.143		439	0.195			439	0.185	0.082
440	440	0.2		440	0.078		440	0.016		440	0.28		440	0.176		440	0.292		440	0.242		440	0.177		440	0.164		440	0.065		440	0.11		440	0.116		440	0.18		440	0.187		440	0.182			440	0.2	0.078
441	441	0.19		441	0.018		441	0.031		441	0.279		441	0.144		441	0.295		441	0.202		441	0.14		441	0.16		441	0.061		441	0.142		441	0.072		441	0.18		441	0.183		441	0.178			441	0.19	0.018
442	442	0.199		442	0.088		442	0.029		442	0.311		442	0.188		442	0.311		442	0.27		442	0.179		442	0.207		442	0.035		442	0.142		442	0.107		442	0.202		442	0.226		442	0.194			442	0.199	0.088
443	443	0.24		443	0.121		443	0.069		443	0.402		443	0.11		443	0.35		443	0.315		443	0.194		443	0.231		443	0.115		443	0.139		443	0.12		443	0.25		443	0.292		443	0.269			443	0.24	0.121
444	444	0.216		444	0.1		444	0.047		444	0.349		444	0.134		444	0.3		444	0.266		444	0.175		444	0.197		444	0.043		444	0.146		444	0.116		444	0.187		444	0.261		444	0.207			444	0.216	0.1
445	445	0.228		445	0.111		445	0.061		445	0.301		445	0.154		445	0.283		445	0.249		445	0.154		445	0.182		445	0.078		445	0.166		445	0.138		445	0.16		445	0.266		445	0.212			445	0.228	0.111
446	446	0.26		446	0.149		446	0.072		446	0.344		446	0.165		446	0.273		446	0.294		446	0.176		446	0.207		446	0.076		446	0.135		446	0.142		446	0.182		446	0.306		446	0.202			446	0.26	0.149
447	447	0.281		447	0.17		447	0.095		447	0.363		447	0.155		447	0.272		447	0.31		447	0.174		447	0.243		447	0.08		447	0.13		447	0.128		447	0.127		447	0.345		447	0.215			447	0.281	0.17
448	448	0.252		448	0.144		448	0.065		448	0.327		448	0.145		448	0.219		448	0.29		448	0.147		448	0.204		448	0.096		448	0.108		448	0.12		448	0.107		448	0.285		448	0.209			448	0.252	0.144
449	449	0.252		449	0.11		449	0.06		449	0.318		449	0.105		449	0.227		449	0.261		449	0.125		449	0.116		449	0.093		449	0.136		449	0.083		449	0.164		449	0.281		449	0.202			449	0.252	0.11
450	450	0.292		450	0.17		450	0.08		450	0.406		450	0.142		450	0.278		450	0.37		450	0.205		450	0.226		450	0.081		450	0.153		450	0.179		450	0.187		450	0.369		450	0.238			450	0.292	0.17
451	451	0.26		451	0.169		451	0.112		451	0.407		451	0.139		451	0.27		451	0.37		451	0.196		451	0.281		451	0.054		451	0.112		451	0.164		451	0.173		451	0.318		451	0.215			451	0.26	0.169
452	452	0.208		452	0.093		452	0.083		452	0.371		452	0.16		452	0.203		452	0.302		452	0.162		452	0.207		452	0.044		452	0.085		452	0.139		452	0.094		452	0.256		452	0.183			452	0.208	0.093
453	453	0.206		453			453	0.089		453	0.355		453			453	0.189		453	0.267		453			453	0.109		453	0.042		453	0.1		453	0.112		453	0.143		453	0.25		453	0.176			453	0.206
454	454	0.207		454	0.047		454	0.086		454	0.33		454	0.167		454	0.19		454	0.192		454	0.123		454	0.098		454	0.051		454	0.088		454	0.098		454	0.153		454	0.222		454	0.162			454	0.207	0.047
455	455	0.202		455	0.039		455	0.055		455	0.264		455	0.145		455	0.142		455	0.185		455	0.142		455	0.148		455	0.065		455			455	0.108		455	0.133		455	0.207		455	0.113			455	0.202	0.039
456	456	0.19		456	0.102		456	0.087		456	0.307		456	0.158		456	0.166		456	0.174		456	0.119		456	0.144		456	0.081		456	0.164		456	0.096		456	0.156		456	0.225		456	0.177			456	0.19	0.102
457	457	0.126		457	0.033		457	0.028		457	0.129		457	0.163		457	0.131		457	0.085		457	0.08		457	0.084		457	0.053		457	0.081		457	0.028		457	0.135		457	0.077		457	0.114			457	0.126	0.033
458	458	0.091		458	0.056		458	0.041		458	0.044		458	0.15		458	0.127		458	0.118		458	0.062		458	0.069		458	0.064		458	0.08		458	0.019		458	0.119		458	0.044		458	0.089			458	0.091	0.056
459	459	0.129		459	0.031		459	0.032		459	0.051		459	0.137		459	0.154		459	0.062		459	0.061		459	0.06		459	0.059		459	0.053		459	0.043		459	0.119		459	0.072		459	0.099			459	0.129	0.031
460	460	0.12		460	0.013		460	0.047		460	0.122		460	0.118		460	0.104		460	0.064		460	0.06		460	0.039		460	0.03		460	0.034		460	0.024		460	0.109		460	0.087		460	0.091			460	0.12	0.013
461	461	0.139		461	0.028		461	0.051		461	0.121		461	0.107		461	0.067		461	0.11		461	0.063		461	0.057		461	0.057		461	0.027		461	0.06		461	0.14		461	0.094		461	0.09			461	0.139	0.028
462	462	0.129		462	0.021		462	0.017		462	0.162		462	0.111		462	0.089		462	0.14		462	0.035		462	0.063		462	0.047		462	0.022		462	0.07		462	0.068		462	0.077		462	0.059			462	0.129	0.021
463	463	0.159		463	0.066		463	0.08		463	0.198		463	0.13		463	0.145		463	0.167		463	0.104		463	0.102		463	0.047		463	0.074		463	0.088		463	0.074		463	0.146		463	0.113			463	0.159	0.066
464	464	0.161		464	0.036		464	0.053		464	0.165		464	0.119		464	0.146		464	0.134		464	0.113		464	0.089		464	0.028		464	0.064		464	0.024		464	0.094		464	0.105		464	0.058			464	0.161	0.036
465	465	0.163		465	0.045		465	0.053		465	0.216		465	0.087		465	0.194		465	0.139		465	0.056		465	0.133		465	0.063		465	0.118		465	0.059		465	0.119		465	0.123		465	0.092			465	0.163	0.045
466	466	0.196		466	0.104		466	0.073		466	0.203		466	0.13		466	0.233		466	0.186		466	0.118		466	0.121		466	0.116		466	0.177		466	0.07		466	0.186		466	0.143		466	0.131			466	0.196	0.104
467	467	0.185		467	0.1		467	0.091		467	0.277		467	0.152		467	0.316		467	0.215		467	0.187		467	0.127		467	0.121		467	0.137		467	0.076		467	0.198		467	0.133		467	0.141			467	0.185	0.1
468	468	0.179		468	0.091		468	0.043		468	0.255		468	0.154		468	0.274		468	0.187		468	0.148		468	0.1		468	0.09		468	0.136		468	0.046		468	0.183		468	0.113		468	0.134			468	0.179	0.091
469	469	0.184		469	0.073		469	0.043		469	0.234		469	0.163		469	0.258		469	0.172		469	0.055		469	0.129		469	0.078		469	0.124		469	0.064		469	0.188		469	0.115		469	0.146			469	0.184	0.073
470	470	0.16		470	0.042		470	0.08		470	0.178		470	0.084		470	0.266		470	0.112		470	0.115		470	0.093		470	0.074		470	0.149		470	0.085		470	0.154		470	0.107		470	0.107			470	0.16	0.042
471	471	0.126		471	0.055		471	0.104		471	0.153		471	0.114		471	0.228		471	0.119		471	0.059		471	0.1		471	0.079		471	0.131		471	0.086		471	0.131		471	0.096		471	0.07			471	0.126	0.055
472	472	0.144		472	0.042		472	0.099		472	0.09		472	0.124		472	0.227		472	0.076		472	0.075		472	0.138		472	0.083		472	0.114		472	0.075		472	0.142		472	0.037		472	0.075			472	0.144	0.042
473	473	0.106		473	0.037		473	0.089		473	0.102		473	0.081		473	0.206		473	0.1		473	0.097		473	0.129		473	0.1		473	0.105		473	0.071		473	0.102		473	0.04		473	0.069			473	0.106	0.037
474	474	0.147		474	0.049		474	0.078		474	0.143		474	0.091		474	0.171		474	0.08		474	0.087		474	0.062		474	0.093		474	0.087		474	0.074		474	0.088		474	0.107		474	0.094			474	0.147	0.049
475	475	0.145		475	0.054		475	0.081		475	0.138		475	0.126		475	0.153		475	0.105		475	0.052		475	0.101		475	0.06		475	0.119		475	0.061		475	0.074		475	0.127		475	0.107			475	0.145	0.054
476	476	0.138		476	0.084		476	0.086		476	0.154		476	0.117		476	0.165		476	0.16		476	0.029		476	0.097		476	0.064		476	0.099		476	0.092		476	0.064		476	0.198		476	0.129			476	0.138	0.084
477	477	0.065		477	0.041		477	0.093		477	0.111		477	0.103		477	0.091		477	0.115		477	0.063		477	0.117		477	0.049		477	0.043		477	0.035		477	0.082		477	0.086		477	0.059			477	0.065	0.041
478	478	0.031		478	0.045		478	0.057		478	0.097		478	0.035		478	0.055		478	0.112		478	0.046		478	0.043		478	0.054		478	0.031		478	0.041		478	0.042		478	0.079		478	0.022			478	0.031	0.045
479	479	0.118		479	0.08		479	0.024		479	0.151		479	0.108		479	0.08		479	0.172		479	0.043		479	0.096		479	0.027		479	0.085		479	0.076		479	0.019		479	0.139		479	0.099			479	0.118	0.08
480	480	0.147		480	0.087		480	0.043		480	0.191		480	0.131		480	0.106		480	0.215		480	0.078		480	0.129		480	0.046		480	0.099		480	0.098		480	0.06		480	0.131		480	0.097			480	0.147	0.087
481	481	0.146		481	0.123		481	0.088		481	0.174		481	0.132		481	0.239		481	0.156		481	0.098		481	0.124		481	0.045		481	0.042		481	0.09		481	0.084		481	0.091		481	0.089			481	0.146	0.123
482	482	0.177		482	0.09		482	0.02		482	0.229		482	0.126		482	0.214		482	0.22		482	0.092		482	0.087		482	0.037		482	0.06		482	0.074		482	0.058		482	0.167		482	0.111			482	0.177	0.09
483	483	0.212		483	0.076		483	0.056		483	0.258		483	0.141		483	0.272		483	0.19		483	0.115		483	0.083		483	0.044		483	0.125		483	0.065		483	0.119		483	0.165		483	0.142			483	0.212	0.076
484	484	0.196		484	0.104		484	0.049		484	0.32		484	0.165		484	0.307		484	0.201		484	0.089		484	0.132		484	0.084		484	0.138		484	0.055		484	0.143		484	0.189		484	0.149			484	0.196	0.104
485	485	0.207		485	0.109		485	0.057		485	0.369		485	0.215		485	0.356		485	0.241		485	0.093		485	0.144		485	0.085		485	0.157		485	0.061		485	0.166		485	0.214		485	0.18			485	0.207	0.109
486	486	0.261		486	0.168		486	0.069		486	0.415		486	0.17		486	0.425		486	0.322		486	0.123		486	0.118		486	0.123		486	0.172		486	0.07		486	0.259		486	0.251		486	0.256			486	0.261	0.168
487	487	0.326		487	0.156		487	0.117		487	0.442		487	0.193		487	0.439		487	0.329		487	0.127		487	0.097		487	0.133		487	0.171		487	0.056		487	0.255		487	0.305		487	0.283			487	0.326	0.156
488	488	0.381		488	0.146		488	0.201		488	0.481		488	0.142		488	0.499		488	0.257		488	0.136		488	0.074		488	0.126		488	0.187		488	0.089		488	0.243		488	0.322		488	0.331			488	0.381	0.146
489	489	0.343		489	0.064		489	0.262		489	0.502		489	0.21		489	0.51		489	0.265		489	0.168		489	0.172		489	0.17		489	0.148		489	0.18		489	0.158		489	0.377		489	0.333			489	0.343	0.064
490	490	0.297		490	0.068		490	0.251		490	0.447		490	0.231		490	0.574		490	0.226		490	0.164		490	0.183		490	0.202		490	0.118		490	0.226		490	0.202		490	0.373		490	0.355			490	0.297	0.068
491	491	0.375		491	0.441		491	0.306		491	0.42		491	0.41		491	0.613		491	0.384		491	0.324		491	0.258		491	0.4		491	0.182		491	0.45		491	0.405		491	0.482		491	0.516			491	0.375	0.441
492	492	0.628		492	0.348		492	0.709		492	0.413		492	0.368		492	0.868		492	0.489		492	0.326		492	0.621		492	0.258		492	0.499		492	0.687		492	0.38		492	0.577		492	0.595			492	0.628	0.348
493	493	0.569		493	0.246		493	0.294		493	0.529		493	0.378		493	0.949		493	0.276		493	0.165		493	0.263		493	0.35		493	0.231		493	0.244		493	0.518		493	0.594		493	0.505			493	0.569	0.246
494	494	0.535		494	0.266		494	0.417		494	0.468		494	0.343		494	0.863		494	0.264		494	0.236		494	0.212		494	0.334		494	0.115		494	0.27		494	0.468		494	0.569		494	0.505			494	0.535	0.266
495	495	0.407		495	0.136		495	0.353		495	0.469		495	0.273		495	0.808		495	0.305		495	0.197		495	0.191		495	0.194		495	0.088		495	0.279		495	0.294		495	0.537		495	0.441			495	0.407	0.136
496	496	0.456		496	0.184		496	0.358		496	0.454		496	0.288		496	0.832		496	0.308		496	0.203		496	0.233		496	0.169		496	0.083		496	0.246		496	0.323		496	0.485		496	0.436			496	0.456	0.184
497	497	0.502		497	0.171		497	0.326		497	0.408		497	0.215		497	0.792		497	0.307		497	0.185		497	0.237		497	0.15		497	0.194		497	0.209		497	0.343		497	0.521		497	0.407			497	0.502	0.171
498	498	0.482		498	0.197		498	0.334		498	0.323		498	0.281		498	0.752		498	0.301		498	0.18		498	0.197		498	0.186		498	0.181		498	0.255		498	0.368		498	0.447		498	0.453			498	0.482	0.197
499	499	0.504		499	0.206		499	0.258		499	0.37		499	0.163		499	0.652		499	0.28		499	0.19		499	0.199		499	0.156		499	0.135		499	0.163		499	0.386		499	0.469		499	0.408			499	0.504	0.206
500	500	0.409		500	0.163		500	0.199		500	0.331		500	0.182		500	0.511		500	0.218		500	0.185		500	0.169		500	0.098		500	0.105		500	0.166		500	0.302		500	0.245		500	0.321			500	0.409	0.163
501	501	0.368		501	0.137		501	0.167		501	0.319		501	0.137		501	0.453		501	0.231		501	0.163		501	0.141		501	0.118		501	0.118		501	0.122		501	0.285		501	0.226		501	0.305			501	0.368	0.137
502	502	0.404		502	0.132		502	0.141		502	0.398		502	0.096		502	0.41		502	0.304		502	0.199		502	0.188		502	0.168		502	0.17		502	0.132		502	0.319		502	0.373		502	0.305			502	0.404	0.132
503	503	0.387		503	0.12		503	0.115		503	0.32		503	0.118		503	0.349		503	0.247		503	0.182		503	0.16		503	0.108		503	0.104		503	0.066		503	0.3		503	0.348		503	0.29			503	0.387	0.12
504	504	0.298		504	0.058		504	0.083		504	0.275		504	0.142		504	0.343		504	0.119		504	0.081		504	0.071		504	0.071		504	0.129		504	0.055		504	0.326		504	0.231		504	0.238			504	0.298	0.058
505	505	0.272		505	0.045		505	0.098		505	0.309		505	0.098		505	0.316		505	0.182		505	0.097		505	0.105		505	0.085		505	0.138		505	0.049		505	0.274		505	0.299		505	0.212			505	0.272	0.045
506	506	0.258		506	0.068		506	0.068		506	0.262		506	0.119		506	0.277		506	0.149		506	0.079		506	0.082		506	0.101		506	0.088		506	0.02		506	0.262		506	0.274		506	0.181			506	0.258	0.068
507	507	0.317		507	0.076		507	0.063		507	0.308		507	0.09		507	0.294		507	0.192		507	0.079		507	0.072		507	0.094		507	0.078		507	0.039		507	0.25		507	0.292		507	0.247			507	0.317	0.076
508	508	0.299		508	0.062		508	0.035		508	0.316		508	0.139		508	0.348		508	0.27		508	0.122		508	0.119		508	0.061		508	0.132		508	0.097		508	0.209		508	0.269		508	0.278			508	0.299	0.062
509	509	0.313		509	0.073		509	0.049		509	0.36		509	0.145		509	0.36		509	0.284		509	0.117		509	0.119		509	0.083		509	0.161		509	0.11		509	0.158		509	0.293		509	0.296			509	0.313	0.073
510	510	0.345		510	0.07		510	0.056		510	0.39		510	0.145		510	0.363		510	0.254		510	0.091		510	0.12		510	0.061		510	0.132		510	0.106		510	0.207		510	0.318		510	0.272			510	0.345	0.07
511	511	0.363		511	0.056		511	0.075		511			511	0.167		511	0.487		511	0.256		511	0.138		511	0.208		511			511	0.101		511	0.217		511	0.195		511	0.413		511	0.347			511	0.363	0.056
512	512	0.376		512	0.115		512	0.142		512	0.444		512	0.231		512	0.574		512	0.267		512	0.124		512	0.169		512	0.116		512	0.146		512	0.123		512	0.218		512	0.459		512	0.357			512	0.376	0.115
513	513	0.361		513	0.146		513	0.175		513	0.507		513	0.212		513	0.787		513	0.35		513	0.158		513	0.215		513	0.112		513	0.154		513	0.137		513	0.193		513	0.466		513	0.348			513	0.361	0.146
514	514	0.339		514	0.185		514	0.287		514	0.413		514	0.317		514	0.862		514	0.429		514	0.32		514	0.273		514	0.063		514	0.08		514	0.189		514	0.222		514	0.454		514	0.434			514	0.339	0.185
515	515			515			515			515			515			515			515			515			515			515			515			515			515			515			515				515
516	516	0.385		516	0.096		516	0.26		516	0.397		516	0.289		516	0.715		516	0.273		516	0.202		516	0.195		516	0.088		516	0.097		516	0.196		516	0.145		516	0.435		516	0.455			516	0.385	0.096
517	517	0.419		517	0.099		517	0.183		517	0.386		517	0.205		517	0.573		517	0.273		517	0.157		517	0.148		517	0.091		517	0.086		517	0.178		517	0.153		517	0.4		517	0.357			517	0.419	0.099
518	518	0.402		518	0.136		518	0.146		518	0.477		518	0.175		518	0.485		518	0.333		518	0.155		518	0.177		518	0.115		518	0.125		518	0.169		518	0.148		518	0.424		518	0.338			518	0.402	0.136
519	519	0.359		519	0.092		519	0.111		519	0.453		519	0.156		519	0.454		519	0.349		519	0.112		519	0.154		519	0.093		519	0.142		519	0.152		519	0.205		519	0.388		519	0.332			519	0.359	0.092
520	520	0.403		520	0.113		520	0.096		520	0.49		520	0.113		520	0.43		520	0.41		520	0.103		520	0.186		520	0.16		520	0.144		520	0.189		520	0.196		520	0.408		520	0.335			520	0.403	0.113
521	521	0.41		521	0.137		521	0.109		521	0.498		521	0.105		521	0.376		521	0.404		521	0.108		521	0.188		521	0.151		521	0.18		521	0.176		521	0.123		521	0.381		521	0.314			521	0.41	0.137
522	522	0.391		522	0.106		522	0.076		522	0.47		522	0.109		522	0.361		522	0.412		522	0.146		522	0.168		522	0.093		522	0.18		522	0.162		522	0.114		522	0.43		522	0.318			522	0.391	0.106
523	523	0.356		523	0.066		523	0.108		523	0.412		523	0.089		523	0.307		523	0.365		523	0.144		523	0.193		523	0.091		523	0.18		523	0.173		523	0.189		523	0.365		523	0.304			523	0.356	0.066
524	524	0.325		524	0.071		524	0.088		524	0.407		524	0.125		524	0.324		524	0.285		524	0.109		524	0.098		524	0.092		524	0.155		524	0.137		524	0.212		524	0.229		524	0.252			524	0.325	0.071
525	525	0.254		525	0.095		525	0.069		525	0.341		525	0.131		525	0.268		525	0.247		525	0.065		525	0.071		525	0.062		525	0.128		525	0.101		525	0.155		525	0.2		525	0.18			525	0.254	0.095
526	526	0.236		526	0.101		526	0.044		526	0.314		526	0.175		526	0.262		526	0.216		526	0.053		526	0.029		526	0.073		526	0.106		526	0.054		526	0.22		526	0.221		526	0.164			526	0.236	0.101
527	527	0.178		527	0.088		527	0.064		527	0.255		527	0.16		527	0.278		527	0.147		527	0.051		527	0.04		527	0.059		527	0.098		527	0.034		527	0.173		527	0.215		527	0.167			527	0.178	0.088
528	528	0.249		528	0.111		528	0.1		528	0.393		528	0.198		528	0.417		528	0.232		528	0.057		528	0.028		528	0.126		528	0.141		528	0.094		528	0.317		528	0.289		528	0.257			528	0.249	0.111
529	529			529	0.04		529	0.095		529	0.343		529			529	0.416		529	0.232		529	0.071		529	0.088		529	0.124		529	0.164		529	0.147		529	0.295		529	0.322		529	0.257			529		0.04
530	530	0.307		530	0.033		530	0.127		530	0.37		530	0.135		530	0.446		530	0.153		530	0.134		530	0.079		530	0.07		530	0.182		530	0.104		530	0.216		530	0.225		530	0.194			530	0.307	0.033
531	531	0.321		531	0.069		531	0.188		531	0.372		531	0.212		531	0.411		531	0.165		531	0.096		531	0.059		531	0.079		531	0.169		531	0.098		531	0.259		531	0.196		531	0.214			531	0.321	0.069
532	532	0.358		532	0.137		532	0.251		532	0.322		532	0.348		532	0.454		532	0.203		532	0.112		532	0.065		532	0.125		532	0.152		532	0.061		532	0.442		532	0.151		532	0.186			532	0.358	0.137
533	533	0.349		533	0.166		533	0.199		533	0.276		533	0.339		533	0.444		533	0.185		533	0.08		533	0.058		533	0.118		533	0.095		533	0.134		533	0.447		533	0.161		533	0.245			533	0.349	0.166
534	534	0.369		534	0.151		534	0.248		534	0.27		534	0.279		534	0.622		534	0.187		534	0.044		534	0.054		534	0.147		534	0.122		534	0.143		534	0.325		534	0.219		534	0.283			534	0.369	0.151
535	535	0.434		535	0.2		535	0.315		535	0.333		535	0.269		535	0.662		535	0.314		535	0.146		535	0.131		535	0.273		535	0.125		535	0.227		535	0.453		535	0.303		535	0.454			535	0.434	0.2
536	536	0.406		536	0.224		536	0.329		536	0.278		536	0.345		536	0.744		536	0.31		536	0.177		536	0.171		536	0.253		536	0.106		536	0.277		536	0.384		536	0.335		536	0.446			536	0.406	0.224
537	537	0.475		537	0.295		537	0.308		537	0.306		537	0.389		537	0.705		537	0.318		537	0.153		537	0.17		537	0.289		537	0.186		537	0.266		537	0.475		537	0.409		537	0.429			537	0.475	0.295
538	538	0.374		538	0.108		538	0.242		538	0.372		538	0.287		538	0.646		538	0.205		538	0.207		538	0.195		538	0.186		538	0.119		538	0.254		538	0.282		538	0.357		538	0.353			538	0.374	0.108
539	539	0.34		539	0.072		539	0.261		539	0.417		539	0.237		539	0.476		539	0.245		539	0.157		539	0.204		539	0.161		539	0.115		539	0.246		539	0.238		539	0.317		539	0.339			539	0.34	0.072
540	540	0.38		540	0.149		540	0.309		540	0.449		540	0.288		540	0.418		540	0.286		540	0.107		540	0.262		540	0.228		540	0.138		540	0.35		540	0.32		540	0.334		540	0.354			540	0.38	0.149
541	541	0.365		541	0.129		541	0.226		541	0.458		541	0.228		541	0.468		541	0.299		541	0.122		541	0.131		541	0.096		541	0.189		541	0.147		541	0.269		541	0.355		541	0.285			541	0.365	0.129
542	542	0.369		542	0.175		542	0.223		542	0.493		542	0.209		542	0.528		542	0.348		542	0.166		542	0.124		542	0.148		542	0.144		542	0.08		542	0.217		542	0.344		542	0.281			542	0.369	0.175
543	543	0.356		543	0.329		543	0.17		543	0.517		543	0.199		543	0.566		543	0.383		543	0.212		543	0.205		543	0.214		543	0.172		543	0.085		543	0.229		543	0.352		543	0.333			543	0.356	0.329
544	544	0.311		544	0.323		544	0.111		544	0.496		544	0.211		544	0.594		544	0.384		544	0.224		544	0.277		544	0.207		544	0.206		544	0.107		544	0.261		544	0.344		544	0.286			544	0.311	0.323
545	545	0.306		545	0.253		545	0.172		545	0.456		545	0.257		545	0.55		545	0.382		545	0.303		545	0.27		545	0.199		545	0.212		545	0.095		545	0.22		545	0.33		545	0.292			545	0.306	0.253
546	546	0.26		546	0.148		546	0.093		546	0.351		546	0.222		546	0.373		546	0.315		546	0.159		546	0.146		546	0.12		546	0.16		546	0.098		546	0.154		546	0.293		546	0.22			546	0.26	0.148
547	547	0.256		547	0.143		547	0.078		547	0.331		547	0.207		547	0.294		547	0.292		547	0.108		547	0.15		547	0.111		547	0.162		547	0.098		547	0.134		547	0.277		547	0.198			547	0.256	0.143
548	548	0.237		548	0.129		548	0.045		548	0.297		548	0.199		548	0.243		548	0.25		548	0.095		548	0.156		548	0.035		548	0.109		548	0.077		548	0.081		548	0.234		548	0.164			548	0.237	0.129
549	549	0.222		549	0.116		549	0.055		549	0.27		549	0.138		549	0.219		549	0.244		549	0.087		549	0.105		549	0.04		549	0.098		549	0.075		549	0.093		549	0.234		549	0.175			549	0.222	0.116
550	550	0.206		550	0.108		550	0.059		550	0.292		550	0.146		550	0.184		550	0.241		550	0.063		550	0.122		550	0.034		550	0.087		550	0.12		550	0.053		550	0.212		550	0.188			550	0.206	0.108
551	551	0.13		551	0.13		551	0.016		551	0.257		551	0.143		551	0.145		551	0.2		551	0.047		551	0.099		551	0.012		551	0.086		551	0.122		551	0.034		551	0.169		551	0.147			551	0.13	0.13
552	552	0.116		552	0.135		552	0.058		552	0.146		552	0.16		552	0.11		552	0.157		552	0.058		552	0.132		552	0.07		552	0.067		552	0.096		552	0.125		552	0.155		552	0.101			552	0.116	0.135
553	553	0.169		553	0.147		553	0.117		553	0.107		553	0.2		553	0.138		553	0.152		553	0.113		553	0.136		553	0.117		553	0.124		553	0.085		553	0.131		553	0.13		553	0.108			553	0.169	0.147
554	554	0.102		554	0.029		554	0.073		554	0.048		554	0.05		554	0.081		554	0.076		554	0.069		554	0.053		554	0.081		554	0.047		554	0.087		554	0.052		554	0.066		554	0.047			554	0.102	0.029
555	555	0.117		555	0.101		555	0.065		555	0.086		555	0.092		555	0.039		555	0.073		555	0.098		555	0.114		555	0.155		555	0.116		555	0.116		555	0.149		555	0.108		555	0.126			555	0.117	0.101
556	556	0.114		556	0.101		556	0.019		556	0.157		556	0.079		556	0.102		556	0.084		556	0.067		556	0.026		556	0.047		556	0.032		556	0.086		556	0.092		556	0.13		556	0.11			556	0.114	0.101
557	557	0.136		557	0.124		557	0.051		557	0.195		557	0.121		557	0.179		557	0.156		557	0.045		557	0.035		557	0.031		557	0.081		557	0.117		557	0.098		557	0.183		557	0.116			557	0.136	0.124
558	558	0.152		558	0.146		558	0.104		558	0.172		558	0.11		558	0.148		558	0.162		558	0.048		558	0.068		558	0.047		558	0.113		558	0.125		558	0.093		558	0.186		558	0.108			558	0.152	0.146
559	559	0.144		559	0.135		559	0.071		559	0.179		559	0.098		559	0.14		559	0.188		559	0.063		559	0.087		559	0.018		559	0.099		559	0.098		559	0.054		559	0.185		559	0.142			559	0.144	0.135
560	560	0.164		560	0.118		560	0.03		560	0.203		560	0.108		560	0.179		560	0.242		560	0.091		560	0.107		560	0.048		560	0.108		560	0.109		560	0.033		560	0.253		560	0.136			560	0.164	0.118
561	561	0.195		561	0.209		561	0.05		561	0.23		561	0.152		561	0.188		561	0.272		561	0.127		561	0.124		561	0.065		561	0.106		561	0.147		561	0.062		561	0.277		561	0.172			561	0.195	0.209
562	562	0.234		562	0.169		562	0.049		562	0.29		562	0.133		562	0.218		562	0.311		562	0.068		562	0.14		562	0.03		562	0.121		562	0.136		562	0.097		562	0.277		562	0.16			562	0.234	0.169
563	563	0.255		563	0.18		563	0.043		563	0.313		563	0.153		563	0.246		563	0.274		563	0.088		563	0.135		563	0.054		563	0.159		563	0.099		563	0.142		563	0.269		563	0.144			563	0.255	0.18
564	564	0.271		564	0.182		564	0.085		564	0.374		564	0.183		564	0.297		564	0.295		564	0.157		564	0.156		564	0.039		564	0.2		564	0.079		564	0.132		564	0.244		564	0.166			564	0.271	0.182
565	565	0.325		565	0.191		565	0.092		565	0.415		565	0.221		565	0.34		565	0.317		565	0.18		565	0.187		565	0.093		565	0.226		565	0.113		565	0.136		565	0.295		565	0.214			565	0.325	0.191
566	566	0.311		566	0.176		566	0.117		566	0.424		566	0.224		566	0.342		566	0.349		566	0.183		566	0.217		566	0.159		566	0.151		566	0.121		566	0.144		566	0.303		566	0.248			566	0.311	0.176
567	567	0.283		567	0.159		567	0.08		567	0.417		567	0.211		567	0.296		567	0.374		567	0.088		567	0.183		567	0.071		567	0.083		567	0.124		567	0.116		567	0.299		567	0.214			567	0.283	0.159
568	568	0.331		568	0.243		568	0.064		568	0.451		568	0.205		568	0.295		568	0.411		568	0.162		568	0.204		568	0.037		568	0.108		568	0.129		568	0.141		568	0.344		568	0.239			568	0.331	0.243
569	569			569			569			569			569	0.236		569			569			569			569			569			569			569			569			569			569				569
570	570	0.362		570	0.284		570	0.101		570	0.414		570	0.195		570	0.312		570	0.388		570	0.244		570	0.189		570	0.113		570	0.105		570	0.222		570	0.237		570	0.388		570	0.266			570	0.362	0.284
571	571	0.312		571	0.202		571	0.115		571	0.427		571	0.191		571	0.253		571	0.343		571	0.151		571	0.193		571	0.057		571	0.126		571	0.189		571	0.224		571	0.402		571	0.244			571	0.312	0.202
572	572	0.251		572	0.157		572	0.075		572	0.322		572	0.187		572	0.246		572	0.272		572	0.137		572	0.187		572	0.054		572	0.099		572	0.122		572	0.079		572	0.287		572	0.191			572	0.251	0.157
573	573	0.261		573	0.162		573	0.072		573	0.333		573	0.202		573	0.233		573	0.292		573	0.125		573	0.166		573	0.076		573	0.077		573	0.091		573	0.106		573	0.312		573	0.19			573	0.261	0.162
574	574	0.265		574	0.147		574	0.072		574	0.357		574	0.226		574	0.214		574	0.335		574	0.112		574	0.179		574	0.057		574	0.054		574	0.103		574	0.111		574	0.344		574	0.207			574	0.265	0.147
575	575	0.205		575	0.126		575	0.022		575	0.315		575	0.217		575	0.161		575	0.307		575	0.116		575	0.156		575	0.04		575	0.031		575	0.115		575	0.048		575	0.276		575	0.163			575	0.205	0.126
576	576	0.196		576	0.14		576	0.033		576	0.309		576	0.189		576	0.131		576	0.269		576	0.119		576	0.163		576	0.031		576	0.042		576	0.119		576	0.025		576	0.275		576	0.179			576	0.196	0.14
577	577	0.219		577	0.15		577	0.059		577	0.317		577	0.169		577	0.154		577	0.33		577	0.107		577	0.188		577	0.037		577	0.055		577	0.147		577	0.049		577	0.334		577	0.21			577	0.219	0.15
578	578	0.268		578	0.133		578	0.063		578	0.324		578	0.167		578	0.138		578	0.367		578	0.099		578	0.183		578	0.021		578	0.082		578	0.162		578	0.08		578	0.343		578	0.253			578	0.268	0.133
579	579	0.224		579	0.122		579	0.043		579	0.298		579	0.15		579	0.087		579	0.309		579	0.061		579	0.164		579	0.047		579	0.077		579	0.112		579	0.037		579	0.263		579	0.174			579	0.224	0.122
580	580	0.211		580	0.114		580	0.031		580	0.252		580	0.232		580	0.041		580	0.244		580	0.063		580	0.169		580	0.051		580	0.048		580	0.139		580	0.097		580	0.243		580	0.183			580	0.211	0.114
581	581	0.204		581	0.122		581	0.055		581	0.242		581	0.212		581	0.046		581	0.307		581	0.081		581	0.155		581	0.05		581	0.036		581	0.145		581	0.107		581	0.253		581	0.184			581	0.204	0.122
582	582	0.192		582	0.109		582	0.049		582	0.235		582	0.165		582	0.076		582	0.315		582	0.079		582	0.149		582	0.036		582	0.023		582	0.129		582	0.112		582	0.244		582	0.201			582	0.192	0.109
583	583	0.144		583	0.087		583	0.028		583	0.172		583	0.113		583	0.057		583	0.276		583	0.069		583	0.093		583	0.066		583	0.038		583	0.076		583	0.118		583	0.151		583	0.171			583	0.144	0.087
584	584	0.152		584	0.125		584	0.044		584	0.194		584	0.143		584	0.105		584	0.307		584	0.059		584	0.131		584	0.043		584	0.063		584	0.1		584			584	0.174		584	0.155			584	0.152	0.125
585	585	0.14		585	0.118		585	0.046		585	0.226		585	0.246		585	0.09		585	0.314		585	0.072		585	0.138		585	0.074		585	0.08		585	0.139		585	0.162		585	0.225		585	0.139			585	0.14	0.118
586	586	0.131		586	0.142		586	0.029		586	0.226		586	0.224		586	0.122		586	0.283		586	0.108		586	0.132		586	0.084		586	0.086		586	0.131		586	0.114		586	0.207		586	0.15			586	0.131	0.142
587	587	0.08		587	0.108		587	0.057		587	0.114		587	0.189		587	0.106		587	0.297		587	0.086		587	0.137		587	0.044		587	0.087		587	0.143		587	0.06		587	0.187		587	0.121			587	0.08	0.108
588	588	0.075		588	0.138		588	0.037		588	0.114		588	0.237		588	0.18		588	0.225		588	0.074		588	0.105		588	0.109		588	0.126		588	0.125		588	0.196		588	0.138		588	0.114			588	0.075	0.138
589	589	0.053		589	0.12		589	0.029		589	0.081		589	0.235		589	0.189		589	0.173		589	0.08		589	0.113		589	0.024		589	0.096		589	0.105		589	0.161		589	0.093		589	0.083			589	0.053	0.12
590	590	0.122		590	0.024		590	0.046		590	0.11		590	0.152		590	0.156		590	0.137		590	0.036		590	0.107		590	0.038		590	0.064		590	0.066		590	0.134		590	0.049		590	0.1			590	0.122	0.024
591	591	0.106		591	0.073		591	0.052		591	0.132		591	0.152		591	0.175		591	0.026		591	0.03		591	0.08		591	0.08		591	0.082		591	0.039		591	0.168		591	0.059		591	0.074			591	0.106	0.073
592	592	0.044		592	0.099		592	0.039		592	0.141		592	0.144		592	0.197		592	0.089		592	0.054		592	0.048		592	0.068		592	0.087		592	0.092		592	0.193		592	0.102		592	0.02			592	0.044	0.099
593	593	0.048		593	0.104		593	0.02		593	0.106		593	0.156		593	0.17		593	0.136		593	0.06		593	0.052		593	0.079		593	0.107		593	0.101		593	0.143		593	0.071		593	0.052			593	0.048	0.104
594	594	0.095		594	0.036		594	0.07		594	0.073		594	0.118		594	0.055		594	0.118		594	0.017		594	0.067		594	0.053		594	0.046		594	0.068		594	0.115		594	0.053		594	0.104			594	0.095	0.036
595	595	0.121		595	0.071		595	0.072		595	0.128		595	0.116		595	0.044		595	0.201		595	0.027		595	0.076		595	0.046		595	0.058		595	0.091		595	0.081		595	0.147		595	0.099			595	0.121	0.071
596	596	0.149		596	0.129		596	0.049		596	0.162		596	0.15		596	0.164		596	0.236		596	0.104		596	0.103		596	0.029		596	0.115		596	0.106		596	0.082		596	0.205		596	0.145			596	0.149	0.129
597	597	0.086		597	0.109		597	0.034		597	0.165		597	0.137		597	0.152		597	0.24		597	0.078		597	0.096		597	0.057		597	0.144		597	0.104		597	0.137		597	0.173		597	0.075			597	0.086	0.109
598	598	0.1		598	0.137		598	0.014		598	0.18		598	0.194		598	0.132		598	0.263		598	0.065		598	0.122		598	0.039		598	0.114		598	0.142		598	0.15		598	0.198		598	0.105			598	0.1	0.137
599	599	0.185		599	0.154		599	0.024		599	0.263		599	0.171		599	0.183		599	0.329		599	0.076		599	0.135		599	0.008		599	0.125		599	0.155		599	0.15		599	0.242		599	0.16			599	0.185	0.154
600	600	0.183		600	0.15		600	0.061		600	0.294		600	0.113		600	0.192		600	0.323		600	0.079		600	0.18		600	0.038		600	0.1		600	0.168		600	0.124		600	0.291		600	0.181			600	0.183	0.15
601	601	0.158		601	0.176		601	0.069		601	0.296		601	0.191		601	0.195		601	0.344		601	0.109		601	0.13		601	0.039		601	0.106		601	0.169		601	0.164		601	0.359		601	0.129			601	0.158	0.176
602	602	0.142		602	0.177		602	0.045		602	0.291		602	0.155		602	0.186		602	0.336		602	0.102		602	0.129		602	0.047		602	0.129		602	0.177		602	0.285		602	0.354		602	0.18			602	0.142	0.177
603	603	0.246		603	0.234		603	0.074		603	0.376		603	0.165		603	0.199		603	0.36		603	0.104		603	0.183		603	0.072		603	0.118		603	0.187		603	0.176		603	0.332		603	0.247			603	0.246	0.234
604	604	0.257		604	0.219		604	0.043		604	0.406		604	0.187		604	0.229		604	0.351		604	0.141		604	0.172		604	0.046		604	0.172		604	0.171		604	0.134		604	0.4		604	0.211			604	0.257	0.219
605	605	0.286		605	0.224		605	0.025		605	0.422		605	0.199		605	0.254		605	0.381		605	0.142		605	0.154		605	0.05		605	0.153		605	0.138		605	0.13		605	0.365		605	0.213			605	0.286	0.224
606	606	0.32		606	0.273		606	0.032		606	0.38		606	0.185		606	0.267		606	0.417		606	0.181		606	0.238		606	0.033		606	0.165		606	0.249		606	0.12		606	0.38		606	0.211			606	0.32	0.273
607	607	0.313		607	0.228		607	0.084		607	0.412		607	0.193		607	0.201		607	0.429		607	0.177		607	0.218		607	0.065		607	0.09		607	0.201		607	0.048		607	0.319		607	0.248			607	0.313	0.228
608	608	0.212		608	0.178		608	0.042		608	0.343		608	0.202		608	0.17		608	0.361		608	0.084		608	0.152		608	0.042		608	0.107		608	0.131		608	0.134		608	0.266		608	0.162			608	0.212	0.178
609	609	0.326		609	0.224		609	0.119		609	0.429		609	0.224		609	0.225		609	0.451		609	0.164		609	0.206		609	0.063		609	0.124		609	0.208		609	0.176		609	0.412		609	0.252			609	0.326	0.224
610	610	0.329		610	0.23		610	0.095		610	0.423		610	0.191		610	0.234		610	0.454		610	0.192		610	0.209		610	0.082		610	0.114		610	0.17		610	0.088		610	0.397		610	0.284			610	0.329	0.23
611	611	0.285		611	0.197		611	0.084		611	0.391		611	0.229		611	0.262		611	0.425		611	0.119		611	0.197		611	0.036		611	0.166		611	0.167		611	0.119		611	0.406		611	0.226			611	0.285	0.197
612	612	0.369		612	0.185		612	0.111		612	0.423		612	0.251		612	0.275		612	0.406		612			612	0.176		612	0.116		612	0.15		612	0.163		612	0.132		612	0.414		612	0.232			612	0.369	0.185
613	613	0.376		613	0.22		613	0.053		613	0.529		613	0.209		613	0.222		613	0.558		613	0.181		613	0.251		613	0.087		613	0.139		613	0.262		613	0.057		613	0.518		613	0.365			613	0.376	0.22
614	614	0.353		614	0.26		614	0.096		614	0.519		614	0.267		614	0.246		614	0.569		614	0.207		614	0.271		614	0.05		614	0.153		614	0.281		614	0.042		614	0.514		614	0.356			614	0.353	0.26
615	615	0.37		615	0.251		615	0.062		615	0.466		615	0.256		615	0.18		615	0.504		615	0.199		615	0.215		615	0.06		615	0.135		615	0.234		615	0.052		615	0.394		615	0.278			615	0.37	0.251
616	616	0.416		616	0.347		616	0.066		616	0.581		616	0.257		616	0.211		616	0.528		616	0.306		616	0.273		616	0.131		616	0.167		616	0.234		616	0.154		616	0.404		616	0.265			616	0.416	0.347
617	617	0.383		617	0.156		617	0.084		617	0.608		617	0.347		617	0.216		617	0.466		617	0.154		617	0.189		617	0.09		617	0.203		617	0.378		617	0.056		617	0.413		617	0.329			617	0.383	0.156
[truncated: 15 more columns]

## Sheet: rmsd_good
			B	C	D	E	F	G	H	I	J	K	L	M		O	P	Average	Stds
		2	0.677	0.894	0.154	0.381	0.287	0.293	0.811	0.361	0.319	0.111	0.065	0.215	0.758	0.684	0.699	0.447267	0.27743
		3	0.53	0.625	0.146	0.279	0.376	0.305	0.608	0.302	0.242	0.069	0.105	0.095	0.579	0.183	0.493	0.329133	0.195699
		4	0.357	0.405	0.152	0.165	0.356	0.334	0.381	0.16	0.172	0.025	0.126	0.108	0.439	0.266	0.325	0.2514	0.128084
		5	0.143	0.31	0.074	0.117	0.296	0.298	0.224	0.191	0.108	0.065	0.129	0.107	0.236	0.079	0.216	0.172867	0.0858236
		6	0.241	0.234	0.062	0.168	0.244	0.284	0.133	0.068	0.108	0.063	0.147	0.1	0.242	0.173	0.137	0.160267	0.073985
		7	0.431	0.09	0.154	0.353	0.215	0.458	0.32	0.055	0.226	0.119	0.238	0.174	0.481	0.323	0.295	0.262133	0.133032
		8	0.333	0.15	0.154	0.289	0.254	0.356	0.249	0.156	0.214	0.12	0.119	0.155	0.279	0.243	0.263	0.222267	0.0763539
		9	0.267	0.133	0.176	0.18	0.235	0.315	0.172	0.124	0.184	0.131	0.243	0.101	0.323	0.117	0.183	0.192267	0.0702246
		10	0.315	0.141	0.126	0.16	0.248	0.303	0.264	0.083	0.116	0.027	0.146	0.179	0.333	0.123	0.246	0.187333	0.0918653
		11	0.477	0.275	0.093	0.153	0.175	0.259	0.376	0.086	0.167	0.03	0.169	0.186	0.309	0.153	0.362	0.218	0.122681
		12	0.534	0.307	0.116	0.279	0.14	0.259	0.351	0.102	0.167	0.034	0.238	0.202	0.292	0.231	0.308	0.237333	0.121321
		13	0.299	0.21	0.121	0.217	0.054	0.263	0.254	0.111	0.123	0.064	0.043	0.212	0.277	0.139	0.257	0.176267	0.0871046
		14	0.167	0.057	0.067	0.159	0.075	0.314	0.132	0.101	0.106	0.065	0.078	0.149	0.244	0.15	0.107	0.1314	0.0712118
		15	0.14	0.079	0.052	0.191	0.086	0.307	0.155	0.057	0.111	0.074	0.144	0.133	0.305	0.155	0.089	0.138533	0.078951
		16	0.139	0.112	0.068	0.18	0.081	0.253	0.156	0.051	0.15	0.11	0.139	0.131	0.377	0.114	0.102	0.1442	0.0806679
		17	0.17	0.061	0.059	0.119	0.165	0.175	0.181	0.103	0.136	0.063	0.063	0.057	0.379	0.044	0.194	0.131267	0.086979
		18	0.19	0.116	0.075	0.204	0.108	0.188	0.179	0.048	0.157	0.052	0.078	0.032	0.384	0.126	0.185	0.141467	0.0886307
		19	0.23	0.136	0.14	0.238	0.128	0.244	0.183	0.025	0.183	0.042	0.14	0.062	0.372	0.108	0.142	0.1582	0.0891124
		20	0.234	0.174	0.087	0.207	0.104	0.298	0.185	0.021	0.109	0.062	0.154	0.05	0.312	0.183	0.113	0.152867	0.0865017
		21	0.214	0.149	0.051	0.177	0.135	0.286	0.139	0.065	0.082	0.094	0.137	0.04	0.303	0.126	0.058	0.137067	0.0804731
		22	0.228	0.129	0.047	0.183	0.172	0.302	0.137	0.049	0.107	0.065	0.119	0.069	0.366	0.11	0.094	0.145133	0.0925101
		23	0.252	0.151	0.061	0.184	0.177	0.3	0.164	0.054	0.097	0.106	0.104	0.066	0.396	0.177	0.12	0.1606	0.0950562
		24	0.207	0.108	0.025	0.142	0.172	0.203	0.15	0.03	0.058	0.079	0.07	0.108	0.326	0.127	0.186	0.132733	0.0794593
		25	0.238	0.192	0.088	0.161	0.207	0.214	0.202	0.09	0.116	0.062	0.088	0.085	0.348	0.2	0.224	0.167667	0.0786445
		26	0.284	0.235	0.071	0.218	0.278	0.217	0.215	0.126	0.157	0.112	0.1	0.085	0.413	0.14	0.258	0.193933	0.0933193
		27	0.31	0.264	0.073	0.21	0.277	0.325	0.287	0.089	0.123	0.077	0.089	0.067	0.458	0.07	0.24	0.197267	0.122442
		28	0.435	0.329	0.115	0.242	0.263	0.289	0.312	0.082	0.199	0.063	0.135	0.077	0.49	0.287	0.323	0.242733	0.130039
		29	0.441	0.332	0.154	0.191	0.254	0.287	0.305	0.093	0.231	0.053	0.107	0.063	0.454	0.154	0.328	0.2298	0.12827
		30	0.4	0.332	0.153	0.254	0.188	0.294	0.276	0.122	0.157	0.093	0.114	0.036	0.484	0.191	0.199	0.219533	0.121301
		31	0.383	0.438	0.091	0.091	0.172	0.162	0.246	0.121	0.132	0.031	0.088	0.055	0.43	0.131	0.113	0.178933	0.133579
		32	0.25	0.26	0.085	0.088	0.146	0.143	0.137	0.199	0.117	0.045	0.122	0.089	0.424	0.166	0.034	0.153667	0.0992865
		33	0.3	0.345	0.169	0.154	0.132	0.211	0.137	0.212	0.157	0.196	0.096	0.227	0.791	0.223	0.11	0.230667	0.169067
		34	0.341	0.151	0.107	0.258	0.295	0.298	0.302	0.16	0.078	0.102	0.089	0.198	0.922	0.145	0.524	0.264667	0.218485
		35	0.332	0.074	0.126	0.076	0.136	0.251	0.124	0.114	0.16	0.101	0.075	0.204	0.531	0.069	0.363	0.1824	0.133552
		36	0.242	0.093	0.068	0.095	0.072	0.229	0.071	0.038	0.021	0.094	0.119	0.176	0.458	0.092	0.117	0.132333	0.109747
		37	0.641	0.714	0.05	0.227	0.157	0.266	0.586	0.263	0.181	0.132	0.3	0.149	0.687	0.311	0.377	0.336067	0.217415
		38	0.54	0.337	0.062	0.165	0.222	0.347	0.371	0.117	0.279	0.123	0.149	0.109	0.526	0.16	0.381	0.2592	0.152123
		39	0.694	0.319	0.108	0.079	0.15	0.423	0.401	0.09	0.273	0.046	0.024	0.033	0.48	0.268	0.657	0.269667	0.222488
		40	0.563	0.437	0.108	0.158	0.227	0.291	0.419	0.131	0.28	0.058	0.024	0.029	0.437	0.21	0.382	0.250267	0.168644
		41	0.391	0.35	0.057	0.041	0.339	0.329	0.284	0.107	0.168	0.087	0.159	0.067	0.411	0.036	0.232	0.203867	0.136737
		42	0.286	0.208	0.088	0.182	0.361	0.405	0.2	0.137	0.146	0.107	0.225	0.066	0.387	0.084	0.279	0.210733	0.111908
		43	0.308	0.286	0.103	0.333	0.29	0.369	0.332	0.205	0.223	0.066	0.172	0.109	0.29	0.28	0.278	0.242933	0.092872
		44	0.271	0.209	0.149	0.329	0.183	0.379	0.268	0.148	0.184	0.098	0.201	0.116	0.408	0.283	0.306	0.235467	0.0942109
		45	0.326	0.32	0.06	0.195	0.242	0.342	0.337	0.216	0.197	0.057	0.133	0.103	0.402	0.211	0.226	0.224467	0.106178
		46	0.227	0.239	0.071	0.203	0.232	0.361	0.216	0.141	0.133	0.089	0.139	0.072	0.359	0.2	0.134	0.187733	0.0901891
		47	0.166	0.174	0.039	0.21	0.215	0.265	0.159	0.138	0.136	0.03	0.071	0.098	0.28	0.178	0.166	0.155	0.0734526
		48	0.179	0.124	0.063	0.204	0.223	0.287	0.088	0.086	0.091	0.043	0.067	0.079	0.262	0.185	0.16	0.142733	0.077449
		49	0.203	0.119	0.156	0.167	0.254	0.264	0.21	0.126	0.107	0.046	0.043	0.1	0.243	0.172	0.179	0.159267	0.0693763
		50	0.202	0.125	0.124	0.164	0.286	0.279	0.1	0.106	0.086	0.034	0.053	0.097	0.28	0.197	0.192	0.155	0.081959
		51	0.187	0.115	0.068	0.128	0.254	0.273	0.102	0.088	0.084	0.014	0.063	0.073	0.219	0.177	0.195	0.136	0.0769137
[truncated: 566 more rows]
